# Supplementary material for: Genome-wide association study reveals candidate loci for resistance to anthracnose in blueberry
Source: G3 (Bethesda). 2025 Sep 8;15(11):jkaf187. doi: 10.1093/g3journal/jkaf187 (PMC12610935; doi:10.1093/g3journal/jkaf187)
Supplement: jkaf187_Supplementary_Data [file jkaf187_supplementary_data.zip]

Archive with 6 entries (6 files):
- File S1.csv
- Supplemental_Figures_G3-2025-406108.docx
- Supplemental_File_S2_G3-2025-406108.csv
- Supplemental_File_S3_G3-2025-406108.csv
- Supplemental_File_S4_G3-2025-406108.csv
- Supplemental_File_S5_G3-2025-406108.xlsx
