# Supplementary material for: Genome-wide association study reveals candidate loci for resistance to anthracnose in blueberry
Source: G3 (Bethesda). 2025 Sep 8;15(11):jkaf187. doi: 10.1093/g3journal/jkaf187 (PMC12610935; doi:10.1093/g3journal/jkaf187)
Supplement: jkaf187_Supplementary_Data [file jkaf187_supplementary_data.zip › File S1.csv]

Supplementary File S1. SNP information that includes the dosage level information to run GWAS
marker	chrom	pos	1	2	3	4	5	6	7	8	9	10	11	12	13	14	15	16	17	18	19	20	21	22	23	24	25	26	27	28	29	30	31	32	33	34	35	36	37	38	39	40	41	42	43	44	45	46	47
1_130006	1	130006	4	4	4	4	4	4	4	4	4	4	4	3	4	4	4	4	4	4	4	4	4	4	4	4	4	4	4	4	4	4	4	4	4	4	4	4	4	3	4	4	4	4	4	4	4	4	4
1_130024	1	130024	2	2	2	0	1	1	2	2	2	2	2	2	3	1	3	3	2	1	2	2	3	3	2	3	2	2	1	3	3	1	2	2	2	3	3	3	0	3	2	3	1	1	3	3	2	2	2
1_137968	1	137968	4	4	4	4	3	4	4	4	4	4	4	4	3	4	4	3	4	2	3	3	4	4	3	4	4	4	4	4	4	3	3	4	4	4	4	4	4	4	3	4	3	3	4	4	4	4	4
1_137989	1	137989	4	4	4	3	4	4	3	4	4	4	3	4	4	3	3	4	4	4	4	3	3	4	4	3	4	3	3	4	3	3	4	4	4	4	4	4	3	4	4	4	4	4	4	4	4	3	3
1_209528	1	209528	3	3	2	4	4	4	3	4	4	4	4	3	3	3	4	4	4	3	4	4	4	3	4	3	3	3	4	4	3	4	3	4	4	4	3	3	4	4	3	3	4	4	4	3	3	4	3
1_209576	1	209576	4	4	4	4	4	4	4	4	4	4	4	4	4	3	4	4	4	4	4	4	4	4	4	3	4	4	4	4	4	4	4	4	4	4	4	4	4	4	4	4	4	4	4	4	4	4	4
1_209626	1	209626	4	4	4	4	4	4	4	4	4	4	4	3	4	4	3	4	4	4	4	4	4	4	4	4	4	4	4	4	4	4	4	4	4	4	4	4	4	3	4	4	4	3	4	4	4	4	4
1_276850	1	276850	3	3	3	4	3	4	2	3	2	3	2	3	3	2	4	2	2	4	3	3	1	1	2	2	3	2	3	2	2	3	4	1	3	2	2	2	4	1	4	2	3	2	2	3	3	1	3
1_276867	1	276867	3	3	3	4	3	4	2	3	2	4	3	3	3	2	4	2	2	4	3	3	1	1	2	2	3	2	3	2	2	3	4	1	3	2	2	2	4	1	4	3	3	2	2	3	3	1	3
1_316716	1	316716	4	3	3	3	2	3	3	3	3	2	2	3	4	2	3	4	4	4	3	3	3	4	3	3	4	3	2	4	3	2	3	2	3	4	4	3	1	4	3	4	3	3	3	4	4	2	3
1_316778	1	316778	3	3	2	4	4	4	3	4	3	4	4	2	3	3	4	4	4	3	4	4	4	3	3	3	3	3	4	4	3	4	3	4	4	4	4	4	4	3	3	3	4	4	4	3	3	4	3
1_330168	1	330168	4	3	3	4	4	4	4	4	4	4	4	3	3	4	4	4	4	4	4	4	4	4	4	3	3	3	4	4	3	4	3	4	4	4	3	3	4	4	3	4	4	4	4	3	3	4	3
1_330180	1	330180	4	4	4	4	4	4	4	4	4	4	4	4	4	3	4	4	4	4	4	4	4	4	4	3	4	4	4	4	4	4	4	4	4	4	4	4	4	4	4	4	4	4	4	4	4	4	4
1_330242	1	330242	4	2	3	1	2	4	3	4	3	3	3	3	4	2	3	4	4	4	3	3	3	4	3	4	4	3	2	4	3	3	4	2	4	4	4	4	1	4	3	4	3	3	3	4	4	2	3
1_354451	1	354451	3	3	3	4	4	4	2	3	3	3	3	3	3	3	3	2	2	4	3	3	1	1	3	2	3	2	3	2	2	3	4	2	3	2	1	2	4	1	4	2	3	2	2	3	3	2	3
1_354498	1	354498	4	4	4	4	4	4	4	4	4	4	4	4	4	3	4	4	4	4	4	4	4	4	4	3	4	4	4	4	4	4	4	4	4	4	4	4	4	4	4	4	4	4	4	4	4	4	4
1_415977	1	415977	3	4	2	4	4	4	3	4	4	4	4	4	2	3	4	4	4	3	4	4	4	3	4	4	4	4	4	4	3	4	3	4	4	4	4	4	4	4	4	3	4	4	4	4	4	4	4
1_415981	1	415981	4	4	4	4	4	4	4	4	4	4	4	4	4	4	4	4	4	4	4	4	4	4	4	3	4	4	4	4	4	4	4	3	4	4	4	4	4	4	4	4	4	4	4	4	4	4	4
1_416070	1	416070	3	4	3	4	4	4	3	4	4	4	4	4	3	3	4	4	4	3	4	4	4	3	4	4	4	4	4	4	3	4	3	4	4	4	4	4	4	4	4	3	4	4	4	4	4	4	4
1_441321	1	441321	4	4	4	3	4	4	3	4	4	4	3	4	4	4	3	4	4	4	4	3	3	4	4	4	4	2	3	4	3	3	4	4	4	4	4	3	3	4	4	4	4	4	4	4	4	3	3
1_441370	1	441370	4	3	3	4	4	4	4	4	4	4	4	3	4	4	4	4	4	4	4	4	4	4	4	3	3	3	4	4	4	4	4	4	4	4	4	3	4	4	4	4	4	4	4	3	3	4	3
1_592494	1	592494	1	0	0	0	0	1	0	1	0	1	1	0	1	0	2	1	0	1	1	1	0	0	0	0	0	0	0	1	0	0	1	0	1	1	1	0	0	0	1	1	0	0	1	1	0	0	0
1_592519	1	592519	4	4	4	4	4	4	4	4	4	4	4	4	4	4	4	4	4	4	4	4	4	4	4	4	4	4	4	4	4	4	4	3	4	4	4	4	4	4	4	4	4	4	4	4	4	4	4
1_592576	1	592576	4	4	4	4	4	4	4	4	4	4	4	4	4	4	4	4	4	4	4	4	4	4	4	4	4	4	4	4	4	4	4	3	4	4	4	4	4	4	4	4	4	4	4	4	4	4	4
1_737343	1	737343	4	4	4	4	4	4	4	4	4	4	4	4	4	4	4	4	3	4	4	4	3	4	4	4	4	3	3	4	4	4	4	4	4	3	4	4	4	3	4	4	4	3	4	4	4	3	4
1_814806	1	814806	4	4	4	4	4	4	4	4	4	4	4	4	4	3	4	4	3	4	4	4	4	4	4	4	4	4	3	3	3	4	4	4	3	3	4	4	4	4	4	4	4	4	4	4	4	4	4
1_814842	1	814842	4	4	4	4	4	4	3	4	4	4	4	4	4	4	4	4	4	4	4	4	3	4	4	4	4	4	4	4	4	4	4	4	4	4	4	3	4	4	4	4	4	4	4	4	4	4	4
1_814859	1	814859	4	4	4	4	4	4	4	4	4	4	3	4	4	4	4	4	4	4	4	4	4	4	4	4	4	4	4	4	4	3	4	4	3	4	4	3	4	4	4	4	4	4	4	4	4	4	4
1_814861	1	814861	4	4	4	4	4	4	4	4	4	4	4	4	3	4	4	4	4	3	3	3	4	4	4	4	4	4	4	4	4	3	3	4	4	4	4	4	4	4	3	4	3	3	4	4	4	4	4
1_839253	1	839253	4	4	4	4	4	4	4	4	4	4	4	4	4	3	4	4	4	4	4	4	4	4	4	3	4	4	4	4	4	4	4	4	4	3	4	4	4	4	4	4	4	4	4	4	4	4	4
1_839276	1	839276	3	4	4	4	4	4	4	4	4	4	4	4	4	4	4	4	3	4	4	4	4	4	4	4	2	4	2	3	4	4	4	4	3	3	3	4	3	4	3	4	4	4	4	3	2	4	3
1_839297	1	839297	4	4	4	4	3	4	4	4	4	4	4	4	4	3	4	4	4	4	4	4	4	4	4	3	4	4	4	4	4	4	4	4	4	3	4	4	4	4	4	4	4	4	4	4	4	4	4
1_879541	1	879541	4	3	3	4	4	4	4	4	4	4	4	3	4	4	4	4	4	4	4	4	4	4	4	3	3	3	4	4	4	4	4	4	4	4	4	3	4	4	4	4	4	4	4	3	3	4	3
1_879544	1	879544	3	1	2	2	1	4	2	3	2	2	3	1	2	2	4	1	1	3	2	2	1	1	2	2	3	2	2	2	2	2	3	0	3	3	2	3	2	0	2	2	0	1	1	3	3	1	3
1_879577	1	879577	4	4	4	4	3	4	4	4	4	4	4	4	3	4	4	3	3	3	3	3	4	4	4	4	4	4	4	4	4	3	3	4	4	4	4	4	4	4	3	4	2	3	4	4	4	4	4
1_879584	1	879584	4	4	4	4	4	4	4	4	4	4	4	4	4	3	4	4	4	4	4	4	4	4	4	3	4	4	4	4	4	4	4	4	4	3	4	4	4	4	4	4	4	4	4	4	4	4	4
1_879596	1	879596	4	3	3	2	3	4	4	4	4	3	4	3	4	3	4	4	4	4	3	4	4	4	3	4	4	4	3	4	4	4	4	3	4	4	4	4	2	4	3	4	3	3	3	4	4	3	4
1_879624	1	879624	4	3	4	4	3	4	4	4	4	4	4	4	4	4	4	4	4	4	4	4	4	4	4	4	4	4	4	4	4	4	4	3	4	4	4	4	4	4	4	4	4	4	4	4	4	4	4
1_895666	1	895666	4	4	4	4	3	4	4	4	4	4	4	4	3	4	4	3	3	3	2	3	4	4	4	4	4	4	4	4	4	3	3	4	4	4	4	4	4	4	3	4	2	3	4	4	4	4	4
1_895701	1	895701	4	4	4	4	3	4	4	3	4	4	3	3	4	4	4	4	4	4	4	4	4	4	4	4	3	4	4	4	4	3	3	4	3	4	4	3	4	4	4	4	4	4	4	4	4	4	4
1_895734	1	895734	2	0	2	0	0	1	1	1	0	1	1	1	1	1	3	1	0	1	1	1	0	1	0	0	0	0	0	1	0	0	1	0	1	1	1	0	0	1	1	2	0	1	1	1	0	0	0
1_909560	1	909560	4	3	3	4	4	4	4	4	4	4	4	3	4	4	4	4	4	4	4	4	4	4	4	3	3	3	4	4	4	4	4	4	4	4	3	3	4	4	4	4	4	4	4	3	3	4	3
1_909563	1	909563	4	3	4	4	4	4	4	4	4	4	4	4	4	3	4	4	4	4	4	4	4	4	4	3	4	4	4	4	4	4	4	4	4	3	4	4	4	4	4	4	4	4	4	4	4	4	4
1_909583	1	909583	3	4	4	3	4	4	4	4	4	3	4	4	4	4	4	4	3	4	4	4	4	4	4	4	2	4	3	3	4	4	4	4	3	3	3	4	3	4	3	4	4	4	4	3	2	4	3
1_909596	1	909596	3	4	3	4	4	4	3	4	4	4	4	4	4	3	4	4	4	3	4	4	4	3	4	4	4	4	4	4	4	4	4	4	4	4	4	4	4	4	4	3	4	4	4	4	4	4	4
1_909639	1	909639	2	1	1	2	2	4	3	4	3	2	4	1	4	2	4	4	3	3	3	4	4	3	3	3	1	3	2	3	4	4	4	2	3	3	2	3	1	4	2	3	3	3	3	2	1	3	2
1_909654	1	909654	4	3	3	3	2	4	4	4	4	3	4	3	4	3	4	4	4	4	3	4	4	4	4	4	4	4	3	4	4	4	4	3	4	4	4	4	2	4	3	4	3	3	3	4	4	3	4
1_909665	1	909665	4	3	3	3	2	4	4	4	4	3	4	3	4	3	4	4	4	4	3	4	4	4	4	4	4	4	3	4	4	4	4	2	4	4	4	4	2	4	3	4	3	3	3	4	4	3	4
1_956319	1	956319	4	3	3	4	4	4	4	4	4	4	4	3	4	4	4	4	4	4	4	4	4	4	4	3	3	3	4	4	4	4	4	4	4	4	3	3	4	4	4	4	4	4	4	3	3	4	2
1_956361	1	956361	2	0	0	0	0	0	0	0	0	1	0	0	0	0	1	0	0	0	1	0	0	0	0	0	0	0	0	1	0	0	0	0	0	0	1	0	0	0	1	1	0	0	1	0	0	0	0
1_1011550	1	1011550	4	4	3	4	4	4	4	4	4	4	4	4	4	4	4	4	4	4	4	4	4	3	4	4	4	4	4	4	4	4	4	4	4	4	4	4	4	4	4	3	4	4	4	4	4	4	4
1_1011553	1	1011553	4	4	3	4	4	4	4	4	4	4	4	4	4	4	4	4	4	4	4	4	4	3	4	4	4	4	4	4	4	4	4	4	4	4	4	4	4	4	4	3	4	4	4	4	4	4	4
1_1011560	1	1011560	4	4	3	4	4	4	4	4	4	4	4	4	4	4	4	4	4	4	4	4	4	3	4	4	4	4	4	4	4	4	4	4	4	4	4	4	4	4	4	3	4	4	4	4	4	4	4
1_1011566	1	1011566	4	4	3	4	4	4	4	4	4	4	4	4	4	4	4	4	4	4	4	4	4	3	4	4	4	4	4	4	4	4	4	4	4	4	4	4	4	4	4	3	4	4	4	4	4	4	4
1_1011617	1	1011617	3	4	3	4	4	4	4	4	4	4	4	4	4	3	4	4	4	4	4	4	4	3	4	4	4	4	4	4	4	4	4	4	4	4	4	4	4	4	4	3	4	4	4	4	4	4	4
1_1011638	1	1011638	4	4	3	4	4	4	4	4	4	4	4	4	4	3	4	4	4	4	4	4	4	3	4	4	4	4	4	4	4	4	4	4	4	4	4	4	4	4	4	3	4	4	4	4	4	4	4
1_1019751	1	1019751	4	4	4	4	4	3	4	2	4	4	2	3	3	4	3	3	4	3	4	3	4	4	4	4	4	4	4	4	4	4	3	4	4	3	4	4	4	4	4	4	4	4	4	3	4	4	4
1_1019758	1	1019758	4	4	4	4	4	4	3	4	4	4	4	4	4	3	4	4	4	3	4	4	4	3	4	4	4	4	4	4	4	4	4	4	4	4	4	4	4	4	4	4	4	4	4	4	4	4	4
1_1019774	1	1019774	4	3	3	4	4	4	4	4	4	4	4	3	4	4	4	4	4	4	4	4	4	4	4	3	3	4	4	4	4	4	4	4	4	4	3	3	4	4	4	4	4	4	4	3	3	4	3
1_1019786	1	1019786	4	3	3	4	4	4	4	4	4	4	4	3	4	4	4	4	4	4	4	4	4	4	4	3	3	4	4	4	4	4	4	4	4	4	3	3	4	4	4	4	4	4	4	3	3	4	3
1_1019815	1	1019815	4	3	3	4	4	4	4	4	4	4	4	3	4	4	4	4	4	4	4	4	4	4	4	3	3	3	4	4	4	4	4	4	4	4	4	3	4	4	4	4	4	4	4	3	3	4	3
1_1019847	1	1019847	4	4	4	4	4	3	4	3	4	4	3	3	3	4	3	3	4	3	4	3	4	4	4	4	4	4	4	4	4	4	3	4	4	3	4	4	4	3	4	4	4	4	4	3	4	4	4
1_1059154	1	1059154	4	3	3	2	1	2	4	2	3	3	2	2	2	2	3	2	3	2	2	2	4	4	3	3	4	4	3	4	4	2	2	3	3	2	4	3	2	3	2	4	1	3	3	3	4	3	4
1_1059162	1	1059162	1	0	0	0	0	0	0	0	0	1	0	0	0	0	1	0	0	0	1	0	0	0	0	0	0	0	0	1	0	0	0	0	1	0	1	0	0	0	1	1	0	0	1	0	0	0	0
1_1059166	1	1059166	3	4	3	4	4	4	3	4	4	4	4	4	4	3	4	4	4	3	4	4	4	2	4	4	4	4	4	4	4	4	4	4	4	4	4	4	4	4	4	3	4	4	4	4	4	4	4
1_1059174	1	1059174	4	4	4	4	4	2	4	3	4	4	4	4	4	4	4	4	4	3	4	4	4	4	4	4	4	4	4	4	4	4	4	4	4	4	4	4	4	4	4	4	4	4	4	4	4	4	4
1_1117749	1	1117749	4	3	4	4	4	4	4	4	4	4	4	4	4	4	4	4	4	4	4	4	4	4	4	4	4	4	4	4	4	4	4	3	4	4	4	4	4	4	4	4	4	4	4	4	4	4	4
1_1117780	1	1117780	4	4	4	4	4	4	4	4	4	4	4	4	4	3	4	4	4	4	4	4	4	4	4	3	4	4	4	4	4	4	4	4	4	3	4	4	4	4	4	4	4	4	4	4	4	4	4
1_1117806	1	1117806	4	3	3	4	4	4	4	4	4	4	4	3	3	4	4	4	4	4	4	4	4	4	4	3	3	3	4	4	3	4	3	4	4	4	4	3	4	4	4	4	4	4	4	3	3	4	4
1_1197640	1	1197640	2	0	0	0	0	0	0	0	0	1	0	0	0	0	1	0	0	0	1	0	0	0	0	0	0	0	0	1	0	0	0	0	1	0	0	0	0	0	1	1	0	0	1	0	0	0	0
1_1197740	1	1197740	4	4	4	4	4	3	4	3	4	4	4	4	4	4	4	4	4	3	4	4	4	4	4	4	4	4	4	4	4	4	4	4	4	4	4	4	4	4	4	4	4	4	4	4	4	4	4
1_1247685	1	1247685	4	4	4	4	3	3	4	3	4	4	4	4	4	4	4	4	4	4	4	4	4	4	4	4	4	4	4	4	4	3	3	4	3	4	4	3	4	4	4	4	4	4	4	4	4	4	4
1_1247716	1	1247716	4	4	4	4	4	4	4	4	4	4	4	3	4	4	4	4	4	4	4	4	4	4	4	4	4	3	4	4	4	4	4	4	4	4	4	4	4	4	4	4	4	4	4	4	4	4	3
1_1247724	1	1247724	4	4	4	4	4	2	4	3	4	4	4	3	4	4	3	3	4	2	4	3	4	4	4	4	4	4	4	4	4	4	3	4	4	3	4	4	4	3	4	4	4	4	4	3	4	4	4
1_1247730	1	1247730	4	4	4	4	4	3	4	3	4	4	4	4	4	4	4	4	4	3	4	4	4	4	4	4	4	4	4	4	4	4	4	4	4	4	4	4	4	4	4	4	4	4	4	4	4	4	4
1_1247741	1	1247741	4	3	3	4	3	4	4	4	4	4	4	4	4	4	4	4	4	4	4	4	4	4	4	3	3	3	4	4	4	4	4	3	4	4	3	3	4	4	4	4	4	4	4	3	3	4	3
1_1247753	1	1247753	3	4	4	4	4	4	4	4	4	4	4	4	4	4	4	4	3	4	4	4	4	4	4	4	2	4	3	3	4	4	4	4	3	3	4	4	3	4	3	4	4	4	4	3	3	4	3
1_1247761	1	1247761	4	4	4	4	4	4	4	4	4	4	4	4	3	4	4	4	4	4	4	4	4	4	4	4	4	4	4	4	3	4	3	4	4	4	4	4	4	4	4	4	4	4	4	4	4	4	4
1_1267596	1	1267596	4	3	3	4	3	4	4	4	4	4	4	3	4	4	4	4	4	4	4	4	4	4	3	3	3	3	4	4	4	4	4	4	4	4	3	3	4	4	4	4	4	4	4	3	3	4	3
1_1267605	1	1267605	4	4	4	4	4	4	4	4	4	4	4	4	3	4	4	4	4	4	4	4	4	4	4	4	4	4	4	4	3	4	3	4	4	4	4	4	4	4	4	4	4	4	4	4	4	4	4
1_1267632	1	1267632	4	4	4	4	3	4	4	3	4	4	3	4	4	4	4	4	4	4	4	4	4	4	4	4	4	4	4	4	4	3	3	4	3	4	4	3	4	4	4	4	4	4	4	4	4	4	4
1_1267666	1	1267666	4	3	3	4	4	4	4	4	4	4	4	3	4	4	4	4	4	4	4	4	4	4	3	3	3	3	4	4	4	4	4	4	4	4	3	3	4	4	4	4	4	4	4	3	3	4	3
1_1267698	1	1267698	3	4	4	4	4	4	4	4	4	3	4	4	4	4	4	4	3	4	4	4	4	4	4	4	2	4	3	3	4	4	4	4	3	3	3	4	3	4	3	4	4	4	4	3	3	4	3
1_1372179	1	1372179	4	4	4	4	3	3	4	3	4	4	3	4	3	4	2	3	3	3	3	3	4	4	4	4	4	4	4	4	4	2	3	4	3	3	3	3	4	4	3	4	3	2	4	4	4	4	4
1_1372200	1	1372200	4	4	4	4	4	3	4	3	4	4	3	4	4	4	4	4	4	4	4	4	4	4	4	4	4	4	4	4	4	4	3	4	3	4	4	3	4	4	4	4	4	4	4	4	4	4	4
1_1372201	1	1372201	4	4	4	4	3	4	4	4	4	4	4	4	3	4	4	3	3	3	3	3	4	4	4	4	4	4	4	4	4	3	3	4	4	3	3	4	4	4	3	4	3	3	4	4	4	4	4
1_1372213	1	1372213	4	4	4	4	4	3	4	3	4	4	3	3	3	4	3	3	4	3	4	3	4	3	4	4	4	3	4	4	4	4	3	4	4	3	4	4	4	3	4	4	4	4	4	3	4	4	3
1_1372225	1	1372225	4	4	4	4	4	3	4	3	4	4	3	4	4	4	4	4	4	4	4	4	4	4	4	4	4	4	4	4	4	3	3	4	3	4	4	3	4	4	4	4	4	4	4	4	4	4	4
1_1372230	1	1372230	4	3	3	3	3	4	4	4	4	3	4	3	4	3	4	4	4	4	3	4	4	4	4	3	4	4	3	4	4	4	4	3	4	4	4	4	2	4	3	4	3	3	3	4	4	3	4
1_1372236	1	1372236	4	3	4	4	1	3	4	3	4	4	3	4	3	4	2	3	3	3	3	3	4	4	4	4	4	4	4	4	4	2	3	4	3	3	3	3	4	4	3	4	3	2	4	4	4	4	4
1_1372241	1	1372241	4	4	4	4	4	4	4	4	4	4	4	3	4	4	4	4	4	4	4	4	4	3	4	4	4	3	4	4	4	4	4	4	4	4	4	4	4	4	4	4	4	4	4	4	4	4	3
1_1372247	1	1372247	3	4	4	3	4	4	4	4	4	3	4	4	4	4	4	4	3	4	4	4	4	4	4	4	2	4	3	3	4	4	4	4	3	3	3	4	3	4	3	4	4	4	4	3	2	4	3
1_1413205	1	1413205	4	4	4	4	3	4	4	4	4	4	4	3	3	4	4	2	3	3	3	3	4	3	3	4	4	3	4	4	4	3	3	4	4	4	3	4	4	4	3	4	2	3	4	4	4	4	3
1_1413221	1	1413221	4	4	4	4	2	3	3	3	4	4	3	4	4	4	3	4	4	4	4	3	3	4	4	4	4	3	3	4	3	3	3	4	3	4	4	3	3	4	4	4	4	3	4	4	4	3	3
1_1413246	1	1413246	4	4	4	4	4	4	4	4	4	4	4	3	4	4	4	4	4	4	4	4	4	3	4	4	4	3	4	4	4	4	4	4	4	4	4	4	4	4	4	4	4	4	4	4	4	4	3
1_1413249	1	1413249	4	4	4	4	4	4	4	4	4	4	4	4	4	4	4	4	4	3	4	4	4	4	4	4	4	4	4	4	4	4	4	4	4	4	4	4	4	4	4	4	4	4	4	4	4	4	4
1_1433035	1	1433035	1	0	0	0	0	0	0	0	0	1	0	0	0	0	1	0	0	0	1	0	0	0	0	0	0	0	0	0	0	0	0	0	1	0	1	0	0	0	0	1	0	0	1	0	0	0	0
1_1433059	1	1433059	4	4	4	4	4	4	4	4	4	4	4	4	4	4	4	4	4	4	4	4	4	3	4	4	4	3	4	4	4	4	4	4	4	4	4	4	4	4	4	4	4	4	4	4	4	4	3
1_1433062	1	1433062	4	4	4	4	4	3	4	3	4	4	3	3	3	4	2	3	4	2	4	4	4	4	4	4	4	4	4	4	4	4	2	4	4	3	4	4	4	3	4	4	4	4	4	3	4	4	4
1_1433126	1	1433126	4	3	3	4	4	4	4	4	4	4	4	3	4	4	4	4	4	4	4	4	4	4	4	3	3	3	3	4	4	4	4	4	4	4	3	3	4	4	4	4	4	4	4	4	3	4	3
1_1433128	1	1433128	4	4	4	4	4	2	4	3	4	4	4	4	4	4	4	4	4	3	4	4	4	4	4	4	4	4	4	4	4	4	4	4	4	4	4	4	4	4	4	4	4	4	4	4	4	4	4
1_1433134	1	1433134	4	3	3	4	4	4	4	4	4	4	4	3	4	4	4	4	4	4	4	4	4	4	4	3	3	3	4	4	4	4	4	4	4	4	3	3	4	4	4	4	4	4	4	3	3	4	3
1_1433139	1	1433139	4	4	4	4	4	4	4	4	4	4	4	4	4	4	4	4	4	4	4	4	4	4	4	4	4	4	4	4	4	4	4	4	4	3	4	4	4	4	4	4	4	4	4	4	4	4	4
1_1602669	1	1602669	2	4	4	3	4	4	4	4	4	3	4	4	4	4	4	4	2	4	4	4	4	4	4	4	2	4	2	3	4	4	4	4	3	3	3	4	3	4	3	4	4	4	4	3	2	4	3
1_1602715	1	1602715	4	4	4	4	3	3	2	3	4	4	2	4	4	4	3	4	4	4	4	1	0	4	4	4	4	3	3	4	0	0	3	4	2	4	3	2	3	4	4	4	4	4	4	4	4	2	3
1_1602723	1	1602723	3	4	3	4	4	3	3	3	4	4	4	4	4	3	4	3	4	3	4	4	4	3	3	4	4	4	4	4	4	4	4	4	4	3	4	4	4	4	4	3	4	3	4	4	4	4	4
1_1602736	1	1602736	4	4	4	4	4	3	4	3	4	4	3	3	3	4	3	3	3	3	4	4	4	4	3	4	4	4	4	4	4	4	3	4	4	2	4	4	4	3	4	4	4	4	4	3	4	4	4
1_1673732	1	1673732	3	4	4	4	4	4	4	4	4	4	4	4	4	4	4	4	4	4	4	4	4	4	4	4	4	4	4	4	4	4	4	4	4	4	4	4	4	4	4	4	4	3	4	4	4	4	4
1_1673746	1	1673746	4	4	4	4	4	4	4	4	4	4	4	4	4	4	3	4	4	4	4	4	4	3	4	4	4	3	4	4	4	4	4	4	4	4	4	4	4	4	4	4	4	3	4	4	4	4	3
1_1673783	1	1673783	4	4	4	4	4	4	4	4	4	4	4	4	4	4	4	4	4	4	4	4	4	4	4	4	4	3	4	4	3	4	4	3	4	3	4	4	4	3	4	4	4	4	4	4	4	3	4
1_1673784	1	1673784	3	4	4	4	4	4	4	4	4	4	4	4	4	4	4	4	4	4	4	4	4	4	4	4	4	4	4	4	4	4	4	4	4	4	4	4	4	4	4	4	4	3	4	4	4	4	4
1_1675082	1	1675082	1	0	0	0	0	0	0	0	0	0	0	0	0	0	1	0	0	0	1	0	0	0	0	0	0	0	0	1	0	0	0	0	2	0	0	0	0	0	1	1	0	0	1	0	0	0	0
1_1675085	1	1675085	2	0	0	0	0	0	0	0	0	0	0	0	0	0	1	0	0	0	1	0	0	0	0	0	0	1	0	1	1	0	0	1	2	1	0	0	0	2	1	1	0	1	1	0	0	1	0
1_1675088	1	1675088	4	4	4	3	4	4	3	4	4	4	3	4	4	4	3	4	4	4	4	3	3	4	4	4	4	3	3	4	3	3	4	4	4	4	4	3	3	4	4	4	4	4	4	4	4	3	3
1_1675138	1	1675138	4	3	4	3	4	3	3	3	4	4	2	3	3	4	2	3	4	3	4	3	3	4	4	4	4	3	3	4	3	3	3	4	4	3	4	3	3	3	4	4	4	4	4	3	4	3	3
1_1675153	1	1675153	4	4	3	4	4	4	3	4	4	4	4	4	4	3	4	3	4	3	4	4	4	3	4	4	4	4	4	4	4	4	4	4	4	4	4	4	4	4	4	3	4	4	4	4	4	4	4
1_1731998	1	1731998	4	4	4	4	4	4	3	4	4	4	3	4	4	4	3	4	4	4	4	3	3	4	4	4	4	3	3	4	3	3	4	4	4	4	4	3	3	4	4	4	4	4	4	4	4	3	3
1_1732042	1	1732042	4	4	4	4	4	2	3	3	4	4	3	2	3	4	3	4	4	3	4	2	2	3	4	4	4	2	3	4	3	3	4	4	4	4	4	3	3	4	4	4	4	4	4	4	4	3	2
1_1732052	1	1732052	4	3	3	4	4	4	4	4	4	4	4	3	4	4	4	4	4	4	4	4	4	4	4	3	3	3	4	4	4	4	4	4	4	4	4	3	4	4	4	4	4	4	4	3	3	4	3
1_1732057	1	1732057	1	0	0	0	0	0	0	0	0	1	0	0	0	0	1	0	0	0	1	0	0	0	0	0	0	0	0	1	0	0	0	0	1	0	1	0	0	0	1	1	0	0	1	0	0	0	0
1_1732066	1	1732066	4	4	4	4	3	4	4	4	4	4	4	4	3	4	4	2	3	3	3	3	4	4	4	4	4	4	4	4	4	3	3	4	4	4	3	4	4	4	3	4	2	3	4	4	4	4	4
1_1732070	1	1732070	4	4	4	4	4	2	4	3	4	4	4	4	3	4	4	4	4	3	4	3	4	4	4	4	4	4	4	4	4	4	4	4	4	4	4	4	4	4	4	4	4	4	4	4	4	4	4
1_1732106	1	1732106	4	4	4	4	3	4	4	4	4	4	4	4	3	4	4	2	3	3	3	3	4	4	4	4	4	4	4	4	4	3	3	4	4	4	4	4	4	4	3	4	2	3	4	4	4	4	4
1_1786571	1	1786571	4	4	4	4	3	4	4	4	4	4	4	3	3	4	4	2	3	3	3	3	4	3	3	4	4	2	4	4	4	2	2	4	4	4	3	4	4	4	3	4	2	3	4	4	4	4	3
1_1786572	1	1786572	4	4	4	4	3	4	4	4	4	4	4	3	3	4	4	2	3	3	3	3	4	3	3	4	4	2	4	4	4	2	2	4	4	4	3	4	4	4	3	4	2	3	4	4	4	4	3
1_1786575	1	1786575	4	4	4	4	4	4	4	4	4	4	4	4	3	4	4	4	4	3	4	4	4	4	4	4	4	4	3	4	3	3	3	4	4	3	4	4	4	4	4	4	4	4	4	4	4	4	3
1_1786627	1	1786627	4	4	4	4	2	4	4	4	4	4	4	4	3	4	4	2	3	3	3	3	4	4	3	4	4	4	4	4	4	3	2	4	4	4	3	4	4	4	3	4	3	3	4	4	4	4	4
1_1845865	1	1845865	4	4	4	4	4	4	4	4	4	4	4	4	4	3	3	4	4	4	3	4	4	4	4	4	4	4	4	4	3	4	4	4	4	4	3	4	4	4	4	4	3	4	4	4	4	4	4
1_1847551	1	1847551	4	4	4	4	3	3	4	4	4	4	4	4	4	4	4	4	4	4	4	4	4	4	4	4	4	4	4	4	4	3	4	4	4	4	4	3	4	4	4	4	4	4	4	4	4	4	4
1_1848217	1	1848217	4	4	4	4	3	3	4	4	4	4	4	4	4	4	4	4	4	4	4	4	4	4	4	4	4	4	4	4	4	3	3	4	4	4	4	3	4	4	4	4	4	4	4	4	4	4	4
1_1848247	1	1848247	4	4	4	4	4	4	4	4	4	4	4	4	4	4	4	4	4	4	4	4	4	4	4	4	4	3	4	4	3	4	4	3	4	3	4	4	4	3	4	4	4	4	4	4	4	4	4
1_1848261	1	1848261	4	3	2	4	4	4	4	4	4	4	4	3	4	4	4	4	4	4	4	4	4	4	4	3	3	3	4	4	4	4	4	4	4	4	3	3	4	4	4	4	4	4	4	3	3	4	3
1_1848266	1	1848266	4	4	4	4	3	4	4	4	4	4	4	4	4	4	4	4	4	4	4	4	4	4	4	4	4	3	4	4	3	4	4	3	4	3	4	4	4	3	4	4	4	4	4	4	4	4	4
1_1852748	1	1852748	4	4	4	4	4	3	4	3	4	4	4	4	4	4	4	4	4	3	4	3	4	4	4	4	4	4	4	4	4	4	4	4	4	4	4	4	4	4	4	4	4	4	4	4	4	4	4
1_1852752	1	1852752	4	3	3	4	4	4	4	4	4	4	4	3	4	4	4	4	4	4	4	4	4	4	4	3	3	3	4	4	4	4	4	4	4	4	3	3	4	4	4	4	4	4	4	3	3	4	3
1_1852775	1	1852775	4	4	4	3	4	4	3	4	4	4	3	4	4	4	3	4	4	4	4	3	3	4	4	4	4	3	3	4	3	3	4	4	4	4	4	3	3	4	4	4	4	4	4	4	4	3	3
1_1852788	1	1852788	3	4	4	4	4	4	4	4	4	4	4	4	4	4	4	4	4	4	4	4	4	4	4	4	4	4	4	4	4	4	4	4	4	4	4	4	4	4	4	4	4	3	4	4	4	4	4
1_1852801	1	1852801	4	3	3	4	4	4	4	4	4	4	4	3	4	4	4	4	4	4	4	4	4	4	4	3	3	3	4	4	4	4	4	4	4	4	3	3	4	4	4	4	4	4	4	3	3	4	3
1_1852806	1	1852806	4	3	3	4	4	4	4	4	4	4	4	3	4	4	4	4	4	4	4	4	4	4	4	3	3	3	4	4	4	4	4	4	4	4	3	3	4	4	4	4	4	4	4	3	3	4	3
1_1852815	1	1852815	3	3	3	4	4	4	2	2	3	3	2	4	1	3	4	4	2	3	1	2	1	2	2	3	3	4	3	2	3	3	2	2	2	3	1	2	4	3	4	2	3	4	2	3	3	3	4
1_1852840	1	1852840	4	3	3	4	2	3	4	4	4	4	4	4	4	4	4	4	4	4	4	4	4	4	4	3	3	3	4	4	4	3	3	4	4	4	4	2	4	4	4	4	4	4	4	3	3	4	3
1_1919349	1	1919349	3	4	4	4	4	4	4	4	4	3	4	4	4	4	4	4	3	4	4	4	4	4	4	4	2	4	2	3	4	4	4	4	3	3	3	4	3	4	3	4	4	4	4	3	3	4	3
1_1919387	1	1919387	4	4	4	4	4	3	4	3	4	4	3	3	4	4	4	3	4	3	4	4	4	4	4	4	4	4	4	4	4	4	3	4	4	2	4	4	4	3	4	4	4	4	4	3	4	4	4
1_1919390	1	1919390	4	4	4	4	4	3	4	3	4	4	3	3	3	4	3	3	4	3	4	4	4	4	4	4	4	4	4	4	4	4	3	4	4	2	4	4	4	3	4	4	4	4	4	3	4	4	4
1_2011341	1	2011341	4	4	4	4	4	4	4	4	4	4	4	4	4	4	4	4	4	4	4	4	4	4	4	4	4	3	4	4	3	4	4	3	4	3	4	4	4	3	4	4	4	4	4	4	4	3	4
1_2011392	1	2011392	4	3	4	3	4	3	3	3	4	4	1	3	3	4	2	4	4	3	4	3	3	4	4	4	4	3	3	4	3	3	2	4	4	3	4	3	3	3	4	4	4	3	4	3	4	3	3
1_2011396	1	2011396	4	4	4	4	4	4	4	4	4	4	4	4	4	4	4	4	4	4	4	4	4	4	4	4	4	3	4	4	3	4	4	3	4	3	4	4	4	2	4	4	4	4	4	4	4	3	4
1_2011409	1	2011409	0	0	0	0	0	0	0	0	0	0	0	0	0	0	0	0	0	0	0	0	0	0	0	0	0	0	0	1	0	0	0	0	0	0	0	0	0	0	1	0	0	0	0	0	0	0	0
1_2153895	1	2153895	4	4	4	4	4	4	4	4	4	4	4	3	4	4	4	4	4	4	4	4	4	3	4	4	4	3	4	4	4	4	4	4	4	4	4	4	4	4	4	4	4	4	4	4	4	4	3
1_2153931	1	2153931	4	4	3	4	4	4	3	4	4	4	4	4	4	3	4	3	4	3	4	4	4	3	4	4	4	4	4	4	4	4	4	4	4	4	4	4	4	4	4	3	4	4	4	4	4	4	4
1_2153943	1	2153943	4	3	3	4	4	4	4	4	4	4	4	3	4	4	4	4	4	4	4	4	4	4	4	3	3	3	4	4	4	4	4	4	4	4	3	3	4	4	4	4	4	4	4	3	3	4	3
1_2153946	1	2153946	4	4	3	4	4	4	3	4	4	4	4	4	4	3	4	3	4	3	4	4	4	3	4	4	4	4	4	4	4	4	4	4	4	4	4	4	4	4	4	3	4	4	4	4	4	4	4
1_2172281	1	2172281	1	1	2	0	1	0	2	0	0	0	0	1	0	1	1	1	0	1	0	0	0	1	0	1	1	1	0	1	0	0	0	0	0	0	1	1	0	0	1	1	0	2	0	1	1	0	1
1_2178652	1	2178652	4	3	4	4	4	3	4	3	4	4	3	3	3	4	3	2	4	3	4	4	4	4	4	4	4	4	4	4	4	4	3	4	4	3	4	4	4	3	4	4	4	4	4	3	4	4	4
1_2178657	1	2178657	4	3	4	4	4	3	4	3	4	4	3	3	3	4	3	2	4	3	4	4	4	4	4	4	4	4	4	4	4	4	3	4	4	3	4	4	4	3	4	4	4	4	4	3	4	4	4
1_2178673	1	2178673	4	3	4	4	4	3	4	3	4	4	3	3	3	4	3	2	4	3	4	4	4	4	4	4	4	4	4	4	4	4	3	4	4	3	4	4	4	3	4	4	4	4	4	3	4	4	4
1_2178688	1	2178688	4	4	3	4	4	4	3	4	4	4	4	4	4	3	4	4	4	3	4	4	4	3	4	4	4	4	4	4	4	4	4	4	4	4	4	4	4	4	4	3	4	4	4	4	4	4	4
1_2178707	1	2178707	4	4	4	4	4	4	3	4	4	4	3	4	4	4	3	4	4	4	4	2	3	4	4	4	4	3	3	4	3	3	4	4	4	4	4	3	3	4	4	4	4	4	4	4	4	3	3
1_2178764	1	2178764	4	4	3	3	4	4	3	4	4	4	4	4	4	3	4	4	4	3	4	4	4	3	4	4	4	4	4	4	4	4	4	4	4	4	4	4	4	4	4	3	4	4	4	4	4	4	4
1_2214542	1	2214542	4	4	4	4	4	4	4	4	4	4	4	3	4	4	4	4	4	4	4	4	4	3	4	4	4	3	4	4	4	4	4	4	4	4	4	4	4	4	4	4	4	4	4	4	4	4	3
1_2214551	1	2214551	4	4	4	4	4	2	4	3	4	4	4	4	4	4	4	4	4	3	4	3	4	4	4	4	4	4	4	4	4	4	4	4	4	4	4	4	4	4	4	4	4	4	4	4	4	4	4
1_2214554	1	2214554	4	4	4	4	4	4	4	4	4	4	4	3	4	4	4	4	4	4	4	4	4	3	4	4	4	3	4	4	4	4	4	4	4	4	4	4	4	4	4	4	4	4	4	4	4	4	3
1_2214590	1	2214590	3	3	2	4	4	4	3	4	4	4	4	4	4	3	4	3	4	3	4	4	4	3	4	3	3	3	4	4	4	4	4	4	4	4	4	3	4	4	4	3	4	3	4	3	3	4	3
1_2214604	1	2214604	4	4	4	4	3	4	4	4	4	4	4	4	4	4	4	2	3	4	4	4	4	4	4	4	4	4	4	4	4	3	4	4	4	4	4	4	4	4	3	4	2	3	4	4	4	4	4
1_2214612	1	2214612	1	2	2	1	2	3	2	1	1	0	1	1	0	1	2	1	0	2	0	1	1	2	0	1	1	3	1	1	1	2	1	0	0	0	0	3	1	0	1	1	0	2	0	1	1	1	2
1_2214628	1	2214628	3	4	3	4	4	4	3	4	4	4	4	4	4	3	4	3	4	3	4	4	4	3	4	4	4	4	4	4	4	4	4	4	4	4	4	4	4	4	4	3	4	3	4	4	4	4	4
1_2246443	1	2246443	3	4	4	4	4	4	4	4	4	3	4	4	4	4	3	4	4	4	4	4	4	4	4	4	4	4	4	4	4	4	4	4	3	4	3	4	4	4	4	3	4	4	3	4	4	4	4
1_2246466	1	2246466	4	3	3	4	4	4	4	4	4	4	4	4	4	4	4	4	4	4	4	4	4	4	4	3	3	3	4	4	4	4	4	4	4	4	3	3	4	4	4	4	4	4	4	3	3	4	3
1_2246476	1	2246476	3	3	3	4	4	4	4	4	4	4	4	4	4	4	4	4	4	4	4	4	4	4	4	3	3	3	4	4	4	4	4	4	4	4	3	3	4	4	4	4	4	4	4	3	3	4	3
1_2332493	1	2332493	4	4	4	4	3	3	4	4	4	4	4	4	4	4	4	4	4	4	4	4	4	4	4	4	4	4	4	4	4	3	3	4	4	4	4	3	4	4	4	4	4	4	4	4	4	4	4
1_2332556	1	2332556	4	4	3	4	4	4	3	4	4	4	4	4	4	3	4	3	4	3	4	4	4	3	4	4	4	4	4	4	4	4	4	4	4	4	4	4	4	4	4	4	4	4	4	4	4	4	4
1_2332566	1	2332566	4	3	3	4	4	4	4	4	4	4	4	3	4	4	4	4	4	4	4	4	4	4	4	3	3	4	4	4	4	4	4	4	4	4	4	3	4	4	4	4	4	4	4	3	3	4	3
1_2332567	1	2332567	4	4	3	4	4	4	3	4	4	4	4	4	4	3	4	3	4	3	4	4	4	3	4	4	4	4	4	4	4	4	4	4	4	4	4	4	4	4	4	4	4	4	4	4	4	4	4
1_2332575	1	2332575	3	4	4	3	3	4	4	4	4	3	4	4	4	4	4	4	3	4	4	4	4	4	4	4	2	4	3	3	4	4	4	4	3	3	3	4	3	4	3	4	4	4	4	3	2	4	3
1_2367349	1	2367349	4	4	4	4	3	4	4	4	4	4	4	4	4	4	4	3	3	4	4	4	4	4	4	4	4	4	4	4	4	3	4	4	4	4	4	4	4	4	4	4	3	3	4	4	4	4	4
1_2367354	1	2367354	3	4	4	4	4	4	4	4	4	4	4	4	4	4	4	4	4	4	4	4	4	4	4	4	4	4	4	4	4	4	4	4	3	4	3	4	4	4	4	4	4	4	3	4	4	4	4
1_2367368	1	2367368	3	4	3	4	4	4	3	4	4	4	4	4	4	3	4	3	4	3	4	4	4	3	4	4	4	4	4	4	4	4	4	4	4	4	4	4	4	4	4	3	4	3	4	4	4	4	4
1_2367381	1	2367381	0	1	0	0	1	0	0	0	0	0	0	0	0	0	0	0	0	0	0	0	0	0	0	0	0	0	0	0	0	0	0	0	0	0	0	0	0	0	1	0	0	0	0	0	0	0	0
1_2367382	1	2367382	4	4	4	4	4	3	4	3	4	3	4	4	4	4	4	4	4	3	4	3	4	4	4	4	4	4	4	4	4	4	4	4	4	4	4	4	4	4	4	4	4	3	4	4	4	4	4
1_2367388	1	2367388	4	4	4	4	4	3	4	3	4	4	4	4	4	4	4	4	4	3	4	3	4	4	4	4	4	4	4	4	3	4	4	4	4	4	4	4	4	3	4	4	4	4	4	4	4	4	4
1_2367395	1	2367395	4	4	3	4	4	4	3	4	4	4	4	4	4	3	4	3	4	3	4	4	4	3	4	4	4	4	4	4	4	4	4	4	4	4	4	4	4	4	4	4	4	4	4	4	4	4	4
1_2367448	1	2367448	4	4	4	4	4	4	4	4	4	4	4	4	4	4	3	4	4	4	4	3	4	4	4	4	4	4	3	4	2	3	4	4	4	4	4	2	3	4	4	4	4	4	4	4	4	3	3
1_2367454	1	2367454	4	4	4	4	4	3	4	3	4	4	4	4	4	4	4	4	4	3	4	3	4	4	4	4	4	4	4	4	4	4	4	4	4	4	4	4	4	3	4	4	4	4	4	4	4	4	4
1_2476592	1	2476592	4	4	4	4	4	4	4	4	4	4	4	4	3	3	3	3	3	3	3	3	3	3	3	3	3	3	3	3	3	3	3	3	3	3	3	4	3	3	4	3	3	3	3	3	3	3	3
1_2476677	1	2476677	4	4	4	4	4	4	4	4	4	4	4	4	3	3	3	3	3	3	3	3	3	3	3	3	3	3	3	3	3	3	3	3	3	3	3	4	3	3	3	3	3	3	3	3	3	3	3
1_2598010	1	2598010	4	4	4	4	4	4	4	4	4	4	4	3	4	4	4	4	4	4	4	4	4	3	4	4	4	3	4	4	4	4	4	4	4	4	4	4	4	4	4	4	4	4	4	4	4	4	4
1_2598061	1	2598061	4	4	4	4	4	2	4	3	4	4	4	4	4	4	4	4	4	3	4	3	4	4	4	4	4	4	4	4	4	4	4	4	4	4	4	4	4	4	4	4	4	4	4	4	4	4	4
1_2598089	1	2598089	4	4	4	4	3	2	4	3	4	4	3	3	3	4	3	3	4	3	4	4	4	4	4	4	4	4	4	4	4	3	2	4	4	3	4	3	4	3	4	4	4	4	4	3	4	4	4
1_2697252	1	2697252	4	4	4	4	4	4	4	4	4	4	4	4	4	4	4	4	4	4	4	4	4	4	4	4	4	4	4	4	4	4	4	4	4	4	4	4	4	4	4	4	4	4	4	4	4	4	4
1_2967358	1	2967358	4	3	4	3	3	3	3	3	4	4	2	3	3	4	2	3	4	3	4	3	2	3	4	4	3	3	4	4	2	2	3	3	4	2	4	2	3	1	4	4	4	4	4	2	3	3	4
1_2967380	1	2967380	4	4	4	4	2	2	4	3	4	4	3	4	3	4	3	3	4	3	4	4	4	4	4	4	4	4	4	4	4	3	2	4	4	3	4	3	4	3	4	4	4	4	4	3	4	4	4
1_2967407	1	2967407	4	3	4	4	3	3	4	4	4	4	4	4	4	4	4	4	4	4	4	4	3	3	4	4	3	3	4	4	2	4	4	2	4	3	4	4	4	1	4	4	4	4	4	3	2	3	4
1_2967429	1	2967429	4	3	4	4	4	4	4	4	4	4	4	4	4	4	4	4	4	4	4	4	3	3	4	4	3	3	4	4	2	4	4	3	4	3	4	4	4	1	4	4	4	4	4	3	2	3	4
1_2967445	1	2967445	4	4	4	4	4	4	4	4	4	4	3	4	3	4	3	3	4	3	4	4	4	4	4	4	4	4	4	4	4	4	3	4	4	3	4	4	4	3	4	4	4	4	4	3	4	4	4
1_2979399	1	2979399	0	1	1	0	1	0	0	0	0	0	0	1	0	0	0	0	0	0	0	0	0	0	0	1	1	1	0	1	0	0	0	0	0	0	0	1	0	0	1	0	0	0	0	1	1	0	1
1_2979416	1	2979416	0	1	1	0	0	0	0	0	0	0	0	1	0	0	0	0	0	0	0	0	0	0	0	0	1	1	0	0	0	0	0	0	0	0	0	1	0	0	1	0	0	0	0	1	1	0	1
1_2979421	1	2979421	0	1	1	0	0	0	0	0	0	0	0	1	0	0	0	0	0	0	0	0	0	0	0	0	1	1	0	0	0	0	0	0	0	0	0	1	0	0	1	0	0	0	0	1	1	0	1
1_2979486	1	2979486	0	0	0	0	0	0	0	0	0	0	0	0	0	0	0	0	0	0	0	0	0	0	0	0	0	0	0	0	0	0	0	0	0	0	0	0	0	0	1	0	0	0	0	0	0	0	0
1_2986059	1	2986059	4	4	4	4	4	4	4	4	4	4	4	4	4	4	4	4	4	4	4	4	4	4	4	4	4	4	4	4	4	4	4	4	4	4	4	4	4	4	4	4	4	4	4	4	4	4	4
1_2986088	1	2986088	4	4	4	4	4	2	4	2	4	4	3	3	3	4	3	3	4	3	4	4	4	4	4	4	4	4	4	4	4	4	3	4	4	3	4	4	4	3	4	4	4	4	4	3	4	4	4
1_2989761	1	2989761	4	4	4	4	4	4	4	4	4	4	4	4	4	4	4	4	4	4	4	4	3	3	3	4	3	3	4	4	2	4	4	3	4	3	4	4	4	2	4	4	4	4	4	3	3	3	4
1_2989834	1	2989834	4	3	3	4	4	4	4	4	4	4	4	3	4	4	4	4	4	4	4	4	4	4	3	3	3	3	4	4	4	4	4	4	4	4	3	2	4	4	4	4	4	4	4	3	3	4	3
1_3001358	1	3001358	4	4	4	4	4	3	4	4	4	4	4	4	4	4	4	4	4	4	4	4	4	4	4	4	4	4	4	4	4	3	2	4	4	4	4	2	4	4	4	4	4	4	4	4	4	4	4
1_3001370	1	3001370	4	4	3	4	4	4	3	4	4	4	4	4	4	3	4	3	4	3	4	4	4	3	4	4	4	4	4	4	4	4	4	4	4	4	4	4	4	4	4	4	4	4	4	4	4	4	4
1_3001395	1	3001395	4	4	4	4	4	3	4	4	4	4	4	3	4	4	4	4	4	4	4	4	3	3	4	4	3	2	4	4	2	4	4	3	4	3	4	4	4	2	4	4	4	4	4	3	3	3	3
1_3001422	1	3001422	4	4	4	4	4	3	4	3	4	4	3	3	3	4	3	3	4	3	4	4	4	4	4	4	4	4	4	4	4	4	3	4	4	3	4	4	4	3	4	4	4	4	4	3	4	4	4
1_3001433	1	3001433	4	4	4	4	4	3	4	3	4	4	3	3	3	4	3	3	4	3	4	4	4	4	4	4	4	4	4	4	4	4	3	4	4	3	4	4	4	3	4	4	4	4	4	3	4	4	4
1_3025197	1	3025197	2	4	3	4	4	4	3	4	4	4	4	4	4	3	4	3	4	3	4	4	4	3	4	4	4	4	4	4	4	4	4	4	4	4	4	4	4	4	4	3	4	3	4	4	4	4	4
1_3025203	1	3025203	4	3	4	4	3	3	4	4	4	4	4	4	4	4	4	4	4	4	4	4	4	4	4	4	4	4	4	4	4	3	3	4	4	4	4	3	4	4	4	4	4	4	4	4	4	4	4
1_3025262	1	3025262	4	4	4	4	4	4	4	4	4	4	4	4	4	4	4	4	4	4	4	4	3	3	4	4	3	3	4	4	3	4	4	3	4	3	4	4	4	2	4	4	4	4	4	3	3	3	4
1_3025304	1	3025304	3	4	3	4	4	4	3	4	4	4	4	4	4	3	4	3	4	3	4	4	4	3	4	4	4	4	4	4	4	4	4	4	4	4	4	4	4	4	4	3	4	3	4	4	4	4	4
1_3026906	1	3026906	4	4	4	4	4	3	4	3	4	4	3	3	3	4	3	3	4	3	4	4	4	4	4	4	4	4	4	4	4	4	3	4	4	3	4	4	4	3	4	4	4	4	4	3	4	4	4
1_3026930	1	3026930	4	4	4	3	4	4	3	4	4	4	3	4	4	4	3	4	4	4	4	3	3	4	4	4	4	4	4	4	4	3	4	4	4	4	4	3	3	4	4	4	4	4	4	4	4	4	4
1_3061069	1	3061069	4	3	4	4	4	4	4	4	4	4	4	4	4	4	3	4	4	4	4	3	3	4	4	4	4	4	4	4	4	2	4	4	4	4	4	4	3	4	4	4	4	3	4	4	4	4	4
1_3061072	1	3061072	4	4	4	4	4	4	4	4	4	4	4	4	4	4	3	4	4	4	4	3	3	4	4	4	4	4	4	4	4	2	4	4	4	4	4	4	3	4	4	4	4	3	4	4	4	4	4
1_3061079	1	3061079	4	4	4	4	4	4	4	4	4	4	4	4	4	4	3	4	4	4	4	3	3	4	4	4	4	4	4	4	4	2	4	4	4	4	4	4	3	4	4	4	4	3	4	4	4	4	4
1_3061090	1	3061090	3	3	4	4	4	4	4	4	4	4	4	4	4	4	3	4	4	4	4	3	3	4	4	4	4	4	4	4	4	2	4	4	4	4	4	4	3	4	4	4	4	3	4	4	4	4	4
1_3061118	1	3061118	4	4	3	4	4	4	3	4	4	4	4	4	4	3	4	3	4	3	4	4	4	3	4	4	4	4	4	4	4	4	4	4	4	4	4	4	4	4	4	4	4	4	4	4	4	4	4
1_3061141	1	3061141	4	4	3	4	4	4	3	4	4	4	4	4	4	3	4	3	4	3	4	4	4	3	4	4	4	4	4	4	4	4	4	4	4	4	4	4	4	4	4	4	4	4	4	4	4	4	4
1_3084148	1	3084148	4	4	4	4	4	4	4	4	4	4	4	3	4	4	4	4	4	4	4	4	4	3	4	4	4	3	4	4	4	4	4	4	4	4	4	4	4	4	4	4	4	4	4	4	4	4	3
1_3084152	1	3084152	4	4	4	4	3	4	3	4	4	4	3	4	4	4	2	4	4	4	4	3	3	4	4	4	4	4	4	4	4	3	3	4	4	4	4	3	3	4	4	4	4	4	4	4	4	4	4
1_3084162	1	3084162	4	4	3	4	4	4	4	4	4	4	4	4	4	4	4	4	4	4	4	4	4	4	4	3	3	3	4	4	4	4	4	4	4	4	4	3	4	4	4	4	4	4	4	4	3	4	3
1_3084170	1	3084170	4	4	3	4	4	4	4	4	4	4	4	4	4	4	4	4	4	4	4	4	4	4	4	3	2	3	4	4	4	4	4	4	4	4	4	3	4	4	4	4	4	4	4	4	3	4	3
1_3084179	1	3084179	4	4	4	4	4	4	4	4	4	4	4	3	4	4	4	4	4	4	4	4	4	3	4	4	4	3	4	4	4	4	4	4	4	4	4	4	4	4	4	4	4	4	4	4	4	4	3
1_3084190	1	3084190	4	4	4	4	4	4	3	4	4	4	3	4	4	4	2	4	4	4	4	3	3	3	4	4	4	4	4	4	4	3	4	4	4	4	4	3	3	4	4	4	4	4	4	4	4	4	4
1_3084204	1	3084204	4	4	3	4	4	4	4	4	4	4	4	4	4	3	4	3	4	3	4	4	4	3	4	4	4	4	4	4	4	4	4	4	4	4	4	4	4	4	4	4	4	4	4	4	4	4	4
1_3084210	1	3084210	0	0	0	0	0	0	0	0	0	0	0	0	1	0	0	0	0	0	0	0	1	1	0	0	1	1	0	1	1	0	0	1	0	1	0	0	0	1	1	0	0	0	0	1	1	0	0
1_3084222	1	3084222	4	4	3	4	4	3	4	3	4	4	4	3	3	4	2	4	4	3	4	4	4	4	4	4	4	4	4	4	4	4	3	4	4	2	4	4	4	3	4	4	4	4	4	3	4	4	4
1_3084231	1	3084231	4	4	4	4	4	4	3	4	4	4	3	4	4	4	2	4	4	4	4	3	3	4	4	4	4	4	4	4	4	4	4	4	4	4	4	3	3	4	4	4	4	4	4	4	4	4	4
1_3087287	1	3087287	1	0	0	1	2	1	0	1	1	2	1	1	1	1	3	2	2	1	0	0	1	1	0	1	3	2	0	2	2	1	1	1	2	4	1	0	1	3	3	1	2	2	1	2	3	1	0
1_3087322	1	3087322	1	2	2	2	2	1	2	1	2	2	2	3	1	2	4	3	2	2	0	1	2	3	1	2	4	3	0	2	2	3	1	1	2	4	2	2	2	3	3	1	2	2	1	3	4	1	2
1_3087324	1	3087324	4	3	3	4	4	4	4	4	4	4	4	3	4	4	4	4	4	4	4	4	4	4	4	3	3	3	4	4	4	4	4	4	4	4	4	3	4	4	4	4	4	4	4	3	3	4	3
1_3087325	1	3087325	4	4	4	3	2	4	4	4	4	3	4	4	4	3	4	3	2	4	4	4	4	4	4	3	2	4	4	3	4	3	4	4	3	2	3	4	3	4	2	4	2	3	4	4	2	4	4
1_3087333	1	3087333	1	2	2	2	2	1	2	1	2	2	2	3	1	2	4	3	2	2	0	1	2	3	1	2	4	3	0	2	2	3	1	1	2	4	2	2	2	3	3	1	2	2	1	3	4	1	2
1_3087335	1	3087335	4	3	3	4	4	4	4	4	4	4	4	3	4	4	4	4	4	4	4	4	4	4	4	3	3	3	4	4	4	4	4	4	4	4	4	3	4	4	4	4	4	4	4	3	3	4	3
1_3087352	1	3087352	4	4	4	4	4	3	4	3	4	4	3	3	3	4	3	3	4	3	4	4	4	4	4	4	4	4	4	4	4	4	3	4	4	3	4	4	4	2	4	4	4	4	4	3	4	4	4
1_3087353	1	3087353	4	4	3	4	4	4	3	4	4	4	4	4	4	3	4	3	4	3	4	4	4	3	4	4	4	4	4	4	4	4	4	4	4	4	4	4	4	4	4	4	4	4	4	4	4	4	4
1_3130888	1	3130888	4	4	4	3	4	4	3	4	4	4	3	4	4	4	3	4	4	4	4	3	3	4	4	4	4	4	4	4	4	3	4	4	4	4	4	3	3	4	4	4	4	4	4	4	4	4	4
1_3130938	1	3130938	4	4	4	4	4	4	4	4	4	4	4	4	3	4	3	4	3	3	3	3	3	4	4	3	3	3	3	3	3	3	3	3	3	3	3	3	3	3	3	3	3	3	3	3	3	3	3
1_3137203	1	3137203	4	4	4	4	4	4	4	4	4	4	4	4	4	3	4	4	3	4	4	4	4	4	4	3	2	4	4	4	4	4	4	4	3	3	3	4	3	4	4	4	4	4	4	4	2	4	4
1_3137205	1	3137205	3	3	2	4	3	1	3	3	3	3	4	1	2	2	3	3	4	2	4	2	4	2	3	3	3	2	4	4	3	3	2	3	3	4	2	3	4	3	4	2	4	3	2	3	3	4	2
1_3137209	1	3137209	4	3	3	2	3	4	4	4	4	3	4	3	4	3	4	3	3	4	3	4	4	4	3	3	3	4	3	4	4	4	3	3	3	3	3	3	2	4	2	4	3	3	4	4	2	3	4
1_3137217	1	3137217	4	4	4	4	4	3	4	3	4	4	3	3	3	4	3	3	4	3	4	4	4	4	4	4	4	4	4	4	4	4	3	4	4	2	4	4	4	3	4	4	4	4	4	4	4	4	4
1_3137227	1	3137227	3	3	3	4	4	2	4	3	3	3	4	3	2	4	3	4	4	2	4	2	4	4	3	3	3	3	4	4	3	4	4	3	3	4	2	3	4	3	4	3	4	4	2	3	3	4	3
1_3137239	1	3137239	3	3	2	4	3	1	3	3	3	3	4	1	2	2	3	3	4	2	4	2	4	2	3	3	3	2	4	4	3	3	3	3	3	4	3	2	4	3	4	2	4	3	2	3	3	4	3
1_3137240	1	3137240	4	4	4	4	4	4	4	4	4	4	4	4	4	3	4	4	3	4	4	4	4	4	4	3	2	4	4	4	4	4	4	4	3	3	3	4	3	4	3	4	4	4	4	4	2	4	4
1_3137245	1	3137245	4	4	4	4	4	4	4	4	4	4	4	4	4	4	4	4	4	4	4	4	3	3	4	4	3	3	4	4	3	4	4	3	4	3	4	4	4	2	4	4	4	4	4	3	3	3	4
1_3137256	1	3137256	4	4	4	4	4	4	4	4	4	4	4	4	4	3	4	4	3	4	4	4	4	4	4	2	2	4	4	4	4	4	4	4	3	3	3	4	3	4	4	4	4	4	4	4	2	4	4
1_3140118	1	3140118	4	4	4	3	3	4	4	4	4	3	4	4	4	4	4	3	3	4	4	4	3	3	4	4	3	3	4	2	3	3	4	3	4	3	4	4	4	3	3	4	1	3	4	3	3	3	4
1_3140121	1	3140121	4	3	3	3	3	4	4	4	4	3	4	2	4	3	4	3	4	4	3	4	4	4	3	4	4	4	3	4	4	4	3	3	4	4	4	3	3	4	3	4	3	3	4	4	4	3	4
1_3185054	1	3185054	4	3	3	2	3	4	4	4	4	3	4	3	4	3	4	3	4	4	3	4	4	4	4	4	4	4	3	4	4	4	3	3	4	4	4	3	3	4	3	4	3	3	4	4	4	3	4
1_3185093	1	3185093	1	1	2	0	0	3	1	2	1	0	1	2	2	1	2	2	0	3	0	2	0	1	1	1	1	1	0	1	1	0	1	1	0	2	1	1	0	2	1	1	0	2	1	2	1	0	1
1_3191328	1	3191328	4	3	4	4	3	4	4	4	4	4	4	4	4	4	3	4	4	4	4	4	4	4	4	4	4	4	4	4	4	4	4	4	4	4	4	4	4	4	4	4	4	4	4	4	4	4	4
1_3191336	1	3191336	4	3	4	4	4	4	3	4	4	4	4	4	4	4	3	4	4	4	4	4	4	4	4	4	4	4	4	4	4	3	4	4	4	4	4	4	4	4	4	4	4	4	4	4	4	4	4
1_3191377	1	3191377	4	4	4	4	4	4	4	4	4	4	4	4	4	4	4	4	4	4	4	4	3	3	4	4	3	3	4	4	3	4	4	3	4	3	4	4	4	2	4	4	4	4	4	3	2	3	4
1_3191415	1	3191415	4	4	4	4	4	4	4	4	4	4	4	4	4	3	3	4	3	4	4	4	4	4	4	3	2	4	4	4	4	3	4	4	4	3	3	3	3	4	3	4	4	3	4	4	3	4	4
1_3199460	1	3199460	4	4	4	3	3	4	4	4	4	4	3	4	4	4	3	4	4	4	4	3	4	4	4	4	4	4	4	4	4	3	4	4	4	4	4	3	3	4	4	4	4	4	4	4	4	4	4
1_3199537	1	3199537	4	4	4	4	4	3	4	3	4	4	4	3	3	4	3	3	4	4	4	4	4	4	4	4	4	4	4	4	4	4	3	4	3	3	4	4	4	3	4	4	4	4	4	3	4	4	4
1_3285646	1	3285646	3	4	3	4	4	4	3	4	4	4	4	4	4	3	4	3	4	3	4	4	4	3	4	4	4	4	4	4	4	4	4	4	4	4	4	4	4	4	4	3	4	3	4	4	4	4	4
1_3285681	1	3285681	4	4	4	4	4	4	4	4	4	4	4	4	4	4	4	4	4	4	4	4	4	4	4	4	4	4	4	4	4	4	4	4	4	4	4	4	4	4	4	4	4	4	4	4	4	4	4
1_3285682	1	3285682	3	4	3	4	4	4	3	4	4	4	4	4	4	3	4	3	4	3	4	4	4	2	4	4	4	4	4	4	4	4	4	4	4	4	4	4	4	4	4	3	4	3	4	4	4	4	4
1_3332722	1	3332722	3	3	3	3	2	3	2	2	3	3	2	3	3	3	2	1	3	2	4	4	4	3	4	4	4	4	4	3	4	3	3	4	4	2	4	4	3	3	3	3	2	2	4	3	4	4	4
1_3332740	1	3332740	0	0	0	0	0	0	0	0	0	0	0	0	0	0	0	0	0	0	0	0	1	1	0	0	1	1	0	1	1	0	0	1	0	1	0	0	0	2	1	0	0	0	0	1	1	1	0
1_3336373	1	3336373	4	4	4	4	3	3	4	4	4	4	4	4	4	4	4	4	4	4	4	4	4	4	4	4	4	4	4	4	4	3	3	4	4	4	4	3	4	4	4	4	4	4	4	4	4	4	4
1_3359887	1	3359887	4	4	3	4	4	4	3	4	4	4	4	4	4	3	4	3	4	3	4	4	4	3	4	4	4	4	4	4	4	4	4	4	4	4	4	4	4	4	4	4	4	4	4	4	4	4	4
1_3359897	1	3359897	2	4	4	4	4	3	4	3	4	3	3	3	3	4	2	3	4	3	4	4	4	4	4	4	4	4	4	4	4	4	3	4	3	3	4	4	3	3	4	3	4	3	3	2	4	4	4
1_3359916	1	3359916	4	4	4	4	4	4	3	3	3	4	4	4	3	3	4	4	3	4	3	4	3	3	3	2	3	3	2	4	3	4	4	4	3	3	3	3	3	4	3	4	4	4	4	4	2	2	3
1_3359949	1	3359949	4	4	4	4	4	4	3	3	3	4	4	4	3	3	4	4	3	4	3	4	3	3	3	2	3	3	2	4	3	4	4	4	3	3	3	3	3	4	3	4	4	4	4	4	2	3	3
1_3538662	1	3538662	4	4	4	4	4	4	4	3	4	4	3	3	3	4	3	4	4	3	4	3	4	4	4	4	4	4	4	4	4	4	3	4	4	3	4	4	3	4	4	4	4	4	4	2	4	4	4
1_3538665	1	3538665	4	4	4	4	4	4	4	4	4	4	4	4	4	4	4	4	4	4	4	4	4	4	4	4	4	4	4	4	4	4	4	4	4	4	4	4	4	4	4	4	4	4	4	4	4	4	4
1_3538678	1	3538678	4	4	4	4	4	4	4	4	4	4	3	3	3	4	3	4	4	3	4	3	4	4	4	4	4	4	4	4	4	4	3	4	4	3	4	4	3	3	4	4	4	4	4	3	4	4	4
1_3538703	1	3538703	4	4	4	4	4	4	3	4	4	4	3	4	4	4	3	4	4	4	4	4	3	4	4	4	4	4	4	4	4	3	4	4	4	4	4	4	4	4	4	4	4	4	4	4	4	4	4
1_3538726	1	3538726	4	4	4	4	4	4	4	3	4	4	3	3	3	4	3	3	4	3	4	3	4	4	4	4	4	4	4	4	4	4	3	4	4	2	4	4	3	3	4	4	4	4	4	3	4	4	4
1_3538729	1	3538729	4	4	4	4	4	4	4	3	4	4	3	3	3	4	3	3	4	3	4	3	4	4	4	4	4	4	4	4	4	4	3	4	4	2	4	4	3	3	4	4	4	4	4	3	4	4	4
1_3538737	1	3538737	4	3	3	4	4	4	4	4	4	4	4	3	4	4	4	4	4	4	4	4	4	4	4	3	3	3	4	4	4	4	4	4	4	4	4	3	4	4	4	4	4	4	4	3	3	4	3
1_3538740	1	3538740	4	4	4	4	4	4	4	3	4	4	3	3	3	4	3	4	4	4	4	3	4	4	4	4	4	4	4	4	4	4	3	4	4	3	4	4	3	3	4	4	4	4	4	3	4	4	4
1_3561645	1	3561645	4	4	4	4	4	4	4	4	4	4	4	4	4	4	4	3	3	4	4	3	4	3	4	4	4	3	4	3	4	3	4	4	4	4	4	4	3	4	3	4	3	3	4	4	4	4	3
1_3561657	1	3561657	4	4	4	4	4	4	4	4	4	4	4	4	4	4	3	4	4	4	4	4	4	4	3	3	3	3	4	4	4	4	4	4	3	4	4	3	4	4	4	3	4	3	3	2	3	4	3
1_3561703	1	3561703	0	0	0	0	0	0	0	0	0	0	0	0	1	1	1	1	1	1	0	1	1	1	1	1	1	1	0	1	1	1	1	1	1	1	1	1	1	3	1	1	1	1	1	3	1	1	1
1_3584569	1	3584569	4	4	4	4	4	4	4	4	4	4	4	3	4	4	4	4	4	4	4	3	4	3	4	4	4	3	4	4	4	4	4	4	4	4	4	4	3	4	4	4	4	4	4	4	4	4	3
1_3584574	1	3584574	3	4	4	4	4	4	4	4	4	4	4	3	4	4	4	4	4	4	4	4	4	4	4	4	4	4	4	4	4	4	4	4	4	4	4	4	4	4	4	3	4	3	4	4	4	4	4
1_3584606	1	3584606	4	4	4	3	2	4	4	4	4	3	4	4	4	4	4	3	3	4	4	4	4	4	4	4	4	4	4	3	4	3	4	4	4	4	4	4	4	4	3	4	2	3	4	4	4	4	4
1_3584614	1	3584614	4	4	4	4	4	4	4	4	4	4	4	3	4	4	4	4	4	4	4	3	4	3	4	4	4	3	4	4	4	4	4	4	4	4	4	3	3	4	4	4	4	4	4	4	4	4	3
1_3584634	1	3584634	3	4	4	4	4	4	4	4	4	4	4	4	4	4	4	4	4	4	4	4	4	4	4	4	4	4	4	4	4	4	4	4	4	4	4	4	4	4	4	3	4	3	4	4	4	4	4
1_3614013	1	3614013	4	4	4	4	4	4	4	4	4	4	3	4	4	4	2	4	4	4	4	4	3	4	4	4	4	4	4	4	4	4	4	4	4	4	4	4	4	4	4	4	4	3	4	4	4	4	4
1_3637318	1	3637318	4	4	4	4	4	4	3	3	4	4	4	4	3	3	4	4	3	4	2	4	3	3	4	3	2	3	1	4	3	4	4	4	3	3	3	3	3	4	2	4	4	4	4	4	3	3	3
1_3637355	1	3637355	4	4	4	4	4	3	4	3	4	4	4	4	3	4	4	4	4	3	4	1	4	4	4	4	4	4	4	4	3	4	4	3	4	4	4	4	4	3	4	4	4	3	3	4	4	4	4
1_3637363	1	3637363	4	4	4	4	4	4	4	4	4	4	4	4	4	4	4	4	4	4	3	4	4	4	4	4	4	4	4	4	4	4	4	4	3	4	3	4	4	4	4	4	4	3	4	4	4	3	4
1_3637382	1	3637382	4	4	4	3	4	4	4	4	4	4	4	3	4	4	4	4	4	4	4	3	4	3	4	4	4	3	4	4	4	4	4	4	4	4	4	4	3	4	4	4	4	4	4	4	4	4	3
1_3648462	1	3648462	4	4	3	4	4	4	4	4	4	4	4	4	4	4	4	3	4	4	4	4	3	3	4	4	4	4	4	4	4	4	4	4	4	4	4	4	4	4	4	4	4	4	4	4	4	4	4
1_3667351	1	3667351	3	4	4	4	4	4	4	4	4	2	4	4	4	4	3	4	4	4	4	4	4	4	3	4	4	4	4	4	4	4	4	4	0	4	4	4	3	4	4	3	4	4	2	3	4	4	4
1_3667358	1	3667358	3	2	4	4	4	4	4	4	4	4	4	4	4	4	4	4	4	4	4	4	4	4	4	4	4	4	4	4	4	4	4	4	4	4	4	4	4	4	4	3	4	3	4	4	4	4	4
1_3667372	1	3667372	4	4	4	4	4	4	3	3	4	4	4	4	3	2	4	4	3	4	0	4	3	3	4	2	2	3	0	4	3	4	4	4	4	3	4	3	3	4	3	4	4	4	4	4	2	2	2
1_3667406	1	3667406	3	2	4	4	4	4	4	4	4	4	4	4	4	4	4	4	4	4	4	4	4	4	4	4	4	4	4	4	4	4	4	4	4	4	4	4	4	4	4	3	4	3	4	4	4	4	4
1_3667417	1	3667417	4	4	4	4	4	4	3	3	4	4	4	4	3	3	4	4	3	4	0	4	3	3	4	2	2	3	0	4	3	4	4	4	4	3	4	3	3	4	3	4	4	4	4	4	2	2	2
1_3667437	1	3667437	3	2	4	4	4	4	4	4	4	4	4	4	4	4	4	4	4	4	4	4	4	4	4	4	4	4	4	4	4	4	4	4	4	4	4	4	4	4	4	3	4	3	4	4	4	4	4
1_3672121	1	3672121	3	1	2	2	3	4	1	2	2	2	1	3	2	2	3	3	2	3	0	3	1	3	3	1	1	3	0	4	2	2	2	3	1	3	1	1	2	3	2	2	3	3	2	4	2	1	2
1_3672202	1	3672202	2	3	2	3	3	4	3	4	3	2	4	3	4	3	3	2	3	2	4	4	3	2	3	3	2	2	4	3	2	3	4	2	3	3	3	3	3	3	3	2	2	2	3	1	2	3	2
1_3672216	1	3672216	4	4	4	4	4	4	2	3	4	4	3	4	3	3	3	4	3	4	3	4	2	3	4	2	2	3	2	4	3	3	4	4	4	3	4	3	3	4	3	4	4	4	4	4	2	2	3
1_3694422	1	3694422	4	4	4	4	4	4	3	4	4	4	3	4	4	4	3	4	4	4	4	4	3	4	4	4	4	4	4	4	4	3	4	4	4	4	4	4	4	4	4	4	4	4	4	4	4	4	4
1_3694448	1	3694448	4	4	4	4	3	4	3	3	4	4	4	4	3	3	4	4	3	4	3	4	3	4	4	1	1	3	3	4	2	4	4	4	4	2	4	3	3	4	3	4	4	4	4	4	2	3	2
1_3694453	1	3694453	3	4	4	4	4	4	4	4	4	3	4	4	4	4	3	4	4	4	4	4	4	4	4	4	4	4	4	4	4	4	4	4	3	4	4	4	3	4	4	3	4	4	4	3	4	4	4
1_3694513	1	3694513	3	4	4	4	4	4	4	4	4	3	4	4	4	4	3	4	4	4	4	4	4	4	4	4	4	4	4	4	4	4	4	4	3	4	4	4	3	4	4	3	4	4	3	3	4	4	4
1_3696919	1	3696919	4	4	4	4	4	4	3	4	4	4	3	4	4	4	3	4	4	4	4	4	3	4	4	4	4	4	4	4	4	3	4	4	4	4	4	4	4	4	4	4	4	4	4	4	4	4	4
1_3697023	1	3697023	3	4	4	4	3	1	4	3	4	4	4	4	3	4	4	4	4	3	4	2	4	4	4	4	4	4	4	4	3	3	3	3	4	4	4	3	4	3	4	4	3	4	3	4	4	4	4
1_3722699	1	3722699	3	4	4	4	4	4	4	4	4	3	4	4	4	4	2	4	4	4	4	4	4	4	4	4	4	4	4	4	4	4	4	4	3	4	4	4	3	4	4	3	4	4	3	3	4	4	4
1_3722702	1	3722702	3	4	4	4	4	4	4	4	4	4	4	4	4	4	4	4	4	4	4	4	4	4	4	4	4	4	4	4	4	4	4	4	4	4	4	4	4	4	4	3	4	3	4	4	4	4	4
1_3722723	1	3722723	4	4	4	2	3	3	4	3	4	2	3	2	3	4	3	2	3	3	4	3	3	2	4	4	3	3	4	3	3	3	3	2	4	2	4	4	3	2	3	4	2	3	4	2	3	3	3
1_3727920	1	3727920	4	4	3	4	4	4	3	4	4	4	4	4	4	3	4	3	4	3	4	4	4	3	4	4	4	4	4	4	4	4	4	4	4	4	4	4	4	4	4	4	4	4	4	4	4	4	4
1_3727930	1	3727930	3	4	4	4	3	4	4	4	4	4	4	4	4	4	4	4	4	4	4	4	4	4	4	4	4	4	4	4	4	4	4	4	4	4	4	4	4	4	4	3	4	3	4	4	4	4	4
1_3727950	1	3727950	4	3	3	4	4	4	3	4	4	4	3	3	4	4	3	4	4	4	4	4	3	4	4	3	3	3	4	4	4	3	4	4	4	4	3	4	4	4	4	4	4	4	4	3	3	4	3
1_3727999	1	3727999	4	3	3	4	4	4	4	4	4	4	4	3	4	4	4	4	4	4	4	4	4	4	4	3	3	3	4	4	4	4	4	4	4	4	3	3	4	4	4	4	4	4	4	3	3	4	3
1_3780515	1	3780515	4	3	4	4	4	4	4	4	4	4	4	4	4	4	4	3	4	3	4	3	3	4	3	4	3	4	3	4	4	4	4	4	4	4	4	3	4	3	4	4	4	4	3	4	4	3	4
1_3780518	1	3780518	4	4	4	4	4	4	4	4	4	4	3	4	4	4	4	3	4	3	4	3	3	3	3	4	4	4	3	4	4	4	4	4	4	4	4	3	4	3	4	4	4	4	3	4	4	3	4
1_3780536	1	3780536	4	4	4	4	4	4	4	4	4	4	4	4	4	4	4	3	4	3	4	3	3	3	3	3	3	3	3	4	4	3	4	3	4	4	3	3	4	3	3	4	4	4	3	4	3	3	4
1_3780552	1	3780552	4	4	4	4	4	4	4	4	4	4	4	4	3	4	4	3	3	3	3	3	3	3	3	4	3	2	3	4	4	3	4	3	4	3	3	3	3	3	3	3	4	4	3	3	3	3	4
1_3780571	1	3780571	4	4	4	4	4	4	4	4	4	4	4	4	4	3	4	4	3	4	3	4	4	4	4	4	4	3	3	4	4	3	4	4	4	4	4	4	3	3	4	3	4	4	4	4	4	4	4
1_3780578	1	3780578	3	4	3	4	4	4	3	4	4	4	4	3	4	3	4	3	4	3	4	4	4	3	4	4	4	4	4	4	4	4	4	4	4	4	4	4	4	4	4	4	4	3	4	4	4	4	4
1_3780587	1	3780587	4	4	4	4	4	4	4	4	4	4	4	4	3	3	4	3	3	3	3	3	3	3	3	4	3	2	3	4	3	3	4	3	3	3	3	3	3	3	3	3	4	4	3	3	3	3	4
1_3780600	1	3780600	4	4	4	4	4	4	4	4	4	4	4	4	4	4	4	3	4	3	4	4	3	3	4	4	3	3	3	4	4	4	4	4	4	3	4	3	4	4	3	4	4	4	4	3	3	3	4
1_3780616	1	3780616	4	4	4	4	4	4	4	4	4	4	4	4	3	3	4	3	3	3	3	3	3	3	4	3	3	3	3	4	3	3	4	3	3	3	3	3	3	3	2	3	4	3	3	3	3	3	4
1_3780622	1	3780622	4	4	4	4	4	4	3	4	4	4	3	4	4	4	3	4	4	4	4	4	2	3	4	4	3	3	4	4	3	3	4	3	4	3	4	4	4	3	4	4	4	4	4	3	3	3	4
1_3780626	1	3780626	4	3	3	4	4	4	4	4	4	4	4	3	4	4	4	4	4	4	4	4	4	4	3	2	3	3	4	4	4	4	4	4	4	4	4	3	4	4	4	4	4	4	4	3	3	4	3
1_3904474	1	3904474	4	4	3	4	4	4	3	4	4	4	4	4	4	3	4	4	4	3	4	4	4	3	4	4	4	4	4	4	4	4	4	4	4	4	4	4	4	4	4	4	4	4	4	4	4	4	4
1_3904518	1	3904518	4	4	4	3	2	3	4	4	4	3	4	4	4	4	4	2	3	4	4	4	4	4	4	4	4	4	4	4	4	2	3	3	4	4	4	3	4	4	2	4	2	3	4	4	4	4	4
1_3904540	1	3904540	4	4	4	4	4	3	4	3	4	4	3	3	3	4	1	4	4	3	4	4	4	4	2	4	4	4	4	3	4	4	2	4	4	2	4	4	3	3	4	4	4	4	4	3	4	4	4
1_3904583	1	3904583	4	4	4	3	3	4	4	4	4	3	4	4	4	4	3	3	3	4	4	4	4	4	4	4	4	4	4	4	4	3	4	3	4	4	4	4	4	4	3	4	3	3	4	4	4	4	4
1_3921787	1	3921787	4	4	4	4	4	4	3	3	4	4	4	4	2	3	4	4	4	4	2	4	3	3	4	2	2	3	2	4	3	4	4	4	4	3	4	3	3	4	3	4	4	4	4	4	2	2	3
1_3921810	1	3921810	3	3	3	4	4	4	4	4	4	4	4	3	4	4	4	4	4	4	4	4	4	4	4	3	3	3	4	4	4	4	4	4	4	4	3	3	4	4	4	3	4	3	4	3	3	4	3
1_3931909	1	3931909	4	4	3	4	4	4	3	4	4	4	4	4	4	3	4	3	4	3	4	4	4	3	4	4	4	4	4	4	4	4	4	4	4	4	4	4	4	4	4	4	4	4	4	4	4	4	4
1_3933185	1	3933185	3	4	3	4	4	4	3	4	4	4	4	4	4	3	4	3	4	3	4	4	4	3	4	4	4	4	4	4	4	4	4	4	4	4	4	4	4	4	4	3	4	3	4	4	4	4	4
1_3933204	1	3933204	3	4	3	4	4	4	3	4	4	4	4	4	4	3	4	3	4	3	4	4	4	3	4	4	4	4	4	4	4	4	4	4	4	4	4	4	4	4	4	3	4	3	4	4	4	4	4
1_3946743	1	3946743	4	4	3	4	3	4	3	4	4	4	4	4	4	3	4	3	4	3	4	4	4	3	4	4	4	4	4	4	4	4	4	4	4	4	4	4	4	4	4	4	4	4	4	4	4	4	4
1_3946744	1	3946744	4	4	4	4	4	4	3	3	4	4	4	4	3	3	4	4	4	4	3	4	3	3	3	2	2	3	2	4	3	4	4	4	4	3	4	3	3	4	3	4	4	4	4	4	3	2	3
1_3946789	1	3946789	4	4	4	4	4	4	3	4	4	4	3	4	4	4	3	4	4	4	4	4	3	4	4	4	4	4	4	4	4	3	4	4	4	4	4	4	4	4	4	4	4	4	4	4	4	4	4
1_3946793	1	3946793	3	4	4	4	4	4	3	4	4	3	3	4	4	4	2	4	4	4	4	4	3	4	4	3	4	4	4	4	4	3	4	4	3	4	4	4	3	4	4	3	4	4	3	3	4	4	4
1_3946799	1	3946799	4	4	3	4	4	4	3	4	4	4	4	4	4	3	4	3	4	3	4	4	4	3	4	4	4	4	4	4	4	4	4	4	4	4	4	4	4	4	4	4	4	4	4	4	4	4	4
1_3946852	1	3946852	4	3	3	4	4	4	4	4	4	4	4	3	4	4	4	4	4	4	4	4	4	4	4	3	3	3	4	4	4	4	4	4	4	4	3	3	4	4	4	4	4	4	4	3	3	4	3
1_3996271	1	3996271	3	4	3	4	3	4	2	4	4	4	4	4	4	2	4	3	4	3	4	4	4	3	4	4	4	4	4	4	4	4	4	4	4	4	4	4	4	4	4	3	4	3	4	4	4	4	4
1_3996287	1	3996287	3	4	4	4	3	4	4	4	4	4	4	4	4	4	2	4	3	4	4	4	4	4	4	2	4	4	4	3	4	4	4	4	3	4	4	4	3	4	4	3	4	3	3	3	4	4	4
1_3996288	1	3996288	4	4	4	3	4	4	4	4	4	4	4	3	4	4	4	3	4	4	4	3	4	3	4	4	4	3	4	4	4	4	4	4	4	4	4	4	4	4	4	4	4	4	4	4	4	4	3
1_3996315	1	3996315	4	4	4	3	3	4	4	4	4	3	4	4	4	4	4	3	3	4	4	4	4	4	4	4	4	4	4	4	4	3	4	3	4	4	4	4	4	4	3	4	3	3	4	4	4	4	4
1_3996332	1	3996332	4	4	4	4	4	4	3	3	4	4	4	4	3	3	4	4	4	4	3	4	3	3	4	3	2	4	2	4	3	4	4	4	4	3	4	4	3	4	3	4	4	4	4	4	2	3	3
1_3996353	1	3996353	4	4	4	4	4	4	3	4	4	4	3	4	4	4	3	4	4	4	4	4	4	4	4	4	4	4	4	4	4	3	4	4	4	4	4	4	4	4	4	4	4	4	4	4	4	4	4
1_4014523	1	4014523	4	4	4	4	4	4	3	4	4	4	3	4	4	4	3	4	4	4	4	4	3	4	4	4	4	4	4	4	4	3	4	4	4	4	4	4	4	4	4	4	4	4	4	4	4	4	4
1_4014575	1	4014575	3	4	4	4	4	4	4	4	4	3	4	4	4	4	3	4	4	4	4	4	4	4	4	3	4	4	4	4	4	4	4	4	3	4	4	4	3	4	4	4	4	3	3	3	4	4	4
1_4016474	1	4016474	3	3	3	3	4	2	4	3	4	4	4	2	3	4	4	3	4	3	4	1	4	3	2	3	3	2	4	4	3	4	4	3	4	3	3	3	4	3	4	4	3	4	3	2	3	4	3
1_4016502	1	4016502	3	4	4	4	4	4	4	4	4	3	4	4	4	4	3	4	4	4	4	4	4	4	4	3	4	4	4	4	4	4	4	4	3	4	4	4	3	4	4	3	4	4	3	3	4	4	4
1_4016506	1	4016506	3	4	4	4	4	4	4	4	4	3	4	4	4	4	2	4	4	4	4	4	4	4	4	3	4	4	4	4	4	4	4	4	3	4	4	4	3	4	4	3	4	3	3	3	4	4	4
1_4016522	1	4016522	4	4	4	4	4	4	3	3	4	4	4	4	3	3	4	4	4	4	3	4	3	3	4	2	2	3	2	4	3	4	4	4	4	3	4	2	3	4	3	4	4	4	4	4	2	3	3
1_4016551	1	4016551	4	4	4	4	4	4	4	4	4	4	4	4	4	4	4	4	4	4	4	4	3	3	4	4	3	3	4	4	2	4	4	3	4	4	4	4	4	3	4	4	4	4	4	3	3	3	4
1_4021350	1	4021350	3	4	3	4	4	4	3	4	4	4	4	4	4	4	4	3	4	3	4	4	4	3	4	4	4	4	4	4	4	4	4	4	4	4	4	4	4	4	4	3	4	3	4	4	4	4	4
1_4021445	1	4021445	3	4	4	4	4	4	4	4	4	3	4	4	4	4	3	4	4	4	4	4	4	4	4	3	4	4	4	4	4	4	4	4	3	4	4	4	2	4	4	3	4	2	3	3	4	4	4
1_4048115	1	4048115	4	4	4	4	4	4	4	4	4	4	4	4	4	4	4	4	4	4	4	4	3	3	4	4	3	4	4	4	3	4	4	3	4	4	4	4	4	3	4	4	4	4	4	3	3	4	4
1_4048127	1	4048127	0	1	1	0	0	0	0	0	0	0	0	1	0	0	0	0	0	0	0	0	0	0	0	1	1	1	0	1	0	0	0	0	0	1	0	0	0	0	1	0	0	0	0	1	1	0	1
1_4048145	1	4048145	4	4	4	4	4	4	4	4	4	4	4	4	4	3	4	4	3	4	4	4	4	4	4	4	4	4	4	3	4	4	4	4	4	4	4	3	4	4	4	4	4	4	4	4	4	4	4
1_4048152	1	4048152	4	4	4	4	4	4	4	4	4	4	4	4	4	3	4	4	3	4	4	4	4	4	4	4	4	4	4	3	4	4	4	4	4	4	4	3	4	4	4	4	4	4	4	4	4	4	4
1_4048164	1	4048164	0	1	1	0	0	0	0	0	0	0	0	1	0	0	0	0	0	0	0	0	0	0	0	1	1	1	0	1	0	0	0	0	0	1	0	0	0	0	1	0	0	0	0	1	1	0	1
1_4048171	1	4048171	4	4	4	4	4	4	3	4	4	4	3	4	4	4	3	4	4	4	4	4	3	4	4	4	4	3	4	4	4	3	4	4	4	4	4	4	4	4	4	4	4	4	4	4	4	3	4
1_4048174	1	4048174	4	4	4	4	4	4	4	4	4	4	4	4	4	3	4	4	3	4	4	4	4	4	4	4	4	4	4	3	4	4	4	4	4	4	4	3	4	4	4	4	4	4	4	4	4	4	4
1_4048178	1	4048178	4	4	4	4	3	2	4	4	4	4	4	4	4	4	4	4	4	4	4	4	4	4	4	4	4	4	4	4	4	3	3	4	4	4	4	3	4	4	4	4	4	4	4	4	4	4	4
1_4048207	1	4048207	0	1	1	0	0	0	0	0	0	0	0	1	0	0	0	0	0	0	0	0	0	0	0	1	1	1	0	1	0	0	0	0	0	1	0	0	0	0	1	0	0	0	0	1	1	0	1
1_4053142	1	4053142	4	4	4	4	4	4	4	4	4	4	4	4	4	4	4	4	4	4	4	4	3	3	4	4	3	4	4	4	3	4	4	2	4	4	4	4	4	3	4	4	4	4	4	3	3	4	4
1_4053148	1	4053148	4	4	4	4	4	4	3	4	4	4	3	4	4	4	2	4	4	4	4	4	3	4	4	4	4	3	4	4	4	3	4	4	4	4	4	4	4	4	4	4	4	4	4	4	4	3	4
1_4053229	1	4053229	4	4	4	3	4	4	4	4	4	4	4	3	4	4	4	3	4	4	4	4	4	3	4	4	4	3	4	4	4	4	4	4	4	4	4	4	4	4	4	4	4	4	4	4	4	4	3
1_4060365	1	4060365	4	4	4	3	3	3	4	4	4	4	4	3	4	4	4	3	4	4	4	3	4	3	4	4	4	3	4	4	4	3	3	4	4	4	4	2	4	4	4	4	4	4	4	4	4	4	3
1_4060377	1	4060377	4	4	4	4	4	4	3	4	4	4	3	4	4	4	3	4	4	4	4	4	3	4	4	4	4	3	4	4	4	3	4	4	4	4	4	4	4	4	4	4	4	4	4	4	4	3	4
1_4060382	1	4060382	4	4	4	4	4	3	3	3	4	4	3	3	3	4	2	4	4	2	4	4	3	4	4	4	4	3	4	3	4	3	3	4	4	2	4	4	3	3	4	4	4	4	4	3	4	3	4
1_4060383	1	4060383	4	4	4	4	4	3	3	3	4	4	3	3	3	4	2	4	4	2	4	4	3	4	4	4	4	3	4	3	4	3	2	4	4	2	4	4	3	3	4	4	4	4	4	3	4	3	4
1_4060384	1	4060384	3	4	4	3	3	4	4	4	4	2	4	4	4	4	3	3	3	4	4	4	4	4	4	3	4	4	4	4	4	3	4	3	3	4	4	4	3	4	3	3	3	4	3	3	4	4	4
1_4060389	1	4060389	3	1	2	2	3	4	3	3	3	3	2	3	3	3	4	3	2	3	1	3	3	4	3	4	4	4	2	3	3	3	3	3	2	4	1	3	3	3	3	2	2	2	2	4	4	3	3
1_4060405	1	4060405	1	1	2	0	0	0	1	0	0	0	0	1	0	1	0	1	0	1	0	0	1	2	0	1	2	1	0	1	1	0	0	1	0	1	0	0	0	1	1	1	0	1	0	2	2	0	1
1_4060437	1	4060437	4	4	4	4	4	3	3	3	4	4	3	3	3	4	2	4	4	3	4	4	3	4	4	4	4	3	4	3	4	3	2	4	4	2	4	4	3	3	4	4	4	4	4	3	4	3	4
1_4060440	1	4060440	4	4	4	4	4	3	3	3	3	4	3	3	3	3	2	4	3	3	4	4	3	4	4	4	4	3	4	2	4	3	3	4	4	3	4	3	3	3	4	4	4	2	4	3	4	3	4
1_4065916	1	4065916	3	4	4	4	4	4	4	4	4	4	4	4	4	4	4	4	4	4	4	4	4	4	4	4	4	4	4	4	4	4	4	4	4	4	4	4	4	4	4	3	4	3	4	4	4	4	4
1_4065923	1	4065923	4	4	4	4	4	4	4	4	4	4	4	4	4	4	4	4	4	4	4	4	3	3	4	4	3	4	4	4	3	4	4	3	4	4	4	4	4	3	4	4	4	4	4	3	3	4	4
1_4065946	1	4065946	0	1	2	0	0	0	1	0	0	0	0	2	0	1	0	1	0	1	0	0	0	1	0	1	1	2	0	1	0	0	0	0	0	1	1	0	0	0	1	0	0	0	0	1	1	0	1
1_4065962	1	4065962	4	4	4	4	4	4	4	4	4	4	4	4	4	3	4	4	3	4	4	4	4	4	4	4	4	4	4	3	4	4	4	4	4	4	4	3	4	4	4	4	4	4	4	4	4	4	4
1_4065971	1	4065971	4	4	4	3	4	4	4	4	4	4	4	3	4	4	4	3	4	4	4	3	4	3	4	4	4	3	4	4	4	4	4	4	4	4	4	4	4	4	4	4	4	4	4	4	4	4	3
1_4253141	1	4253141	4	4	4	4	4	3	4	3	4	4	3	3	3	4	3	4	4	3	4	4	4	4	3	4	4	4	4	3	4	4	3	4	4	3	4	4	3	3	4	4	4	4	4	3	4	4	4
1_4253183	1	4253183	4	4	4	4	4	4	4	4	4	4	4	4	4	4	2	4	4	4	4	4	4	4	4	4	4	4	4	4	4	4	4	4	3	4	4	4	3	4	4	3	4	3	3	4	4	4	4
1_4253220	1	4253220	4	4	4	3	3	4	4	4	4	3	4	4	4	4	4	3	3	4	4	4	4	4	4	4	4	4	4	4	4	3	4	3	4	4	4	4	4	4	3	4	3	4	4	4	4	4	4
1_4253223	1	4253223	4	4	4	3	3	4	4	4	4	3	3	4	3	3	4	3	4	4	4	4	3	3	4	4	4	4	4	4	3	3	3	3	4	4	4	4	4	3	4	4	3	3	4	4	4	4	4
1_4253255	1	4253255	4	4	4	4	4	4	3	3	4	4	4	4	3	3	4	4	4	4	3	4	3	3	4	2	2	2	2	4	3	4	4	4	4	3	4	3	3	4	3	4	4	4	4	4	3	2	3
1_4304617	1	4304617	4	4	4	4	4	4	4	4	4	4	4	4	4	4	4	4	4	4	4	4	4	4	4	4	4	4	4	4	4	4	4	4	4	4	4	4	4	4	4	4	4	4	4	4	4	4	4
1_4304622	1	4304622	4	4	4	4	4	4	3	4	4	4	3	4	4	4	3	4	4	4	4	4	3	4	4	4	4	3	4	4	4	3	4	4	4	4	4	4	4	4	4	4	4	4	4	4	4	3	4
1_4304631	1	4304631	0	0	0	1	2	1	0	0	0	1	0	0	0	0	0	1	1	0	0	0	1	0	0	0	0	0	0	1	0	1	1	1	0	0	0	1	0	0	2	0	1	0	0	0	0	0	0
1_4304655	1	4304655	3	4	4	4	4	4	4	4	4	3	4	4	4	4	4	4	4	4	4	4	4	4	4	3	4	4	4	4	4	4	4	4	4	4	4	4	4	4	4	4	4	4	4	3	4	4	4
1_4304679	1	4304679	4	3	3	4	4	4	4	4	4	4	4	3	4	4	4	4	4	4	4	4	4	4	4	3	4	3	4	4	4	4	4	4	4	3	3	4	4	4	4	4	4	4	4	3	3	4	4
1_4403936	1	4403936	4	4	4	4	3	4	4	4	4	4	4	4	4	4	4	3	3	4	4	4	4	4	4	4	4	4	4	4	4	3	4	3	4	4	4	4	4	4	2	4	3	4	4	4	4	4	4
1_4404000	1	4404000	4	4	4	4	3	4	4	4	4	3	4	4	4	4	2	4	4	4	4	4	4	4	4	4	4	4	3	4	4	4	4	4	4	4	4	4	4	4	4	3	4	3	3	4	4	3	4
1_4404014	1	4404014	4	3	3	4	4	4	4	4	4	4	4	4	4	4	4	4	4	4	4	4	4	4	4	3	3	3	4	4	4	4	4	4	4	4	3	3	4	4	4	4	4	4	4	3	3	4	3
1_4407965	1	4407965	4	4	4	4	4	4	3	4	4	4	3	4	4	4	3	4	4	4	4	4	2	3	4	4	2	3	4	4	3	3	4	3	4	4	4	4	4	3	4	4	4	4	4	3	3	3	4
1_4407976	1	4407976	4	4	3	4	4	4	3	4	4	4	4	4	4	4	4	3	4	3	4	4	4	3	4	4	4	4	4	4	4	4	4	4	4	4	4	4	4	4	4	4	4	4	4	4	4	4	4
1_4408046	1	4408046	4	4	4	4	4	3	4	3	4	4	3	3	3	3	3	4	4	3	4	4	4	4	4	4	4	4	4	3	4	4	2	4	3	3	4	4	2	3	4	4	4	4	4	3	4	4	4
1_4408054	1	4408054	4	3	3	4	4	4	4	4	4	4	4	3	4	4	4	4	4	4	4	4	4	4	4	3	4	3	4	4	4	4	4	4	4	3	3	4	4	4	4	4	4	4	4	3	3	4	3
1_4408065	1	4408065	3	3	3	3	4	4	4	4	4	4	4	3	4	4	4	3	4	4	4	3	4	3	4	3	4	2	4	4	4	4	4	4	4	3	3	3	4	4	4	3	3	2	4	3	3	4	2
1_4432951	1	4432951	4	4	4	4	4	4	3	4	4	4	3	4	4	4	3	4	4	4	4	4	3	4	3	4	4	3	4	4	4	3	4	4	4	4	4	4	4	4	4	4	4	4	4	4	4	3	4
1_4432970	1	4432970	4	4	3	3	4	4	3	4	4	4	4	3	4	4	4	2	4	3	4	3	4	2	4	4	4	3	4	4	4	4	4	4	4	4	4	3	4	4	4	4	4	4	4	4	4	4	3
1_4432995	1	4432995	3	4	4	4	4	4	4	4	4	3	4	4	4	4	4	4	4	4	4	4	4	4	3	3	4	4	4	4	4	4	4	4	4	4	4	4	4	4	4	4	4	4	4	3	4	4	4
1_4433033	1	4433033	3	3	2	4	4	4	3	4	4	4	4	3	4	4	4	3	4	3	4	4	4	3	4	3	3	3	4	4	4	4	4	4	4	3	3	4	4	4	4	3	4	3	4	3	3	4	3
1_4457539	1	4457539	4	3	3	2	4	3	4	4	4	3	4	3	4	3	4	3	3	4	3	4	4	4	4	4	4	4	4	4	4	4	4	3	4	4	3	3	4	4	3	4	3	3	4	4	4	4	4
1_4457547	1	4457547	4	4	4	4	3	4	3	4	4	3	3	4	4	4	3	3	3	4	4	4	3	4	4	4	4	3	4	4	4	2	4	4	4	4	4	4	4	4	3	4	2	4	4	4	4	3	4
1_4457621	1	4457621	4	4	4	4	4	4	3	3	4	4	4	4	3	3	4	4	4	4	3	4	3	3	4	2	2	3	3	4	3	4	4	4	4	3	4	3	3	4	3	4	4	4	4	4	3	3	3
1_4457638	1	4457638	4	4	3	4	4	4	3	4	4	4	4	4	4	4	4	3	4	3	4	4	4	3	4	4	4	4	4	4	4	4	4	4	4	4	4	4	4	4	4	4	4	4	4	4	4	4	4
1_4457643	1	4457643	4	4	4	4	4	4	4	4	4	4	4	4	4	4	4	4	4	4	4	3	4	3	4	4	4	3	4	3	4	4	4	4	4	4	4	4	3	4	3	4	4	4	4	4	4	3	4
1_4466434	1	4466434	4	4	3	4	4	4	4	4	4	4	4	4	4	4	4	3	4	4	4	4	4	4	4	4	4	4	4	4	4	4	4	4	4	4	4	4	4	4	4	4	4	4	4	4	4	4	4
1_4501846	1	4501846	4	4	4	4	3	4	4	4	4	3	4	4	4	4	4	3	3	4	4	4	4	4	4	4	4	4	4	4	4	3	4	4	4	4	4	4	4	4	3	4	3	4	4	4	4	4	4
1_4501884	1	4501884	4	4	4	4	4	4	4	4	4	4	4	4	4	4	4	3	3	4	3	4	4	4	4	4	4	4	4	4	4	4	4	3	4	4	4	4	4	4	3	4	4	4	4	4	4	4	4
1_4501887	1	4501887	4	4	4	4	3	4	4	4	4	3	4	4	4	4	4	3	3	4	4	4	4	4	4	4	4	4	4	4	4	3	4	4	4	4	4	4	4	4	3	4	3	4	4	4	4	4	4
1_4501907	1	4501907	4	4	3	4	3	4	3	4	4	2	4	4	4	4	4	2	3	3	4	4	4	3	4	4	4	4	4	4	4	3	4	4	4	4	4	4	4	4	3	4	3	4	4	4	4	4	4
1_4501927	1	4501927	4	4	4	4	4	4	4	4	4	4	4	4	4	3	4	4	3	4	4	4	4	4	4	4	4	4	3	3	4	4	4	4	4	4	4	4	4	4	4	4	4	4	4	4	4	3	4
1_4501938	1	4501938	2	4	4	4	4	3	4	3	4	4	4	4	4	4	4	4	4	3	4	2	4	4	4	4	4	4	4	4	3	4	4	3	4	4	3	4	4	2	4	4	3	4	2	4	4	4	4
1_4501954	1	4501954	4	4	3	4	3	4	3	4	4	2	4	4	4	4	4	2	3	3	4	4	4	3	4	4	4	4	4	4	4	3	4	4	4	4	4	4	4	4	3	4	3	4	4	4	4	4	4
1_4752056	1	4752056	4	4	4	4	4	4	4	4	4	4	4	4	4	3	4	4	3	4	4	4	4	4	4	4	4	4	3	4	4	4	4	4	4	4	4	4	4	4	4	4	4	4	4	4	4	3	4
1_4752059	1	4752059	3	4	4	4	4	3	4	3	4	4	4	4	3	4	4	3	4	3	4	3	4	4	3	4	4	4	4	4	3	4	4	3	4	4	3	4	4	3	4	4	3	4	3	4	4	4	4
1_4752072	1	4752072	4	4	4	4	4	4	4	4	4	4	4	4	4	3	4	4	3	4	4	4	4	4	4	4	4	4	3	4	4	4	4	4	4	4	4	4	4	4	4	4	4	4	4	4	4	3	4
1_4752078	1	4752078	4	4	4	4	4	4	4	4	4	4	4	4	4	3	4	4	3	4	4	4	4	4	4	4	4	4	3	4	4	4	4	4	4	4	4	4	4	4	4	4	4	4	4	4	4	3	4
1_4752085	1	4752085	4	4	4	3	4	4	4	4	4	4	4	3	4	4	4	2	4	3	4	2	4	1	4	4	4	3	4	4	4	4	4	4	4	4	4	3	4	4	4	3	4	3	4	4	4	4	3
1_4752101	1	4752101	4	3	2	3	4	4	4	4	4	3	4	3	4	2	4	4	4	4	4	4	4	3	4	4	3	4	4	4	3	4	4	3	4	4	4	3	4	3	4	4	3	3	4	3	3	4	4
1_4752131	1	4752131	3	4	4	4	4	4	4	3	4	3	4	4	4	4	4	4	4	4	4	4	4	4	4	3	4	4	4	4	4	4	4	4	4	4	4	4	4	4	4	4	4	4	4	3	4	4	4
1_4752141	1	4752141	4	3	3	4	4	4	4	4	4	4	4	3	4	4	4	4	4	4	4	4	4	4	3	3	3	3	4	4	4	4	4	4	4	3	3	4	4	4	4	4	4	4	4	3	3	4	3
1_4752148	1	4752148	4	3	3	4	4	4	4	4	4	4	4	3	4	4	4	4	4	4	4	4	4	4	3	3	3	3	4	4	4	4	4	4	4	3	4	4	4	4	4	4	4	4	4	3	3	4	3
1_4752149	1	4752149	4	4	4	4	4	4	4	4	4	4	4	4	4	3	4	4	3	4	4	4	4	4	4	4	4	4	3	4	4	4	4	4	4	4	4	4	4	4	4	4	4	4	4	4	4	3	4
1_4789724	1	4789724	4	4	4	3	4	4	4	4	4	4	4	3	4	4	4	3	4	4	4	1	4	3	4	4	4	3	4	4	4	4	4	4	4	4	4	3	4	4	4	4	4	4	4	4	4	4	3
1_4789765	1	4789765	4	4	4	4	4	4	4	4	4	4	4	4	4	3	4	4	3	4	4	4	4	4	4	4	4	4	3	3	4	4	4	4	4	4	4	4	4	4	4	4	4	4	4	4	4	3	4
1_4789781	1	4789781	4	3	3	3	4	4	4	4	4	3	4	3	4	3	4	4	4	4	4	4	3	3	3	4	3	4	4	4	3	4	4	3	4	4	4	3	4	3	4	4	3	3	4	3	3	4	4
1_4798549	1	4798549	3	4	4	3	3	1	4	3	3	3	3	2	2	3	3	2	4	2	4	2	4	4	3	4	4	4	4	3	3	3	2	3	3	2	3	4	2	2	4	4	2	4	2	3	4	3	4
1_4798555	1	4798555	4	4	4	3	3	4	4	4	4	4	4	3	4	4	4	3	4	4	4	3	4	3	4	4	4	3	4	4	4	4	4	4	4	4	4	3	4	4	4	4	4	4	4	4	4	4	3
1_4798580	1	4798580	4	4	4	4	4	4	4	4	4	4	4	4	4	4	4	4	3	4	3	4	4	4	4	4	4	4	4	4	4	4	4	3	4	4	4	4	4	4	3	4	4	4	4	4	4	4	4
1_4798623	1	4798623	3	4	4	4	3	4	4	3	4	3	4	4	4	4	3	4	3	4	4	4	4	4	3	3	4	4	3	3	4	4	4	4	4	3	3	4	4	4	3	3	4	3	3	3	4	4	4
1_4798632	1	4798632	4	3	4	4	4	4	3	4	4	4	3	4	4	4	3	4	4	4	4	4	3	4	4	4	4	3	4	4	4	3	4	4	4	4	4	4	4	4	4	4	4	4	4	4	4	4	4
1_4849901	1	4849901	4	4	4	4	4	2	4	4	4	4	4	3	4	4	4	4	2	4	2	4	4	4	4	4	4	4	4	4	4	3	4	0	4	4	0	3	4	4	3	4	4	4	4	4	4	4	4
1_4849902	1	4849902	4	4	4	4	4	2	4	4	4	4	4	3	4	4	4	4	2	4	2	4	4	4	4	4	4	4	4	4	4	3	4	0	4	4	0	3	4	4	3	4	4	4	4	4	4	4	4
1_4849917	1	4849917	4	4	4	4	4	4	4	4	4	4	4	4	4	3	4	4	3	4	4	4	4	4	4	4	4	4	3	3	4	4	4	4	4	4	4	4	4	4	4	4	4	4	4	4	4	3	4
1_4849985	1	4849985	4	4	4	4	4	4	3	4	4	4	4	4	3	3	4	4	4	4	3	4	2	3	3	3	0	3	3	4	0	4	4	4	4	3	4	3	3	4	3	4	4	4	4	4	0	3	3
1_4908000	1	4908000	4	4	4	4	4	3	4	4	4	4	4	3	4	4	4	4	3	4	3	4	4	4	4	4	4	4	4	4	4	3	4	3	4	4	4	3	4	4	3	4	4	4	4	4	4	4	4
1_4908050	1	4908050	0	1	1	1	0	0	0	0	0	1	0	1	0	1	0	0	0	0	0	0	1	1	0	0	1	0	0	1	1	0	0	1	0	0	0	1	0	1	1	0	1	1	0	1	1	0	0
1_4908085	1	4908085	4	4	4	3	4	3	4	3	4	3	3	4	3	4	3	3	4	3	4	4	4	4	4	4	4	4	4	3	4	3	2	4	3	2	4	4	2	3	4	4	4	4	3	3	4	4	4
1_4910525	1	4910525	4	4	4	4	4	4	3	4	4	4	4	4	3	3	4	4	4	4	3	4	3	2	4	3	2	3	3	4	3	4	4	4	4	3	4	3	3	4	2	3	4	4	4	4	2	3	3
1_4910538	1	4910538	4	4	4	4	4	3	4	4	4	4	4	3	4	4	4	4	3	4	3	4	4	4	4	4	4	4	4	4	4	3	4	3	4	4	3	3	4	4	3	3	4	4	4	4	4	4	4
1_4910549	1	4910549	4	4	4	4	4	4	3	4	4	4	4	4	3	3	4	4	4	4	3	4	3	2	4	3	2	3	3	4	3	4	4	4	4	3	4	3	3	4	2	3	4	4	4	4	2	3	3
1_4910574	1	4910574	4	4	4	3	4	3	4	3	4	3	3	4	3	3	3	3	4	3	4	4	4	4	4	4	4	4	4	3	4	3	2	4	3	2	4	4	3	3	4	4	4	4	3	3	4	4	4
1_4910577	1	4910577	3	4	4	4	4	4	3	4	4	4	4	4	3	3	4	4	4	4	3	4	3	2	4	3	2	3	3	4	3	4	4	4	4	3	4	3	3	4	2	3	4	4	4	4	2	3	3
1_4910619	1	4910619	4	4	4	3	4	4	4	4	4	4	4	4	4	4	4	3	4	4	4	4	4	3	4	4	4	3	4	4	4	4	4	4	4	4	4	3	4	4	4	4	4	4	4	4	4	4	3
1_4971662	1	4971662	3	3	3	2	3	2	4	3	4	3	4	3	3	3	4	4	4	3	4	2	3	3	3	4	3	4	4	4	2	4	4	2	4	4	3	3	4	2	4	4	2	3	3	3	3	4	4
1_4971678	1	4971678	4	3	3	4	4	4	4	4	4	4	4	3	4	4	4	4	4	4	4	4	4	4	4	3	3	3	4	4	4	4	4	4	3	3	4	4	4	4	4	4	4	4	4	3	3	4	3
1_4971700	1	4971700	4	3	4	4	4	4	3	4	4	4	3	3	4	3	3	4	3	4	4	4	3	4	4	4	4	3	3	3	4	3	4	4	4	4	4	4	4	4	4	4	4	4	4	4	4	3	4
1_5081547	1	5081547	4	3	4	4	4	4	3	4	4	4	3	3	4	4	3	4	4	4	4	4	3	4	4	4	4	2	4	4	4	3	4	4	4	4	3	4	4	4	4	4	4	4	4	4	4	4	4
1_5081571	1	5081571	4	4	4	3	4	4	4	4	4	4	4	4	4	4	4	3	4	4	4	4	4	3	4	4	4	3	4	4	4	4	4	4	4	4	4	3	4	4	4	4	4	4	4	4	4	4	3
1_5097353	1	5097353	4	4	4	3	4	3	4	3	4	3	3	4	3	3	3	4	4	3	4	4	4	4	4	4	4	4	4	3	4	4	3	4	3	2	4	4	3	3	4	4	4	4	3	3	4	4	4
1_5097363	1	5097363	4	4	4	4	4	3	4	3	4	4	4	4	3	4	4	4	4	3	4	2	4	4	4	4	4	4	4	4	3	4	4	3	4	4	4	4	4	3	4	4	3	4	4	4	4	4	4
1_5097377	1	5097377	4	4	4	4	4	4	4	4	4	4	4	4	4	3	4	4	3	4	4	4	4	4	4	4	4	4	2	3	4	4	4	4	4	4	4	4	4	4	4	4	4	4	4	4	4	3	4
1_5097395	1	5097395	1	3	3	4	3	4	3	3	3	4	2	4	3	4	3	4	3	3	2	3	3	4	4	4	4	4	3	3	3	3	2	3	1	4	2	4	3	3	4	2	3	3	4	4	4	3	3
1_5097429	1	5097429	4	4	3	4	4	4	3	4	4	4	4	4	4	4	4	3	4	3	4	4	4	3	4	4	4	4	4	4	4	4	4	4	4	4	4	4	4	4	4	4	4	4	3	4	4	4	4
1_5103798	1	5103798	3	4	4	4	4	4	4	3	4	3	4	4	4	4	4	4	4	4	4	3	4	4	4	2	4	4	4	4	4	4	4	4	4	4	4	4	4	4	4	4	4	4	4	3	4	4	4
1_5103801	1	5103801	4	3	3	4	4	4	4	4	4	4	4	3	4	4	4	4	4	4	4	4	4	4	4	3	2	3	4	4	4	4	4	4	4	3	4	4	4	4	4	4	4	4	4	3	3	4	3
1_5103813	1	5103813	4	3	4	4	4	4	3	4	4	4	3	3	4	4	3	4	4	4	4	4	3	4	4	4	4	3	4	4	4	3	4	4	4	4	4	4	4	4	4	4	4	4	4	4	4	4	4
1_5103823	1	5103823	4	4	4	4	4	3	4	4	4	4	4	2	4	4	4	4	3	4	3	4	4	4	4	4	4	4	4	4	4	3	4	3	4	4	3	4	4	4	3	4	4	4	4	4	4	4	4
1_5103833	1	5103833	4	3	3	4	4	4	4	4	4	4	4	3	4	4	4	4	4	4	4	4	4	4	4	3	2	3	4	4	4	4	4	4	3	3	3	4	4	4	4	4	4	4	4	3	3	4	3
1_5103836	1	5103836	4	4	4	4	4	4	3	4	4	4	4	4	3	3	4	3	4	4	3	4	3	3	4	3	2	3	3	4	3	3	4	4	4	3	4	2	3	4	2	4	4	4	4	4	2	3	3
1_5103851	1	5103851	4	3	3	4	4	4	4	4	4	4	4	3	4	4	4	4	4	4	4	4	4	4	4	3	2	3	4	4	4	4	4	4	3	3	4	4	4	4	4	4	4	4	4	3	3	4	3
1_5109407	1	5109407	2	0	1	0	3	2	1	2	1	1	0	0	1	0	1	1	1	2	0	3	0	1	0	2	0	0	1	1	1	0	0	1	0	0	1	0	0	1	2	2	3	3	3	1	0	2	0
1_5109462	1	5109462	4	4	4	4	4	4	4	4	4	4	4	4	4	4	4	4	4	4	4	4	4	4	4	4	4	4	4	4	4	4	4	4	4	4	4	4	4	4	4	4	4	4	4	4	4	4	4
1_5109466	1	5109466	2	0	0	0	2	2	0	2	0	1	0	0	1	0	1	0	1	1	0	3	0	0	0	2	0	0	1	1	1	0	0	1	0	0	1	0	0	1	2	2	3	3	2	1	0	1	0
1_5109473	1	5109473	1	0	0	0	1	0	0	1	0	1	0	0	0	0	1	0	0	0	0	2	0	0	0	2	0	0	1	1	0	0	0	0	0	0	0	0	0	0	1	1	0	2	0	1	0	0	0
1_5112272	1	5112272	4	4	4	4	4	4	4	4	4	4	4	4	4	3	4	4	4	4	4	4	4	4	4	4	4	4	3	3	4	4	4	4	4	4	4	4	4	4	4	4	4	4	4	4	4	3	4
1_5112290	1	5112290	4	3	3	4	4	4	4	4	4	4	4	3	4	4	4	4	4	4	4	4	4	4	4	3	3	3	4	4	4	4	4	4	3	3	3	4	4	4	4	4	4	4	4	3	3	4	3
1_5112329	1	5112329	4	3	4	4	4	4	3	4	4	4	3	3	4	4	2	3	4	4	4	4	3	4	4	4	4	3	4	4	4	3	4	4	4	4	4	4	4	4	4	4	4	4	4	4	4	4	4
1_5186329	1	5186329	4	4	4	4	4	3	4	4	4	3	4	3	4	3	4	3	1	4	3	4	4	4	4	4	4	4	3	3	4	2	4	3	4	4	3	3	4	4	2	3	3	3	3	4	4	3	4
1_5186344	1	5186344	4	4	4	3	4	3	4	3	4	3	3	4	3	3	3	4	4	3	4	4	4	4	4	4	4	4	4	3	4	4	2	4	3	3	4	4	3	3	4	4	4	4	3	3	4	4	4
1_5186391	1	5186391	0	0	1	0	0	0	1	0	0	0	0	0	0	0	0	2	0	1	0	0	0	1	0	0	0	0	0	1	0	0	0	0	0	0	0	0	0	0	1	0	0	0	1	0	0	0	0
1_5186409	1	5186409	2	3	3	3	3	4	2	3	4	4	3	4	3	4	3	4	3	3	1	3	3	4	3	4	4	4	3	3	3	3	3	3	1	4	2	3	3	3	4	2	3	3	4	4	4	3	3
1_5186418	1	5186418	3	4	4	4	4	1	4	3	4	4	4	3	3	2	4	4	2	3	3	2	4	4	4	4	4	3	2	2	3	3	4	2	4	4	3	3	4	3	3	4	3	4	3	4	4	2	3
1_5186432	1	5186432	1	0	0	0	0	0	0	1	0	1	0	0	0	0	0	0	1	0	0	1	0	0	0	2	0	0	0	1	0	0	1	0	0	0	1	0	0	0	2	1	1	0	1	1	0	0	0
1_5228155	1	5228155	4	3	4	4	4	4	3	4	4	4	3	3	4	4	3	4	4	4	4	4	4	4	4	4	4	3	4	4	4	3	4	4	4	4	3	4	4	4	4	4	4	4	4	4	4	4	4
1_5228186	1	5228186	4	4	4	4	3	4	4	4	4	4	4	4	4	4	3	3	4	4	4	4	4	4	4	4	4	4	3	4	4	4	4	4	4	4	4	4	4	4	4	4	4	3	4	4	4	4	4
1_5228191	1	5228191	0	1	0	0	0	0	1	0	0	0	1	1	0	0	1	0	0	0	0	0	1	0	0	0	0	1	0	1	0	1	0	0	0	0	1	0	0	0	1	0	0	0	0	0	0	0	0
1_5228200	1	5228200	4	3	3	4	3	4	4	4	4	4	4	3	4	4	3	3	4	4	4	4	4	4	4	3	3	4	3	4	4	4	4	4	4	3	3	4	4	4	4	4	4	3	4	3	3	4	4
1_5228225	1	5228225	3	4	4	4	4	4	4	3	4	3	4	4	4	4	4	4	4	4	4	3	4	4	4	2	4	4	4	4	4	4	3	4	4	4	4	4	4	4	4	4	4	4	4	3	4	4	4
1_5228230	1	5228230	4	4	4	3	4	2	4	3	4	3	3	4	3	3	3	4	4	3	4	4	4	4	4	4	4	4	4	3	4	4	2	4	3	2	4	4	2	3	3	4	4	4	3	3	4	4	4
1_5228243	1	5228243	3	4	4	4	3	3	4	2	4	3	4	4	3	4	4	3	4	3	4	2	4	3	4	4	4	2	3	4	3	4	4	3	3	4	4	4	4	3	4	3	2	3	3	4	4	3	2
1_5268682	1	5268682	4	4	4	4	3	4	4	4	4	4	4	4	4	4	4	4	4	4	4	4	4	4	4	4	4	4	3	4	4	4	4	4	4	4	4	4	4	4	4	4	4	3	4	4	4	4	4
1_5268745	1	5268745	4	4	4	4	4	4	3	4	4	4	4	4	4	4	4	3	4	3	4	4	4	2	4	4	4	4	4	4	4	4	4	4	4	4	4	4	4	4	4	3	4	3	3	4	4	4	4
1_5268767	1	5268767	4	3	3	4	4	4	4	4	4	3	4	3	4	2	4	4	4	4	4	4	3	3	4	4	2	2	4	4	2	4	4	3	4	4	4	3	4	3	4	4	4	4	4	3	3	4	3
1_5290061	1	5290061	4	4	4	4	4	4	4	4	4	4	4	4	4	4	4	4	4	4	4	4	4	4	4	4	4	4	4	4	4	4	4	4	4	4	4	4	4	4	4	4	4	4	4	4	4	4	4
1_5319029	1	5319029	4	4	4	4	4	4	4	4	4	3	4	4	4	4	4	4	3	4	4	4	4	4	4	4	4	4	4	4	4	4	4	4	4	4	3	4	4	4	3	3	3	4	3	4	4	4	4
1_5319031	1	5319031	4	4	4	4	3	4	4	4	4	4	4	4	4	4	4	3	4	4	4	4	4	4	4	4	4	4	4	4	4	4	4	4	4	4	4	4	4	3	4	4	4	4	4	4	4	4	4
1_5319043	1	5319043	3	4	4	4	4	4	4	3	4	3	4	4	4	4	4	4	4	4	4	3	4	4	4	3	4	4	4	4	4	4	2	4	4	4	4	4	4	4	4	4	4	4	4	3	4	4	4
1_5319073	1	5319073	3	4	4	4	4	3	4	3	4	4	4	4	3	4	4	4	4	4	4	2	4	4	4	4	4	3	3	4	3	4	4	3	4	4	4	4	4	3	4	4	3	4	3	4	4	3	3
1_5321561	1	5321561	4	4	4	2	4	3	4	3	4	3	3	4	3	3	3	4	4	3	4	4	4	4	4	4	4	4	4	2	4	4	2	4	3	2	4	4	2	2	4	4	4	4	3	2	4	4	4
1_5342691	1	5342691	4	2	3	3	3	4	3	4	4	3	3	3	4	3	3	4	3	4	4	4	2	3	4	4	3	2	4	3	3	4	4	2	4	4	3	3	4	3	4	4	3	4	4	3	3	2	3
1_5342762	1	5342762	4	4	3	4	4	4	3	4	4	4	4	4	4	4	4	3	4	3	4	4	4	3	4	4	4	4	4	4	4	4	4	4	4	4	4	4	4	4	4	4	4	4	3	4	4	4	4
1_5342767	1	5342767	4	4	3	4	4	4	3	4	4	4	4	4	4	4	4	3	4	3	4	4	4	3	4	4	4	4	4	4	4	4	4	4	4	4	4	4	4	4	4	4	4	4	3	4	4	4	4
1_5342779	1	5342779	4	3	4	4	4	4	3	4	4	4	3	3	4	4	3	4	4	4	4	4	3	4	4	4	4	3	4	4	4	4	4	4	4	4	3	4	4	4	4	4	4	4	4	4	4	4	4
1_5342782	1	5342782	4	2	3	3	3	4	3	4	4	3	3	2	4	3	3	4	3	4	4	4	2	3	4	4	3	2	4	3	3	4	4	2	4	4	3	3	4	3	4	4	3	4	4	3	3	3	3
1_5342802	1	5342802	3	3	3	3	3	4	2	2	4	4	2	4	3	4	3	4	3	3	1	3	2	4	1	4	4	4	3	3	3	3	3	4	2	4	2	2	3	3	4	2	3	3	4	4	4	3	3
1_5342804	1	5342804	4	3	2	3	3	4	3	4	4	3	4	3	4	3	4	3	3	3	4	4	3	2	4	4	3	3	4	3	3	4	4	3	4	4	4	3	4	3	4	4	3	4	3	3	3	3	3
1_5408470	1	5408470	0	0	0	0	0	0	0	0	0	0	0	0	0	0	0	0	0	0	0	0	0	0	0	0	0	0	0	1	0	0	0	0	0	0	0	0	0	0	1	0	0	0	0	0	0	0	0
1_5408479	1	5408479	4	4	4	4	4	4	3	4	4	4	4	4	4	4	4	3	4	3	4	4	4	2	4	4	4	4	4	4	4	4	4	4	4	4	4	4	4	4	4	4	3	4	3	4	4	3	4
1_5461548	1	5461548	4	4	3	4	4	4	3	4	4	4	4	4	4	4	4	3	4	3	4	4	4	3	4	4	4	4	4	4	4	4	4	4	4	4	4	4	4	4	4	3	4	3	3	4	4	4	4
1_5461579	1	5461579	4	3	3	4	4	4	4	4	3	4	4	3	4	4	4	4	4	4	4	4	4	4	4	3	2	4	4	4	4	4	4	4	3	3	3	4	4	4	4	4	4	4	4	3	2	4	4
1_5461644	1	5461644	4	3	3	4	4	4	4	4	4	4	4	3	4	4	4	4	4	4	4	4	4	4	4	3	3	4	4	4	4	4	4	4	3	3	4	4	4	4	4	4	4	4	4	3	2	4	4
1_5623071	1	5623071	3	4	4	4	4	4	4	3	4	4	4	4	4	4	4	4	4	4	4	3	4	4	4	2	4	4	4	4	4	4	4	4	4	4	4	4	4	4	4	4	4	4	4	2	4	4	4
1_5991360	1	5991360	0	0	0	0	0	0	0	0	0	0	0	0	0	0	0	0	0	0	0	0	0	0	0	0	0	0	0	1	0	0	0	0	0	0	0	0	0	0	1	0	0	0	0	0	0	1	1
1_5991372	1	5991372	0	0	0	0	0	0	0	0	0	0	0	0	0	0	0	0	0	0	0	0	0	0	0	0	0	0	0	0	0	0	0	0	0	0	0	0	0	0	0	0	0	0	0	0	0	0	0
1_5991398	1	5991398	4	4	3	4	3	4	4	3	4	4	4	4	4	4	4	4	4	4	4	4	4	4	4	4	4	4	4	4	3	4	4	3	4	4	4	4	4	2	4	4	4	4	4	4	4	4	4
1_6247912	1	6247912	4	3	3	4	4	4	4	4	4	4	4	3	4	4	4	4	4	4	4	4	4	4	3	3	3	4	4	4	4	4	4	4	4	3	4	4	4	4	4	4	4	4	4	3	3	4	4
1_6247952	1	6247952	4	4	4	3	3	3	4	3	4	3	3	4	3	3	3	3	4	3	4	4	4	3	4	4	4	3	3	3	4	4	3	4	3	3	4	4	3	3	4	4	4	3	3	3	4	4	3
1_6247967	1	6247967	4	4	4	4	4	3	4	4	4	3	4	3	4	4	4	4	3	4	3	4	4	4	4	4	4	4	4	4	4	3	4	3	4	4	3	3	4	4	3	4	4	4	4	4	4	4	4
1_6247975	1	6247975	4	4	4	4	4	4	4	4	4	4	4	4	4	4	4	3	4	4	4	4	4	4	4	4	4	4	4	4	4	4	4	4	4	4	4	4	4	4	4	4	4	4	4	4	4	4	4
1_6248010	1	6248010	4	4	4	4	4	4	4	4	4	4	4	4	3	2	4	3	4	4	4	4	3	3	4	3	1	4	3	4	3	2	4	4	4	3	4	3	3	4	3	4	4	4	4	4	2	3	4
1_6248015	1	6248015	4	4	4	4	4	4	4	4	4	4	4	4	4	3	4	4	4	4	4	4	4	4	4	4	4	4	3	4	4	3	4	4	4	4	4	4	4	4	4	4	4	4	4	4	4	3	4
1_6248019	1	6248019	4	3	3	3	4	4	4	4	3	3	4	3	4	3	4	4	3	4	4	4	3	3	4	4	3	3	4	3	3	4	4	3	4	4	4	2	4	3	4	4	4	4	4	3	3	4	3
1_6306753	1	6306753	4	4	4	4	4	3	4	4	4	4	4	4	4	4	4	3	4	4	4	4	4	4	4	4	4	4	4	4	4	4	4	4	4	4	4	4	4	4	4	4	4	4	4	4	4	4	4
1_6306776	1	6306776	4	4	4	4	4	4	4	4	4	4	4	4	4	3	4	4	4	4	4	4	3	4	4	3	3	4	4	4	3	4	4	4	4	4	4	3	3	4	3	4	4	4	4	4	3	4	4
1_6306793	1	6306793	0	0	0	0	0	0	0	0	0	0	0	0	0	0	0	0	0	0	0	0	0	0	0	0	0	0	0	1	0	0	0	0	0	0	0	0	0	0	1	0	0	0	0	0	0	0	0
1_6306794	1	6306794	4	3	4	4	4	4	3	4	4	4	3	3	4	4	3	4	4	4	4	4	3	4	4	4	4	3	4	4	4	4	4	4	4	4	3	4	4	4	4	4	4	4	4	4	4	4	4
1_6306844	1	6306844	4	4	4	4	4	4	4	4	4	4	4	4	4	4	4	3	4	4	4	4	4	4	4	4	4	4	4	4	4	4	4	4	4	4	4	4	4	4	4	4	4	4	4	4	4	4	4
1_6338626	1	6338626	4	2	3	4	4	4	4	4	4	4	4	3	4	4	4	4	4	4	4	4	4	4	3	3	3	4	4	4	4	4	4	4	3	3	3	4	4	4	4	4	4	4	4	3	3	4	4
1_6338680	1	6338680	2	3	3	3	3	4	2	3	4	4	2	4	3	4	3	4	2	3	1	3	3	4	4	4	4	4	3	3	3	3	3	4	2	4	2	3	3	3	4	2	3	3	4	4	4	3	3
1_6338700	1	6338700	4	4	4	3	4	2	4	3	4	3	3	4	3	3	3	4	4	3	4	4	4	4	4	4	4	4	4	3	4	4	2	4	3	2	4	4	2	3	4	4	4	4	3	3	4	4	4
1_6370989	1	6370989	4	4	4	4	4	4	4	4	4	4	4	4	4	3	4	4	4	4	4	4	3	3	4	3	3	4	4	4	4	3	4	4	4	3	4	3	3	4	3	4	4	4	4	4	2	4	4
1_6370991	1	6370991	4	3	4	4	4	4	3	4	4	4	4	3	4	4	3	4	3	4	4	4	3	4	4	4	4	3	4	4	4	4	4	4	4	4	3	4	4	4	4	4	4	4	4	4	4	4	4
1_6371014	1	6371014	4	4	4	4	4	4	4	4	4	4	4	4	4	3	4	4	4	4	4	4	3	3	4	3	3	4	4	4	4	4	4	4	4	3	4	3	3	4	3	4	4	4	4	4	2	4	4
1_6394767	1	6394767	4	4	4	4	4	4	4	4	4	4	4	4	4	4	4	4	4	4	4	4	4	4	4	4	4	4	4	4	4	4	4	4	4	4	4	4	4	4	4	4	4	3	4	4	4	4	4
1_6394801	1	6394801	4	3	3	3	4	4	4	4	4	4	4	4	3	4	4	4	4	4	4	4	4	4	4	3	3	4	4	4	3	4	4	4	4	3	4	4	4	4	4	4	4	4	4	4	3	4	4
1_6394828	1	6394828	4	4	4	4	4	4	4	4	4	4	4	4	4	4	3	4	4	4	4	4	4	4	4	4	4	3	4	4	4	4	4	4	4	4	4	4	4	4	4	4	4	4	4	4	4	4	4
1_6518497	1	6518497	0	1	1	0	0	0	0	0	0	0	0	0	1	0	0	0	0	0	0	0	0	0	0	0	1	0	0	0	1	0	0	0	0	1	1	0	0	0	0	0	0	0	0	1	1	0	0
1_6518540	1	6518540	0	1	2	0	1	0	2	0	0	0	0	1	1	0	1	1	0	1	0	0	0	1	0	1	1	1	0	0	1	0	0	0	1	1	1	0	0	0	0	1	0	1	1	1	1	0	0
1_6518543	1	6518543	0	1	1	0	1	0	1	0	0	0	0	1	1	0	1	0	0	0	0	0	0	0	0	1	1	1	0	0	1	0	0	0	1	1	1	0	0	0	0	0	0	0	0	1	1	0	0
1_6518561	1	6518561	0	1	1	0	0	0	0	0	0	0	0	1	1	0	0	0	0	0	0	0	0	0	1	1	1	0	0	0	1	0	0	0	1	1	1	0	0	0	0	0	0	0	0	1	1	0	0
1_6518598	1	6518598	4	3	3	4	3	4	3	4	4	4	4	3	3	4	3	4	4	4	4	4	4	4	3	3	3	3	4	4	3	4	4	4	3	3	3	4	4	4	4	4	4	4	4	3	3	4	4
1_6545456	1	6545456	0	1	1	0	0	0	0	0	0	0	0	1	1	0	0	0	0	0	0	0	0	0	0	1	0	0	0	0	1	0	0	0	0	0	1	0	0	0	0	0	0	0	0	1	1	0	0
1_6545485	1	6545485	4	4	4	4	4	4	3	4	4	4	4	4	4	4	4	3	4	3	4	4	4	3	4	4	4	4	4	4	4	4	4	4	4	4	4	4	4	4	4	4	4	3	3	4	4	4	4
1_6545496	1	6545496	4	4	4	4	4	4	3	4	4	4	4	4	4	4	4	3	4	3	4	4	4	3	4	4	4	4	4	4	4	4	4	4	4	4	4	4	4	4	4	4	4	3	3	4	4	4	4
1_6545498	1	6545498	4	4	4	4	4	4	4	4	4	4	4	3	4	4	3	4	4	4	4	4	4	4	4	4	4	3	3	4	4	4	4	4	4	4	4	4	4	4	3	4	4	4	4	4	4	4	4
1_6545505	1	6545505	4	4	4	4	4	4	4	4	4	4	4	3	4	4	3	4	4	4	4	4	4	4	4	4	4	3	4	4	4	4	4	4	4	4	4	4	4	4	4	4	4	4	4	4	4	4	4
1_6545507	1	6545507	4	4	4	4	4	4	4	4	4	4	4	4	4	4	4	4	4	4	4	4	4	4	4	4	4	4	3	4	4	3	4	4	4	4	4	4	4	4	4	3	4	4	4	4	4	4	4
1_6745511	1	6745511	4	4	4	4	4	4	4	4	4	4	4	4	4	2	4	4	4	4	4	4	3	4	4	4	3	3	4	3	3	4	4	3	4	4	4	4	4	3	4	4	4	4	4	4	3	4	3
1_6745518	1	6745518	0	0	0	0	0	0	0	0	0	0	0	0	0	0	0	0	0	0	0	0	0	0	0	0	0	0	0	0	0	0	0	0	0	0	0	0	0	0	0	0	0	0	0	0	0	0	0
1_6793747	1	6793747	4	3	3	4	4	4	4	4	4	4	4	3	3	4	4	4	4	4	4	4	4	4	4	3	3	4	4	4	3	4	4	4	4	3	3	4	4	4	4	4	4	4	4	3	3	4	4
1_6793785	1	6793785	4	4	3	4	4	4	3	4	4	4	4	4	4	4	4	3	4	3	4	4	4	3	4	4	4	4	4	4	4	4	4	4	4	4	4	4	4	4	4	4	4	4	3	4	4	4	4
1_6793809	1	6793809	4	4	3	3	4	3	3	3	4	3	3	4	3	3	3	2	4	1	3	3	3	2	4	4	4	4	4	3	4	2	3	4	3	3	3	4	3	3	4	4	4	4	2	2	4	4	4
1_6793813	1	6793813	4	3	4	4	4	4	3	4	4	4	4	3	4	4	3	4	4	4	4	4	4	4	4	4	4	3	4	4	4	4	4	4	4	4	3	4	4	4	4	4	4	4	4	4	4	4	4
1_6793822	1	6793822	4	3	4	4	4	4	3	4	4	4	4	3	4	4	3	4	4	4	4	4	4	4	4	4	4	3	4	4	4	4	4	4	4	4	3	4	4	4	4	4	4	4	4	4	4	4	4
1_6793825	1	6793825	2	4	4	3	3	4	4	4	4	4	3	4	4	4	3	4	4	4	3	3	3	4	4	4	4	4	2	4	3	4	3	4	3	3	4	3	4	3	4	3	3	2	3	4	4	3	3
1_6793828	1	6793828	4	3	4	4	4	4	3	4	4	4	4	3	4	4	3	4	4	4	4	4	4	4	4	4	4	3	4	4	4	4	4	4	4	4	3	4	4	4	4	4	4	4	4	4	4	4	4
1_6793843	1	6793843	4	2	3	3	4	3	4	4	3	3	3	2	4	3	4	4	2	4	3	4	3	4	2	4	3	3	4	3	3	3	4	1	4	4	3	3	4	3	3	4	4	4	4	4	3	4	3
1_6793846	1	6793846	2	4	4	3	3	4	4	4	4	4	3	4	4	4	2	4	4	4	3	3	3	4	3	4	4	4	3	4	3	4	3	4	3	3	4	3	4	3	4	3	3	2	3	4	4	3	3
1_6793854	1	6793854	4	2	3	3	4	3	4	4	3	3	3	2	4	3	4	4	2	4	3	4	3	4	2	4	3	3	4	3	3	3	4	1	4	4	3	3	4	3	3	4	4	4	4	4	3	4	3
1_6837771	1	6837771	2	1	0	2	2	1	1	1	1	1	2	1	2	1	3	0	0	2	2	2	2	1	0	0	0	1	1	1	1	1	2	0	2	2	2	1	1	2	0	1	1	1	2	2	0	1	1
1_6837786	1	6837786	2	4	4	3	3	4	4	4	4	4	3	4	4	4	3	4	4	4	3	3	3	4	4	4	4	4	3	4	3	4	3	4	3	3	3	3	4	3	4	3	3	3	3	4	4	3	3
1_6837810	1	6837810	4	4	4	4	3	4	4	4	4	3	4	4	4	4	4	4	3	4	4	4	4	4	4	4	4	4	4	4	4	4	3	4	4	4	3	3	4	4	3	2	2	2	4	4	4	3	4
1_6929450	1	6929450	4	3	4	4	4	4	3	4	4	4	4	3	4	4	3	3	4	4	4	4	4	4	4	4	4	4	4	4	4	4	4	4	4	4	4	4	4	4	4	4	4	4	4	4	4	4	4
1_6929453	1	6929453	4	3	3	4	4	4	4	4	4	3	4	4	3	4	4	4	4	4	4	4	4	4	4	4	4	4	4	4	3	4	4	4	4	3	3	4	4	4	4	4	4	4	4	3	4	4	4
1_6929456	1	6929456	4	3	4	4	4	4	3	4	4	4	4	3	4	4	3	3	4	4	4	4	4	4	4	4	4	4	4	4	4	4	4	4	4	4	4	4	4	4	4	4	4	4	4	4	4	4	4
1_6929501	1	6929501	4	3	4	4	4	4	3	4	4	4	4	3	4	4	3	3	4	4	4	4	4	4	4	4	4	4	4	4	4	4	4	4	4	4	3	4	4	4	4	4	4	4	4	4	4	4	4
1_6929514	1	6929514	4	3	4	4	4	4	4	4	4	4	4	3	4	4	3	4	4	4	4	4	4	4	4	4	4	4	4	4	4	4	3	4	4	4	3	4	4	4	4	4	4	4	4	4	4	4	4
1_6929538	1	6929538	4	3	4	4	4	4	3	4	4	4	4	3	4	4	3	4	4	4	4	4	4	4	4	4	4	3	4	4	4	4	4	4	4	4	4	4	4	4	4	4	4	4	4	4	4	4	4
1_7053511	1	7053511	4	4	4	4	4	3	4	4	4	3	3	3	4	4	4	4	3	4	3	4	4	4	4	4	4	4	4	4	4	3	4	3	4	4	3	4	4	4	3	4	4	4	4	4	4	4	4
1_7053568	1	7053568	4	4	3	4	4	4	3	4	4	4	4	4	4	4	4	3	4	3	3	4	4	3	4	4	4	4	4	4	4	4	4	4	4	4	4	4	4	4	4	4	4	4	3	4	4	4	4
1_7053582	1	7053582	4	4	4	4	4	4	4	4	4	4	4	4	4	4	4	2	4	4	4	4	4	4	4	4	4	3	4	4	4	4	4	4	4	4	4	4	4	4	4	4	4	4	4	4	4	4	3
1_7053599	1	7053599	4	4	4	4	4	3	4	4	4	4	4	3	4	4	4	4	3	4	3	4	4	4	4	4	4	4	4	4	4	2	4	2	4	4	4	4	4	4	2	4	4	4	4	4	4	4	4
1_7244198	1	7244198	4	3	3	4	4	4	4	4	4	4	4	3	4	4	4	3	4	4	4	4	4	2	4	4	4	3	4	4	4	4	4	4	4	4	4	4	4	4	4	4	4	4	4	4	4	4	4
1_7244217	1	7244217	4	4	4	4	4	4	4	4	4	4	4	4	4	4	4	4	4	4	4	4	4	4	4	4	4	4	4	4	4	4	4	4	3	4	4	4	4	4	4	4	4	4	4	4	4	4	4
1_7261663	1	7261663	4	4	4	4	4	4	4	4	4	4	4	4	4	4	4	4	3	4	4	4	4	4	4	4	4	4	4	3	4	4	4	3	4	4	4	4	4	3	4	4	4	4	4	4	4	4	4
1_7261673	1	7261673	4	3	4	4	4	4	3	4	4	4	4	3	4	4	3	4	4	4	4	4	4	4	3	4	4	3	4	4	4	4	4	4	4	4	3	4	4	4	4	4	4	4	4	4	4	4	4
1_7261690	1	7261690	0	1	0	0	0	0	1	0	0	0	0	1	0	0	1	0	0	0	0	0	0	0	1	0	0	1	0	0	0	0	0	0	0	0	1	0	0	0	0	0	0	0	0	0	0	0	0
1_7261691	1	7261691	4	4	3	4	4	4	2	4	4	4	4	4	4	4	4	3	4	3	4	4	4	3	4	4	4	4	4	4	4	4	4	4	4	4	4	3	4	4	4	4	4	4	3	4	4	4	4
1_7261713	1	7261713	3	4	3	4	3	4	3	2	4	4	3	4	4	4	3	4	3	4	3	4	4	4	4	2	4	4	3	2	4	4	4	3	3	4	3	4	2	3	4	4	3	3	4	3	4	4	3
1_7261719	1	7261719	4	4	4	4	4	4	4	4	4	4	4	4	3	4	4	4	4	4	4	4	4	4	4	4	4	4	4	4	3	4	4	4	3	3	4	4	4	4	4	4	4	4	4	3	4	4	4
1_7293733	1	7293733	4	4	4	4	4	4	4	4	4	4	4	4	3	4	4	4	4	4	4	4	4	4	4	4	4	4	4	4	3	4	4	4	3	3	4	4	4	4	4	4	4	4	4	3	4	4	4
1_7293749	1	7293749	3	4	3	4	4	4	2	3	4	4	3	4	4	4	4	4	1	4	3	4	4	4	3	2	4	4	4	2	4	4	4	3	3	4	3	3	2	3	3	4	3	4	4	3	4	4	4
1_7293757	1	7293757	3	4	3	4	4	4	2	3	4	4	3	4	4	4	4	4	1	4	3	4	4	4	3	2	4	4	4	2	4	4	4	3	3	4	3	3	2	3	3	4	3	4	4	3	4	4	4
1_7293791	1	7293791	4	4	4	4	3	4	4	4	4	4	4	4	4	4	4	4	4	4	4	4	4	4	4	4	4	4	3	4	4	3	4	4	4	4	4	4	4	4	4	3	4	4	4	4	4	2	4
1_7311184	1	7311184	3	4	4	4	4	3	4	3	4	4	4	4	3	4	4	4	4	4	4	3	4	4	4	4	4	3	3	4	4	4	3	3	4	4	4	4	4	3	4	4	3	4	2	4	4	3	3
1_7311190	1	7311190	3	4	4	4	4	4	4	4	4	4	4	4	4	4	3	3	4	4	4	4	2	2	4	4	2	4	3	4	3	3	4	4	4	3	4	3	3	4	3	3	4	3	4	4	3	3	3
1_7311197	1	7311197	4	4	4	4	4	4	4	4	4	4	4	4	3	4	4	4	4	4	4	4	4	4	4	4	4	4	4	4	3	4	4	4	3	3	4	4	4	4	4	4	4	4	4	3	4	4	4
1_7311216	1	7311216	4	3	4	4	4	4	3	4	4	4	4	3	4	4	3	4	4	4	4	4	4	4	4	4	4	3	4	4	4	4	4	4	4	4	3	4	4	4	4	4	4	4	4	4	4	4	4
1_7311230	1	7311230	0	0	0	0	0	0	0	0	0	1	0	0	1	0	0	0	0	0	0	0	0	0	0	0	0	0	0	0	1	0	0	0	1	1	0	0	0	0	0	0	0	0	0	1	0	0	0
1_7311244	1	7311244	0	0	0	0	0	0	0	0	0	0	0	0	1	0	0	0	0	0	0	0	0	0	0	0	0	0	0	0	1	0	0	0	1	1	0	0	0	0	0	0	0	0	0	1	0	0	0
1_7311245	1	7311245	4	2	3	3	4	4	4	4	4	2	4	3	4	3	4	4	4	4	4	4	3	4	3	4	3	2	4	4	4	3	3	3	4	4	3	3	4	4	4	3	3	3	4	4	3	4	3
1_7311278	1	7311278	4	4	4	4	4	4	4	4	4	4	4	4	3	4	4	4	4	4	4	4	4	4	4	4	4	4	4	4	3	4	4	4	3	3	4	4	4	4	4	4	4	4	4	3	4	4	4
1_7311282	1	7311282	4	3	4	4	4	4	3	4	4	4	4	3	4	4	3	4	4	4	4	4	4	4	4	4	4	3	4	4	4	4	4	4	4	4	3	4	4	4	4	4	4	4	4	4	4	4	4
1_7311283	1	7311283	4	4	4	4	4	3	4	3	4	4	3	4	2	3	3	4	4	2	3	3	3	4	3	3	4	4	4	3	4	3	3	4	4	2	3	4	3	3	4	4	4	4	4	2	4	4	4
1_7311295	1	7311295	4	4	3	4	4	4	3	4	4	4	4	4	4	4	4	3	4	3	4	4	4	3	4	4	4	4	4	4	4	4	4	4	4	4	4	3	4	4	4	3	4	3	3	4	4	4	4
1_7311296	1	7311296	4	4	4	4	4	4	4	4	4	4	4	4	4	4	4	3	4	4	3	4	4	4	4	4	4	4	4	4	4	4	4	4	4	4	4	4	4	3	4	4	4	4	4	4	4	4	4
1_7339016	1	7339016	2	4	4	4	4	3	4	3	4	4	4	4	3	3	4	4	4	4	4	2	4	4	4	4	4	3	3	4	4	4	3	3	4	4	4	4	4	3	4	4	3	4	3	4	4	3	3
1_7339036	1	7339036	3	4	4	4	2	4	4	4	4	4	3	4	4	4	4	4	3	4	4	3	4	4	4	4	2	4	4	4	4	4	3	4	3	3	3	4	4	4	4	4	2	3	4	4	2	4	4
1_7339047	1	7339047	4	3	4	4	4	4	4	4	4	4	4	3	4	4	3	3	4	4	3	4	4	4	4	4	4	3	4	4	4	4	4	4	4	4	3	4	4	3	4	4	4	4	4	4	4	4	4
1_7339066	1	7339066	4	4	3	4	4	4	3	4	4	4	4	4	4	4	4	3	4	4	4	4	4	3	4	4	4	4	4	4	4	4	4	4	4	4	4	3	4	4	4	4	4	4	3	4	4	4	4
1_7339111	1	7339111	4	4	3	4	4	4	4	4	4	4	4	4	4	4	4	3	4	4	4	4	4	3	4	4	4	4	4	4	4	4	4	4	4	4	4	3	4	4	4	4	4	4	3	4	4	4	4
1_7339116	1	7339116	4	3	3	4	4	4	4	4	4	4	4	3	4	4	4	3	4	4	4	4	4	2	4	4	4	3	4	4	4	4	4	4	4	4	3	4	4	4	4	4	4	4	4	4	4	4	4
1_7357318	1	7357318	3	4	3	4	4	4	2	2	4	4	3	4	4	4	4	4	2	3	3	4	4	4	4	2	4	4	4	3	2	4	4	4	3	4	3	2	2	4	3	4	4	4	4	3	4	4	4
1_7357378	1	7357378	4	4	3	4	4	4	3	4	4	4	4	4	4	4	4	3	4	3	4	4	4	3	4	4	4	4	4	4	4	4	4	4	4	4	4	3	4	4	4	3	4	3	3	4	4	4	4
1_7357381	1	7357381	4	3	3	4	4	4	4	4	4	4	4	3	4	4	4	3	4	4	4	4	4	3	3	4	4	3	4	4	4	4	4	4	4	4	3	4	4	4	4	4	4	4	4	4	4	4	4
1_7357414	1	7357414	4	4	4	4	4	3	4	4	4	3	2	3	4	3	4	4	3	4	3	4	4	4	4	3	4	4	4	3	4	3	4	3	4	4	4	4	4	4	3	4	4	4	4	4	4	4	4
1_7586411	1	7586411	4	4	4	4	4	4	4	4	4	4	4	4	4	4	4	3	4	4	3	4	4	4	4	4	4	4	4	4	4	4	4	4	4	4	4	4	4	3	4	4	3	4	4	4	4	4	4
1_7586414	1	7586414	4	3	3	4	4	4	2	4	4	4	4	3	4	4	2	3	4	3	4	4	4	4	4	4	4	3	4	4	3	4	4	4	4	4	4	3	4	4	4	3	4	4	3	4	4	4	4
1_7586419	1	7586419	4	4	4	4	4	4	4	4	4	4	4	4	4	4	4	3	4	4	3	4	4	4	4	4	4	4	4	4	4	4	4	4	4	4	4	4	4	3	4	4	3	4	4	4	4	4	4
1_7586441	1	7586441	4	3	4	4	4	4	3	4	4	4	4	3	4	4	2	4	4	4	4	4	4	4	4	4	4	3	4	4	4	4	4	4	4	4	4	4	4	4	4	4	4	4	4	4	4	4	4
1_7586471	1	7586471	4	4	4	4	4	3	4	3	4	4	3	4	2	3	3	4	4	2	3	3	3	1	4	3	4	4	4	3	4	3	3	4	4	3	3	4	3	3	4	3	4	4	4	2	4	4	4
1_7586488	1	7586488	1	0	1	0	0	0	2	2	0	0	1	0	0	0	0	0	1	1	1	0	0	0	0	2	0	0	0	1	0	0	0	0	1	0	1	1	2	0	1	0	0	0	0	1	0	0	0
1_7586520	1	7586520	4	4	4	4	4	3	4	3	4	4	3	4	2	3	3	4	4	2	3	3	3	1	4	3	4	4	4	3	4	3	3	4	4	3	4	4	3	3	4	3	4	4	4	2	4	4	4
1_7669831	1	7669831	4	3	3	4	4	4	4	4	4	4	4	3	4	4	4	3	4	4	4	4	4	3	4	4	4	3	4	4	4	4	4	4	4	4	3	4	4	4	4	4	4	4	4	4	4	4	4
1_7669835	1	7669835	4	4	4	4	3	4	4	4	4	3	4	4	4	4	4	4	4	4	4	4	4	4	4	4	4	4	4	4	4	4	4	4	4	4	4	4	4	4	4	4	4	4	4	4	4	3	4
1_7669850	1	7669850	4	4	4	4	3	4	4	4	4	3	4	4	4	4	4	4	4	4	4	4	4	4	4	4	4	4	4	4	4	4	4	4	4	4	4	4	4	4	4	4	4	4	4	4	4	3	4
1_7669853	1	7669853	4	4	4	4	4	4	4	4	4	4	4	4	4	4	4	4	3	4	4	4	4	4	4	4	4	4	4	3	4	4	4	3	4	4	4	4	4	3	4	4	4	4	4	4	4	4	4
1_7669875	1	7669875	4	4	4	4	3	4	4	4	4	3	4	4	4	4	4	4	4	4	4	4	4	4	4	4	4	4	4	4	4	4	4	4	4	4	4	4	4	4	4	4	4	4	4	4	4	3	4
1_7669887	1	7669887	4	3	4	4	4	4	3	4	4	4	4	3	4	4	4	4	4	4	4	4	4	4	4	4	4	3	4	4	4	4	4	4	4	4	4	4	4	4	4	4	4	4	4	4	4	4	4
1_7669890	1	7669890	4	3	4	4	3	4	3	4	4	3	4	3	4	4	4	4	4	4	4	4	4	4	4	4	4	3	4	4	4	4	4	4	4	4	4	4	4	4	4	4	4	4	4	4	4	3	4
1_7669891	1	7669891	0	1	0	0	0	0	1	0	0	0	0	1	0	0	0	0	0	0	0	0	0	0	0	0	0	1	0	0	0	0	0	0	0	0	0	0	0	0	0	0	0	0	0	0	0	0	0
1_7669904	1	7669904	4	3	4	3	3	4	4	4	4	3	4	3	4	4	4	4	4	4	4	4	4	4	4	4	4	3	4	4	3	4	4	4	4	4	4	4	4	4	4	4	4	4	4	4	4	4	4
1_7669915	1	7669915	4	4	4	4	3	4	4	4	4	3	4	4	4	4	4	4	4	4	4	4	4	4	4	4	4	4	4	4	4	4	4	4	4	4	4	4	4	4	4	4	4	4	4	4	4	4	4
1_7669917	1	7669917	4	4	4	4	3	4	4	4	4	3	4	4	4	4	4	4	4	4	4	4	4	4	4	4	4	4	4	4	4	4	4	4	4	4	4	4	4	4	4	4	4	4	4	4	4	2	4
1_7669924	1	7669924	4	4	4	4	3	4	4	4	4	3	4	4	4	4	4	4	4	4	4	4	4	4	4	4	4	4	4	4	4	4	4	4	4	4	4	4	4	4	4	4	4	4	4	4	4	2	4
1_7778860	1	7778860	4	4	4	4	3	4	4	4	4	4	4	4	4	4	4	4	4	4	4	4	4	4	4	4	4	4	4	4	4	3	4	4	4	4	3	4	4	4	4	4	4	4	4	4	4	3	4
1_7778954	1	7778954	4	4	4	4	4	4	4	4	4	4	4	4	3	4	4	4	4	4	4	4	4	4	4	4	4	4	4	4	3	4	4	4	3	3	4	4	4	4	4	4	4	4	4	3	4	4	4
1_7778956	1	7778956	4	4	3	4	4	4	3	4	4	4	4	4	4	4	4	3	4	3	4	4	4	4	4	4	4	4	4	4	4	4	4	4	4	4	4	3	4	4	4	4	4	3	3	4	4	4	4
1_7803007	1	7803007	4	4	4	4	4	4	4	4	4	3	4	4	4	4	4	3	4	4	3	4	4	4	4	4	4	4	4	4	4	4	4	4	4	4	4	4	4	3	4	4	4	4	4	4	4	4	4
1_7803010	1	7803010	4	4	3	4	4	4	3	4	4	4	4	4	3	4	4	3	4	3	4	4	4	4	4	4	4	4	4	4	3	4	4	4	3	3	4	3	4	4	4	3	4	3	3	3	4	4	4
1_7803012	1	7803012	4	4	4	4	4	4	4	4	4	4	4	4	4	4	4	4	3	4	4	4	4	4	4	4	4	4	4	3	4	4	4	3	4	4	4	4	4	3	4	4	4	4	4	4	4	4	4
1_7803018	1	7803018	4	4	4	4	4	3	4	4	4	3	4	4	4	4	4	3	4	4	3	4	4	4	4	4	4	4	4	4	4	4	4	4	4	4	4	4	4	3	4	4	4	4	4	4	4	4	4
1_7803081	1	7803081	4	4	3	4	4	4	3	4	4	3	4	4	4	4	4	3	4	3	4	4	4	4	4	4	4	4	4	4	4	4	4	4	4	4	4	3	4	4	4	3	4	3	3	4	4	4	4
1_7824234	1	7824234	4	3	3	4	3	4	4	4	4	4	4	4	4	4	4	3	4	4	4	4	4	3	4	4	4	3	4	4	4	4	4	4	4	4	3	4	4	4	4	4	4	4	4	4	4	4	4
1_7824253	1	7824253	4	4	4	4	4	4	4	4	4	4	4	4	3	4	4	4	4	4	4	4	4	4	4	4	4	4	4	3	3	4	4	4	3	3	4	4	4	4	3	4	4	4	4	3	4	4	4
1_7824284	1	7824284	4	4	4	4	4	4	4	4	4	4	4	4	3	4	4	4	4	4	4	4	4	4	4	4	4	4	4	4	3	4	4	4	3	3	4	4	4	4	4	4	4	4	4	3	4	4	4
1_7827927	1	7827927	4	3	4	4	4	4	2	4	4	4	4	3	4	4	3	4	4	4	4	4	4	4	4	4	4	3	4	4	3	4	4	4	4	4	4	4	4	4	4	4	4	4	4	4	4	4	4
1_7827942	1	7827942	4	4	4	3	4	4	4	4	4	4	4	4	4	4	4	4	4	4	3	4	4	4	4	4	4	4	4	4	4	4	4	4	4	4	4	4	4	3	4	4	4	4	4	4	4	4	3
1_7827947	1	7827947	4	3	2	3	4	4	3	4	4	3	4	3	3	4	4	3	3	3	4	4	4	4	2	4	4	4	4	3	3	4	4	2	2	3	4	2	4	3	4	3	4	3	3	3	4	4	4
1_7827960	1	7827960	4	4	4	3	4	4	4	4	4	4	4	4	4	4	4	3	4	4	3	4	4	4	4	4	4	4	4	4	4	4	4	4	4	4	4	4	4	3	4	4	4	4	4	4	4	4	3
1_7828001	1	7828001	4	4	4	3	4	4	4	4	4	4	4	4	4	4	4	3	4	4	3	4	4	4	4	4	4	4	4	4	4	4	4	4	4	4	4	4	4	3	4	4	4	4	4	4	4	4	4
1_7828009	1	7828009	4	4	4	3	4	4	4	4	4	3	4	4	4	4	4	3	4	4	3	4	4	4	4	4	4	4	4	4	4	4	4	4	4	4	4	4	4	3	4	4	4	4	4	4	4	4	4
1_7828026	1	7828026	4	4	4	4	4	3	4	4	4	2	4	3	4	3	4	4	3	4	3	4	4	4	4	3	4	4	4	4	4	3	4	3	4	4	4	4	4	4	3	4	4	4	4	4	4	4	4
1_7828028	1	7828028	4	4	4	3	4	4	4	4	4	3	4	4	4	4	4	3	4	4	3	4	4	4	4	4	4	4	4	4	4	4	4	4	4	4	4	4	4	3	4	4	4	4	4	4	4	4	4
1_7828029	1	7828029	4	3	4	4	4	4	2	4	4	4	4	3	4	4	3	4	4	4	4	4	4	4	4	4	4	3	4	4	4	4	4	4	4	4	4	4	4	4	4	4	4	4	4	4	4	4	4
1_7868383	1	7868383	4	3	4	4	4	4	4	4	4	4	4	4	4	4	3	3	4	4	4	4	4	3	4	4	4	3	4	4	4	4	4	4	4	4	4	4	4	4	4	4	4	4	4	4	4	4	4
1_7868392	1	7868392	4	4	4	4	4	4	4	4	4	4	4	4	4	4	3	3	4	4	4	4	4	3	4	4	4	3	4	4	4	4	4	4	4	4	4	4	4	4	4	4	4	4	4	4	4	4	4
1_7868400	1	7868400	4	4	4	4	4	4	4	4	4	4	4	4	4	4	3	3	4	4	4	4	4	3	4	4	4	2	3	4	4	4	4	4	4	4	4	4	4	4	4	4	4	4	4	4	4	4	4
1_7868406	1	7868406	4	4	4	4	4	4	4	4	4	4	4	4	4	4	3	3	4	4	4	4	4	3	4	4	4	2	3	4	3	4	4	4	4	4	4	4	4	4	4	4	4	4	4	4	4	4	4
1_7868418	1	7868418	4	4	4	4	4	4	4	4	4	4	4	4	4	4	3	3	4	4	4	4	4	3	4	4	4	2	3	4	4	4	4	4	4	4	4	4	4	4	4	4	4	4	4	4	4	4	4
1_7868421	1	7868421	4	4	4	4	4	4	4	4	4	4	4	4	4	4	4	3	4	4	4	4	4	3	4	4	4	3	4	4	4	4	4	4	4	4	4	4	4	4	4	4	4	4	4	4	4	4	4
1_7868432	1	7868432	4	4	4	4	4	4	4	4	4	4	4	4	4	4	3	3	4	4	4	4	4	3	4	4	4	3	3	4	4	4	4	4	4	4	4	4	4	4	4	4	4	4	4	4	4	4	4
1_7868433	1	7868433	4	4	4	4	4	4	3	4	4	4	4	3	4	4	3	4	4	4	4	4	4	4	4	4	4	4	4	4	4	4	4	4	4	4	4	4	4	4	4	4	4	4	4	4	4	4	4
1_7872897	1	7872897	4	3	4	4	4	4	3	4	4	4	4	3	4	4	3	4	4	4	4	4	4	4	4	4	4	4	4	4	3	4	4	4	4	4	3	4	4	4	4	4	4	4	4	4	4	4	4
1_7881658	1	7881658	4	4	4	4	4	4	4	4	4	4	4	4	3	4	4	4	4	4	4	4	4	4	4	4	4	4	4	4	3	4	4	4	3	3	4	4	4	4	4	4	4	4	4	3	4	4	4
1_7881689	1	7881689	3	4	2	3	4	4	1	2	3	3	3	4	4	4	4	3	3	2	3	4	4	4	3	2	4	3	4	3	4	4	4	4	3	3	4	2	2	4	4	3	3	3	3	3	4	4	4
1_7901499	1	7901499	3	4	4	4	4	4	4	4	4	4	4	4	4	4	3	3	3	4	4	4	2	3	4	4	3	4	3	4	2	3	4	4	3	4	3	3	3	4	3	4	4	4	3	4	3	3	3
1_7901517	1	7901517	4	4	4	4	4	4	4	4	4	4	4	4	3	4	4	4	4	4	4	4	4	4	4	4	4	4	4	4	3	4	4	4	2	3	4	4	4	4	4	4	4	4	4	3	4	4	4
1_7901533	1	7901533	4	4	4	4	4	4	4	4	4	4	4	4	3	4	4	4	4	4	4	4	4	4	4	4	4	4	4	4	3	4	4	4	3	3	4	4	4	4	4	4	4	4	4	3	4	4	4
1_7901537	1	7901537	4	4	4	4	4	4	4	4	4	4	4	4	3	4	4	4	4	4	4	4	4	4	4	4	4	4	4	4	3	4	4	4	3	3	4	4	4	4	4	4	4	4	4	3	4	4	4
1_7901583	1	7901583	0	0	0	0	0	0	0	0	0	0	0	0	1	0	1	0	1	0	0	0	0	0	0	0	0	0	0	1	1	0	0	1	1	1	0	0	0	0	0	0	0	0	0	1	0	0	0
1_7954784	1	7954784	4	3	4	4	3	4	3	4	4	4	4	3	4	4	3	4	4	4	4	4	4	4	4	4	4	4	4	4	4	4	4	4	4	4	3	4	4	4	4	4	4	4	4	4	4	4	4
1_7954794	1	7954794	4	4	3	4	4	4	3	4	4	4	4	4	4	4	4	3	4	3	4	4	4	4	4	4	4	4	4	4	4	4	4	4	3	4	4	3	4	4	4	3	4	3	3	4	4	4	4
1_7954802	1	7954802	4	4	3	4	4	4	3	4	4	4	4	4	4	4	4	3	4	3	4	4	4	4	4	4	4	4	4	4	4	4	4	4	3	4	4	3	4	4	4	3	4	3	3	4	4	4	4
1_7954863	1	7954863	4	2	4	2	4	4	4	4	4	2	3	4	4	2	4	4	4	3	3	4	4	4	4	4	4	3	4	4	4	4	2	4	4	3	3	3	4	4	4	3	3	2	4	4	4	4	3
1_7986409	1	7986409	0	0	0	0	0	0	0	0	0	0	0	0	1	0	0	0	0	0	0	0	0	0	0	0	0	0	0	0	1	0	0	0	1	1	0	0	0	0	0	0	0	0	0	1	0	0	0
1_7986456	1	7986456	2	4	4	4	4	3	4	3	4	4	3	4	3	4	4	4	4	4	4	3	4	4	4	4	4	3	3	4	4	4	3	3	4	4	4	4	4	3	4	3	3	3	3	4	4	3	3
1_8007526	1	8007526	4	4	4	4	4	4	4	4	4	4	4	4	4	4	4	4	4	4	4	4	4	4	4	4	4	4	4	4	4	3	4	4	4	4	4	4	4	4	4	3	4	4	4	4	4	3	4
1_8007570	1	8007570	4	4	4	4	4	4	4	4	4	4	4	4	4	4	4	4	4	4	4	4	4	4	4	4	4	4	3	4	4	3	4	4	4	4	4	4	4	4	4	3	4	4	4	4	4	3	4
1_8033835	1	8033835	4	3	3	4	4	4	4	4	4	4	4	4	4	4	4	3	4	4	4	4	4	3	3	4	4	3	4	4	4	4	4	4	4	4	4	4	4	4	4	4	4	4	4	4	4	4	4
1_8033852	1	8033852	3	4	4	4	4	4	4	4	4	3	4	4	4	4	3	3	3	4	4	4	2	3	3	4	4	4	3	4	2	3	4	4	3	3	3	4	3	3	3	4	4	4	3	3	4	3	3
1_8033889	1	8033889	4	4	4	3	4	4	4	4	4	4	4	4	3	4	4	4	4	4	4	4	4	4	4	4	4	4	4	4	3	4	4	4	3	3	4	4	4	4	4	4	4	4	4	3	4	4	4
1_8068995	1	8068995	3	4	3	4	4	4	1	2	4	4	2	3	4	4	4	4	2	3	3	4	3	3	4	3	3	3	4	3	4	4	4	4	2	4	3	2	2	4	4	4	4	4	4	3	2	4	4
1_8069012	1	8069012	4	3	4	4	4	3	3	3	4	4	3	3	3	4	3	4	4	3	4	4	4	4	4	4	4	4	4	3	4	4	3	4	4	2	4	4	4	4	4	4	4	4	4	3	4	4	4
1_8069078	1	8069078	4	4	4	4	4	4	4	4	4	4	3	4	3	3	4	4	3	4	4	3	4	3	4	2	4	4	4	3	4	3	4	2	4	4	3	4	3	3	3	4	4	4	3	4	4	4	4
1_8133913	1	8133913	2	4	3	4	4	4	2	2	3	4	3	4	4	4	4	4	3	3	3	4	3	3	4	3	3	3	4	3	4	4	4	4	3	4	3	3	2	4	4	4	4	4	4	3	3	4	4
1_8133915	1	8133915	4	4	4	4	4	4	4	4	4	4	4	4	3	3	4	4	4	4	4	3	4	3	4	3	4	4	4	4	4	3	4	4	4	4	4	4	3	4	4	4	4	4	3	4	4	4	4
1_8133964	1	8133964	4	4	3	4	3	4	3	4	4	4	4	4	4	4	4	3	4	3	4	4	4	4	4	4	4	4	4	4	4	4	4	4	4	4	4	2	4	4	4	4	4	4	3	4	4	4	4
1_8133971	1	8133971	4	4	3	4	4	4	3	4	4	4	4	4	4	4	4	3	4	3	4	4	4	4	4	4	4	4	4	4	4	4	4	4	4	4	4	3	4	4	4	4	4	4	3	4	4	4	4
1_8133986	1	8133986	4	4	3	4	3	4	3	4	4	4	4	4	4	4	4	3	4	3	4	4	4	4	4	4	4	4	4	4	4	4	4	4	4	4	4	3	4	4	4	4	4	4	3	4	4	4	4
1_8138810	1	8138810	3	3	3	4	3	4	4	4	4	4	4	3	4	3	4	4	4	4	4	3	4	4	4	4	2	4	4	4	4	4	4	4	4	4	4	4	4	4	4	3	3	3	4	4	2	4	4
1_8138842	1	8138842	3	3	3	4	3	4	4	4	4	4	4	3	4	2	4	4	4	4	4	3	4	4	4	4	2	4	4	4	4	4	4	4	4	4	4	4	4	4	4	3	3	3	4	4	2	4	4
1_8138890	1	8138890	4	4	4	3	4	4	4	4	4	4	4	4	3	4	4	4	4	4	4	4	4	4	4	4	4	4	4	4	3	4	4	4	3	3	4	4	4	4	4	4	4	4	4	3	4	4	4
1_8141607	1	8141607	4	4	4	3	4	4	4	4	4	4	4	4	3	4	4	4	4	4	4	4	4	4	4	4	4	4	4	4	4	4	4	4	3	3	4	4	4	4	4	4	4	4	4	3	4	4	4
1_8141639	1	8141639	4	4	4	4	4	4	4	4	4	4	4	4	3	3	4	4	4	4	4	3	4	3	4	4	4	4	4	4	4	3	4	4	4	4	3	4	3	4	4	4	4	4	4	4	4	4	4
1_8141646	1	8141646	4	4	4	3	4	4	4	4	4	4	4	4	3	4	4	4	4	4	4	4	4	4	4	4	4	4	4	4	3	4	4	4	3	3	4	4	4	4	4	4	4	4	4	3	4	4	4
1_8169697	1	8169697	4	4	4	4	4	4	4	4	4	4	4	4	3	3	4	4	4	4	4	3	4	3	4	3	4	4	4	4	4	3	4	4	4	4	3	4	3	4	4	4	4	4	3	4	4	4	4
1_8176227	1	8176227	3	4	4	4	4	4	4	4	4	3	3	4	4	4	3	3	3	4	4	4	2	3	4	4	4	4	3	4	3	3	4	4	3	3	3	4	3	2	4	4	4	4	3	3	4	3	3
1_8176232	1	8176232	3	4	4	4	4	4	4	4	4	3	3	4	4	4	3	3	3	4	4	4	2	3	4	4	4	4	3	4	3	3	4	4	3	3	3	4	3	3	4	4	4	4	3	3	4	3	3
1_8176284	1	8176284	4	4	4	4	4	4	4	4	4	4	4	4	3	4	4	4	2	4	4	4	4	4	4	4	4	4	4	3	3	4	4	3	3	2	4	4	4	3	3	4	4	4	4	3	4	4	4
1_8176289	1	8176289	3	3	3	4	3	4	4	4	4	4	4	3	4	2	4	4	4	4	4	3	4	4	4	4	2	4	4	4	4	4	4	4	4	4	4	4	4	4	4	3	3	3	4	4	2	4	4
1_8176299	1	8176299	0	0	0	0	0	0	0	0	0	0	1	0	0	0	0	0	0	0	0	0	0	0	0	0	0	0	0	0	0	0	0	0	2	0	0	0	0	0	0	0	0	0	0	0	0	0	0
1_8212995	1	8212995	4	3	3	3	4	4	4	4	3	3	3	3	4	4	4	2	3	4	3	4	3	3	3	4	4	3	4	3	4	3	3	2	4	4	3	3	4	2	3	3	3	3	4	4	4	3	4
1_8212999	1	8212999	1	0	2	0	0	0	3	2	0	0	1	0	0	0	0	1	1	2	1	0	1	1	2	1	1	1	0	1	0	0	0	0	1	0	1	2	1	0	0	0	0	0	1	1	1	0	0
1_8213022	1	8213022	4	3	4	3	4	0	3	3	4	4	3	2	3	3	3	4	3	3	3	4	4	4	4	2	3	4	4	3	4	4	3	3	4	3	3	4	4	4	3	1	4	4	4	3	3	4	4
1_8213035	1	8213035	4	4	4	3	3	4	4	4	4	4	4	4	3	4	3	4	4	4	4	4	4	4	4	4	4	4	2	4	3	4	4	4	3	3	4	4	4	4	4	4	4	3	4	3	4	4	3
1_8213058	1	8213058	4	4	4	3	3	4	4	4	4	4	4	4	3	4	3	4	4	4	4	4	4	4	4	4	4	4	2	4	3	4	4	4	3	3	4	4	4	4	4	4	4	2	4	3	4	4	3
1_8217316	1	8217316	3	2	3	4	3	4	4	4	4	4	3	2	4	3	4	3	4	4	4	3	4	3	4	4	3	3	4	4	3	4	4	4	4	4	3	4	4	4	4	3	4	4	4	4	2	4	4
1_8217342	1	8217342	0	0	0	0	0	0	0	0	0	0	0	0	0	0	0	0	0	0	0	0	0	0	0	0	0	0	0	0	0	0	0	0	0	0	0	0	0	0	0	0	0	0	0	0	0	0	0
1_8217351	1	8217351	0	0	0	0	0	0	0	0	0	0	0	0	0	0	0	0	0	0	0	0	0	0	0	0	0	0	0	0	0	0	0	0	0	0	0	0	0	0	0	0	0	0	0	0	0	0	0
1_8328735	1	8328735	3	4	4	4	4	4	4	4	4	4	3	4	4	4	4	4	4	4	4	4	4	4	4	4	4	4	4	4	4	4	4	4	4	4	4	4	4	4	4	4	4	4	4	4	4	4	4
1_8328803	1	8328803	3	4	4	4	4	4	4	4	4	4	3	4	4	4	4	4	4	4	4	4	4	4	4	4	4	4	4	4	4	4	4	4	4	4	4	4	4	4	4	4	4	4	4	4	4	4	4
1_8380909	1	8380909	4	4	4	2	3	4	4	4	4	3	3	4	2	3	4	4	4	4	4	3	4	3	4	3	4	4	3	4	3	2	4	4	3	3	3	4	3	4	3	3	4	4	2	3	4	3	4
1_8380926	1	8380926	4	4	4	4	4	4	4	4	4	4	4	4	4	4	4	4	4	4	4	4	4	4	4	4	4	4	3	4	4	3	4	4	4	4	4	4	4	4	4	3	4	4	4	4	4	3	4
1_8380927	1	8380927	4	4	4	3	4	4	4	4	4	3	4	4	4	4	4	4	4	4	4	4	4	4	4	4	4	4	4	4	4	4	4	4	4	4	4	4	4	4	4	4	4	4	4	4	4	4	4
1_8380956	1	8380956	4	4	4	4	4	4	4	4	4	4	4	4	4	4	4	4	4	4	4	4	4	4	4	4	4	4	3	4	4	3	4	4	4	4	4	4	4	4	4	3	4	4	4	4	4	3	4
1_8380960	1	8380960	4	3	3	4	4	4	4	4	4	4	4	3	4	4	4	3	4	4	4	4	4	3	4	4	4	3	4	4	4	4	4	4	4	4	4	4	4	4	4	4	4	4	4	4	4	4	4
1_8380974	1	8380974	4	4	4	4	4	4	4	4	4	4	4	4	3	3	4	4	4	4	4	3	4	3	4	3	4	4	4	4	4	3	4	4	4	4	3	4	3	4	3	4	4	4	3	4	4	4	4
1_8380987	1	8380987	4	2	4	3	4	3	3	3	4	4	4	3	3	4	3	4	4	3	4	4	4	4	4	4	4	4	4	3	4	4	3	4	4	3	3	4	4	4	4	3	4	4	4	3	4	4	4
1_8381007	1	8381007	4	4	4	4	4	4	4	4	4	4	3	4	4	4	4	4	3	4	4	4	4	4	4	4	4	4	4	3	4	4	4	3	4	4	4	4	4	3	3	4	4	4	4	4	4	4	4
1_8381011	1	8381011	4	4	4	4	4	4	4	4	4	4	4	4	4	4	4	4	4	4	4	4	4	4	4	4	4	4	3	4	4	3	4	4	4	4	4	4	4	4	4	3	4	4	4	4	4	3	4
1_8436807	1	8436807	4	4	4	4	4	4	4	4	4	4	4	4	3	4	4	4	4	4	4	4	4	4	4	4	4	4	4	4	3	4	4	4	3	3	4	4	4	4	4	4	4	4	4	3	4	4	4
1_8436851	1	8436851	4	4	4	4	4	4	4	4	4	4	4	4	4	4	4	4	4	4	4	4	4	4	4	4	4	4	3	4	4	3	4	4	4	4	4	4	4	4	4	3	4	4	4	4	4	3	4
1_8436854	1	8436854	4	4	4	4	4	4	4	4	4	4	4	4	3	4	4	4	4	4	4	4	4	4	4	4	4	4	4	4	3	4	4	4	3	3	4	4	4	4	4	3	4	4	4	3	4	4	4
1_8436893	1	8436893	4	4	3	4	4	4	3	4	4	4	4	4	4	4	4	3	4	3	4	4	4	4	4	4	4	4	4	4	4	4	4	4	4	4	4	3	4	4	4	4	4	3	3	4	4	4	4
1_8436910	1	8436910	4	4	4	4	4	4	4	4	4	4	4	4	4	4	4	4	4	4	4	4	4	4	4	4	4	4	3	4	4	3	4	4	4	4	4	4	4	4	4	3	4	4	4	4	4	3	4
1_8517648	1	8517648	2	3	3	3	4	2	4	3	3	3	4	3	3	3	4	4	4	4	4	1	4	4	4	3	2	3	1	4	3	3	3	3	4	3	4	4	4	3	4	2	3	4	3	4	2	1	2
1_8517653	1	8517653	4	4	4	4	2	4	4	4	4	4	4	4	4	4	3	4	4	4	4	4	4	4	4	4	4	4	3	4	4	4	4	4	3	4	4	4	4	4	4	4	4	3	4	4	4	4	3
1_8517657	1	8517657	4	4	4	4	4	4	4	4	4	4	4	4	3	3	4	4	4	4	4	3	4	3	4	3	4	4	4	4	4	3	4	4	4	4	3	4	3	4	3	4	4	4	3	4	4	4	4
1_8517660	1	8517660	3	3	3	4	4	2	4	3	3	3	4	3	3	3	4	4	4	4	4	1	4	4	4	3	2	3	1	4	3	3	3	3	4	3	4	4	4	3	4	2	3	4	3	4	2	1	2
1_8517681	1	8517681	3	3	4	4	3	4	4	4	4	2	3	4	4	3	3	3	3	3	3	4	2	3	3	4	4	3	4	3	2	2	3	4	3	3	3	3	3	3	3	4	2	2	3	3	4	4	3
1_8517691	1	8517691	4	4	4	4	4	4	4	4	4	4	4	4	4	4	4	4	3	4	4	4	4	4	3	4	4	4	4	3	4	4	4	2	4	4	4	4	4	3	3	4	4	4	4	4	4	4	4
1_8517701	1	8517701	4	4	4	4	3	4	4	4	4	4	4	4	4	4	4	4	4	4	4	4	3	4	4	4	4	4	4	4	4	4	4	4	4	4	4	4	4	4	4	4	4	4	4	4	4	3	4
1_8528855	1	8528855	4	4	4	3	4	4	4	4	4	4	4	4	3	4	4	4	4	4	4	4	4	4	4	4	4	4	4	4	3	4	4	4	4	4	4	4	4	4	4	4	4	4	4	4	4	4	4
1_8528860	1	8528860	4	3	4	3	4	3	3	3	4	4	3	3	3	4	2	4	3	3	4	4	4	4	4	4	4	4	4	2	4	4	3	2	4	3	4	4	4	3	3	3	4	4	4	3	4	4	4
1_8528861	1	8528861	3	4	4	4	4	2	4	3	4	4	4	4	3	4	4	4	4	4	4	2	4	4	4	3	3	3	3	4	4	4	3	3	4	4	4	4	4	3	4	4	3	4	3	4	3	3	3
1_8528863	1	8528863	4	4	4	3	4	3	4	4	4	2	4	3	4	3	4	3	3	4	2	4	4	4	4	2	3	4	4	4	4	4	3	3	4	4	4	4	4	3	3	4	3	4	4	4	3	4	4
1_8528885	1	8528885	4	4	4	3	3	4	4	4	4	4	4	4	3	4	3	4	4	4	4	4	4	4	4	4	4	4	3	4	3	4	4	4	3	4	4	4	4	4	4	4	4	3	4	4	4	4	3
1_8528919	1	8528919	4	4	4	4	3	4	4	4	4	4	3	4	4	4	4	4	4	4	4	4	3	4	4	4	4	4	4	4	4	4	4	4	4	4	4	4	4	4	4	4	4	4	4	4	4	3	4
1_8533685	1	8533685	4	3	4	3	4	3	3	3	4	4	3	3	3	4	2	4	4	3	4	4	4	4	4	4	4	4	4	3	4	4	3	4	4	3	4	4	4	4	4	3	4	4	4	3	4	4	4
1_8533702	1	8533702	3	4	3	4	4	4	2	3	4	4	3	4	4	4	4	4	3	3	3	4	3	3	3	3	3	3	4	3	4	4	4	4	2	3	2	2	2	4	4	4	4	4	4	2	3	4	4
1_8533754	1	8533754	4	4	4	4	3	4	4	4	4	4	3	4	4	4	4	4	4	4	4	4	3	4	4	4	4	4	4	4	4	4	4	4	4	4	4	4	4	4	4	4	4	4	4	4	4	3	4
1_8697563	1	8697563	4	4	4	4	4	4	4	4	4	4	4	4	3	4	4	4	4	4	4	4	4	4	4	4	4	4	4	4	4	3	4	4	4	4	4	4	3	4	4	4	4	4	3	4	4	4	4
1_8704812	1	8704812	3	4	3	4	4	4	2	3	4	4	3	4	4	4	4	3	3	2	3	4	3	3	4	3	3	3	4	3	4	4	4	4	2	3	3	1	2	4	4	4	4	4	3	2	3	4	4
1_8704834	1	8704834	3	4	2	4	4	4	2	3	4	4	3	4	4	4	4	3	3	2	3	4	3	3	4	3	3	3	4	3	4	4	4	4	2	3	3	1	2	4	4	4	4	4	3	2	3	4	4
1_8704843	1	8704843	3	4	2	4	4	4	2	3	4	4	3	4	4	4	4	3	3	2	3	4	3	3	4	3	3	3	4	3	4	4	4	4	2	3	3	1	2	4	4	4	4	4	3	2	3	4	4
1_8704852	1	8704852	3	4	4	4	4	2	4	3	4	3	4	4	3	4	4	4	4	4	4	2	4	4	4	3	3	3	4	4	4	4	3	2	4	4	4	4	4	2	4	4	3	4	3	4	3	3	3
1_8704863	1	8704863	4	3	3	4	3	4	4	4	4	4	4	3	4	4	4	3	4	4	4	4	4	3	3	4	4	3	4	3	4	4	4	4	4	4	3	4	4	4	3	4	4	4	4	4	4	4	4
1_8704888	1	8704888	3	3	3	4	4	4	4	4	4	4	4	3	4	3	4	4	3	4	4	3	4	4	3	4	3	4	4	3	4	4	4	3	4	4	4	4	4	4	3	3	4	4	4	4	3	4	4
1_8704920	1	8704920	4	4	4	3	4	4	4	4	4	3	4	4	4	4	4	4	4	4	4	4	4	4	4	4	4	4	4	4	4	4	4	4	4	4	4	4	4	4	4	4	4	4	4	4	4	4	4
1_8704926	1	8704926	3	4	4	4	4	2	4	3	4	4	4	4	3	4	4	4	4	4	4	2	4	4	4	3	3	3	3	4	4	4	3	3	4	4	4	4	4	3	4	4	3	4	3	4	3	3	3
1_8715917	1	8715917	3	4	4	4	3	4	4	4	4	4	4	4	4	4	3	3	2	4	4	4	1	3	4	3	4	4	4	3	3	2	4	3	3	2	3	4	3	3	3	4	4	4	3	3	4	3	4
1_8753823	1	8753823	4	3	4	4	4	4	4	4	4	2	2	4	3	2	4	3	4	3	2	3	4	3	4	3	4	3	4	4	4	3	2	4	4	4	3	3	2	3	3	4	1	2	3	4	4	4	3
1_8753846	1	8753846	4	4	4	3	4	4	4	4	4	4	4	4	3	4	4	4	4	4	4	4	4	4	4	4	4	4	4	4	3	4	4	4	3	4	4	4	4	4	4	4	4	4	4	4	4	4	4
1_8753861	1	8753861	2	4	3	4	4	2	3	2	2	4	3	4	3	4	4	4	3	3	3	2	3	3	4	2	2	2	3	3	4	4	3	3	2	3	3	3	3	3	4	4	3	4	3	2	2	3	3
1_8761181	1	8761181	0	1	0	2	1	1	1	1	0	1	1	2	1	1	2	0	1	1	1	0	0	0	0	0	1	0	0	1	0	0	1	1	0	1	1	0	0	0	1	1	0	0	0	1	1	0	0
1_8761211	1	8761211	2	2	2	4	3	4	3	4	3	4	4	2	4	2	3	1	3	3	4	3	2	2	4	2	3	3	3	3	2	1	4	4	3	2	3	3	3	3	3	1	4	3	2	3	3	3	4
1_8761224	1	8761224	3	3	2	4	3	4	3	4	4	4	4	3	4	4	3	1	3	3	4	4	2	2	4	2	4	3	3	3	1	1	4	4	3	3	3	3	3	3	3	2	4	3	2	3	4	3	4
1_8761226	1	8761226	4	4	4	3	4	4	4	4	4	4	4	4	3	4	4	4	4	4	4	4	4	4	4	4	4	4	4	4	3	4	4	4	3	4	4	4	4	4	4	4	4	4	4	4	4	4	4
1_8761236	1	8761236	4	4	4	4	3	4	4	4	4	4	4	4	4	4	3	4	4	4	4	4	4	4	4	4	4	4	3	4	4	4	4	4	4	4	4	4	4	4	4	4	4	3	4	4	4	4	3
1_8761286	1	8761286	4	3	4	3	4	3	3	3	4	4	3	3	3	4	2	4	4	3	4	4	4	4	4	4	4	4	4	3	4	4	3	4	4	2	3	4	4	4	4	3	4	4	4	3	4	4	4
1_8769089	1	8769089	4	4	4	4	4	4	4	4	4	4	4	4	4	4	4	3	4	4	3	4	4	4	4	4	4	4	3	4	4	3	3	4	4	4	4	4	4	3	4	3	3	4	4	4	4	3	4
1_8969809	1	8969809	4	4	4	4	3	2	4	3	4	4	4	4	3	4	4	4	4	4	4	3	4	4	4	4	3	3	3	3	4	4	3	3	4	4	4	4	4	3	3	4	3	4	3	4	3	3	3
1_8969827	1	8969827	4	4	4	2	4	3	4	4	4	3	4	3	4	3	4	4	3	4	3	4	4	4	4	4	3	4	4	4	4	4	4	3	4	4	4	4	4	4	3	4	4	4	4	4	3	4	4
1_8969842	1	8969842	3	3	3	4	3	4	4	4	4	4	4	3	4	3	4	4	4	3	4	3	3	4	4	4	3	4	4	4	4	4	4	4	4	4	4	4	4	4	4	3	4	4	4	4	3	3	4
1_8982980	1	8982980	0	0	0	0	0	0	0	0	0	0	0	0	0	0	0	0	0	0	0	0	0	0	0	0	0	0	0	0	0	0	0	0	0	0	0	0	0	0	0	0	0	0	0	0	0	0	0
1_8993150	1	8993150	4	4	3	4	4	4	3	4	4	4	4	4	4	4	4	3	4	4	4	4	4	4	4	4	4	4	4	4	4	4	4	4	4	4	4	3	4	4	4	3	4	3	3	4	4	4	4
1_8993159	1	8993159	0	1	1	2	1	1	2	1	1	0	1	0	1	0	2	1	0	1	0	0	0	0	0	0	0	0	1	1	1	1	1	0	1	1	1	1	0	0	0	3	0	1	1	1	0	2	0
1_8993170	1	8993170	4	4	4	4	4	4	4	4	4	4	4	4	2	3	4	4	4	4	4	3	4	3	3	3	4	4	4	4	4	3	4	4	4	4	3	4	3	4	3	4	4	4	3	4	4	4	4
1_8993179	1	8993179	4	4	3	4	4	4	3	4	4	4	4	4	4	4	4	3	4	4	4	4	4	4	4	4	4	4	4	4	4	4	4	4	3	4	4	3	4	4	4	3	4	3	3	4	4	4	4
1_8997668	1	8997668	4	3	4	3	3	3	4	3	4	4	3	4	3	4	2	4	4	3	4	4	4	4	3	4	4	4	4	3	4	4	3	4	4	3	3	4	4	4	4	3	4	4	4	3	4	3	4
1_8997737	1	8997737	4	3	3	4	4	4	4	4	4	4	4	3	4	4	4	3	4	4	4	4	4	3	3	4	4	3	4	4	4	4	4	4	4	4	3	4	4	4	4	4	4	4	4	4	4	4	4
1_8997747	1	8997747	4	4	4	4	4	4	4	4	4	4	4	4	3	3	4	4	4	4	4	3	4	3	4	3	4	4	4	4	4	2	4	4	4	4	3	4	3	4	3	4	4	4	3	4	4	4	4
1_9003151	1	9003151	4	4	3	4	4	4	3	4	4	4	4	4	4	4	4	3	4	4	4	4	4	4	4	4	4	4	4	4	4	4	4	4	4	4	4	3	4	4	4	3	4	3	3	4	4	4	4
1_9003169	1	9003169	4	4	4	3	4	4	4	4	4	4	4	4	3	4	4	4	4	4	4	4	4	4	4	4	4	4	4	4	3	4	4	4	4	4	4	4	4	4	4	4	4	4	4	4	4	4	4
1_9003185	1	9003185	3	3	3	4	4	4	4	4	4	4	4	3	4	3	4	4	4	3	4	3	4	4	4	4	3	4	4	4	4	4	4	4	4	4	4	4	4	4	4	3	4	4	4	4	3	4	4
1_9041576	1	9041576	4	4	4	4	4	4	4	4	4	4	4	4	4	4	4	4	4	4	4	4	4	4	4	4	4	4	3	4	3	4	4	4	4	4	4	4	4	4	4	4	4	4	4	4	4	3	3
1_9041579	1	9041579	4	4	3	4	4	4	3	4	4	4	4	4	4	4	4	3	4	4	4	4	4	4	4	4	4	4	4	4	4	4	4	4	4	4	4	3	4	4	4	3	4	3	3	4	4	4	4
1_9041581	1	9041581	4	3	4	3	3	3	3	3	4	4	3	4	3	4	2	4	4	3	4	4	4	4	4	4	4	4	4	3	4	4	3	4	4	3	3	4	4	4	4	3	4	4	4	3	4	3	4
1_9041583	1	9041583	4	4	4	4	4	4	4	4	4	4	4	4	4	4	4	4	4	4	4	4	4	4	4	4	4	4	3	4	4	3	4	4	4	4	4	4	4	4	4	3	4	4	4	4	4	3	4
1_9041588	1	9041588	4	2	2	3	3	3	2	3	4	3	3	3	3	4	2	2	4	3	4	4	4	3	4	4	4	3	4	3	4	4	3	4	4	3	2	3	4	4	4	2	4	3	3	3	4	2	4
1_9041598	1	9041598	4	4	4	4	4	4	4	4	4	4	4	4	4	4	4	4	4	4	4	4	4	4	4	4	4	4	3	4	4	3	4	4	4	4	4	4	4	4	4	3	4	4	4	4	4	3	4
1_9041607	1	9041607	4	4	3	4	4	4	3	4	4	4	4	4	4	4	4	3	4	4	4	4	4	4	4	4	4	4	4	4	4	4	4	4	4	4	4	3	4	4	4	3	4	3	3	4	4	4	4
1_9041610	1	9041610	4	4	3	4	4	4	3	4	4	4	4	4	4	4	4	3	4	4	4	4	4	4	4	4	4	4	4	4	4	4	4	4	4	4	4	3	4	4	4	3	4	3	3	4	4	4	4
1_9041617	1	9041617	4	4	4	4	4	4	4	4	4	4	4	4	4	4	4	4	4	4	4	4	4	4	4	4	4	4	3	4	4	3	4	4	4	4	4	4	4	4	4	3	4	4	4	4	4	3	4
1_9041618	1	9041618	4	4	3	4	4	4	3	4	4	4	4	4	4	4	4	3	4	4	4	4	4	4	4	4	4	4	4	4	4	4	4	4	4	4	4	3	4	4	4	3	4	3	3	4	4	4	4
1_9041621	1	9041621	4	4	4	4	4	4	4	4	4	4	4	4	4	3	4	4	4	4	4	3	4	3	4	3	4	4	4	4	4	3	4	4	4	4	3	4	3	4	3	4	4	4	3	4	4	4	4
1_9041623	1	9041623	4	4	4	4	4	4	4	4	4	4	4	4	4	4	4	4	4	4	4	4	4	4	4	4	4	4	3	4	4	3	4	4	4	4	4	4	4	4	4	3	4	4	4	4	4	3	4
1_9041639	1	9041639	4	4	4	4	4	4	4	4	4	4	4	4	4	4	4	4	4	4	4	4	4	4	4	4	4	4	3	4	4	3	4	4	4	4	4	4	4	4	4	3	4	4	4	4	4	3	4
1_9041655	1	9041655	4	4	4	4	4	4	4	4	4	4	4	4	4	3	4	4	4	4	4	4	4	4	3	3	4	4	4	4	4	4	4	3	3	4	4	4	4	4	4	4	3	4	4	4	3	3	3
1_9041658	1	9041658	1	0	0	0	0	2	0	1	0	0	0	0	1	0	0	0	0	0	0	1	0	0	1	1	1	1	1	0	0	0	1	1	1	0	0	0	0	1	0	0	1	0	1	0	1	1	1
1_9041661	1	9041661	4	4	4	4	4	4	4	4	4	4	4	4	4	4	4	4	4	4	4	4	4	4	4	4	4	4	3	4	4	3	4	4	4	4	4	4	4	4	4	3	4	4	4	4	4	3	4
1_9041667	1	9041667	0	0	0	0	0	0	0	0	0	0	0	0	0	0	0	0	0	0	0	0	0	0	0	0	0	0	0	0	0	0	0	0	1	0	0	0	0	0	0	0	0	0	0	0	0	0	0
1_9041675	1	9041675	4	4	3	4	4	4	3	4	4	4	4	4	4	4	4	3	4	4	4	4	4	4	4	4	4	4	4	4	4	4	4	4	4	4	4	3	4	4	4	3	4	3	3	4	4	4	4
1_9054799	1	9054799	4	4	4	4	4	4	4	4	4	4	4	4	4	4	4	4	3	4	4	4	4	4	3	4	4	4	4	3	4	4	4	3	4	4	4	4	4	4	3	4	4	4	4	4	4	4	4
1_9054824	1	9054824	4	4	4	3	3	4	4	4	4	3	3	4	4	4	4	4	4	4	4	4	4	4	4	4	4	4	4	3	4	4	4	4	4	4	4	4	4	4	3	4	4	4	4	4	4	4	4
1_9054828	1	9054828	3	4	4	4	4	3	4	3	4	4	4	4	3	4	4	4	4	4	4	2	4	4	3	3	3	3	3	4	4	4	3	3	4	4	4	4	4	3	4	4	3	4	3	4	3	3	3
1_9054834	1	9054834	4	3	3	4	4	4	4	4	4	4	4	3	4	4	4	3	4	4	4	4	4	3	4	4	4	3	4	4	4	4	4	4	4	4	4	4	4	4	4	4	4	4	4	4	4	4	4
1_9054839	1	9054839	4	3	4	3	3	3	3	3	3	4	3	4	3	4	2	4	4	3	4	4	4	4	4	4	4	4	3	3	4	3	3	4	4	3	3	4	4	4	4	3	4	4	4	3	4	2	4
1_9054867	1	9054867	4	3	3	4	4	4	4	4	4	4	4	3	4	4	4	3	4	4	4	4	4	3	4	4	4	3	4	4	4	4	4	4	4	3	4	4	4	4	4	4	4	4	4	4	4	4	4
1_9074887	1	9074887	3	4	4	4	4	3	4	3	4	4	4	4	3	4	4	4	4	4	4	3	4	4	3	3	4	3	4	4	4	4	3	2	4	4	4	4	4	3	4	4	3	4	3	4	3	3	2
1_9084696	1	9084696	4	4	4	4	4	4	4	4	4	4	4	3	4	4	4	4	4	4	4	4	4	4	4	4	4	4	4	4	4	4	4	3	4	4	4	4	4	3	4	4	4	4	4	4	4	4	4
1_9084757	1	9084757	4	4	4	4	4	4	4	4	4	4	4	4	3	4	4	4	4	4	4	4	4	4	4	4	4	4	4	4	3	4	4	4	4	3	4	4	4	4	4	4	4	4	4	4	4	4	4
1_9084761	1	9084761	4	3	4	4	4	4	4	4	4	4	4	4	4	4	4	3	4	4	3	4	4	4	4	4	4	4	4	4	4	4	3	4	4	4	4	4	4	4	4	3	3	4	4	4	4	4	4
1_9150029	1	9150029	4	3	4	3	3	4	4	4	4	4	4	4	4	4	2	3	2	4	3	4	4	4	4	4	4	4	3	3	4	4	3	3	4	4	4	4	4	3	3	4	3	3	4	4	4	4	3
1_9150031	1	9150031	3	4	4	4	4	3	4	2	3	4	4	4	3	4	4	4	4	4	4	2	4	4	4	3	3	3	3	4	4	4	3	4	4	4	4	4	4	3	4	4	3	4	3	4	3	2	3
1_9150041	1	9150041	4	4	4	4	4	4	4	4	4	3	3	3	3	3	4	4	4	3	3	3	4	3	4	4	4	3	3	4	4	3	2	4	4	4	3	3	4	4	4	3	2	2	4	4	4	3	3
1_9150048	1	9150048	1	0	1	1	0	0	1	0	0	0	0	0	1	0	0	2	1	0	0	0	2	1	0	1	0	0	0	0	2	1	0	0	0	1	1	1	1	1	0	1	0	1	2	1	0	0	0
1_9150059	1	9150059	3	4	4	4	4	4	4	4	4	4	4	4	4	4	4	3	3	4	4	4	2	3	4	3	4	4	4	4	3	3	4	4	4	3	3	4	3	3	4	4	4	4	3	3	4	4	4
1_9150077	1	9150077	4	4	4	4	4	4	4	4	4	4	4	4	4	4	4	4	4	4	4	4	4	4	4	4	4	4	3	4	4	3	4	4	4	4	4	4	4	4	4	3	4	4	4	4	4	3	4
1_9150106	1	9150106	4	4	4	4	4	4	4	4	4	3	3	4	3	3	4	4	4	3	3	3	4	3	4	4	4	3	4	4	4	4	3	4	4	4	4	3	3	4	4	4	2	2	4	4	4	4	3
1_9150110	1	9150110	4	4	4	4	3	4	4	4	4	4	4	4	4	4	4	4	4	4	4	4	4	4	4	4	4	4	4	3	4	4	4	4	4	3	4	4	4	4	3	4	4	4	4	4	4	4	4
1_9168836	1	9168836	1	1	1	0	0	0	0	0	0	0	0	1	0	2	0	0	0	0	0	0	0	0	0	0	1	0	1	0	0	1	0	0	0	1	0	0	0	0	0	3	0	0	0	0	1	1	0
1_9168843	1	9168843	4	4	4	3	4	4	4	4	4	4	4	4	4	4	4	4	4	4	4	4	4	4	4	4	4	4	4	4	4	4	4	4	4	4	4	4	4	4	4	4	4	4	4	4	4	4	4
1_9168846	1	9168846	1	1	1	0	0	0	0	0	0	0	0	1	0	2	0	0	0	0	0	0	0	0	0	0	1	0	1	0	0	1	0	0	0	1	0	0	0	0	0	3	0	0	0	0	1	1	0
1_9168867	1	9168867	4	4	4	4	4	4	4	4	4	4	4	4	3	4	3	4	4	2	4	4	4	4	4	4	4	4	4	3	4	4	3	4	4	3	3	4	4	4	4	3	4	4	4	3	4	3	4
1_9168877	1	9168877	1	1	1	0	0	0	0	0	0	0	0	1	0	1	0	0	0	0	0	0	0	0	0	0	1	0	1	0	0	1	0	0	0	1	0	0	0	0	0	3	0	0	0	0	1	1	0
1_9168905	1	9168905	3	3	3	4	4	4	4	4	4	4	4	3	4	3	4	3	4	4	4	4	4	4	4	4	3	4	4	3	4	4	4	4	4	4	4	3	4	4	3	3	4	3	3	4	3	4	4
1_9168913	1	9168913	4	4	4	4	4	4	4	4	4	4	4	4	4	4	4	3	4	4	4	4	4	4	4	4	4	4	4	3	4	4	4	4	4	4	3	3	4	4	3	3	4	3	3	4	4	4	4
1_9168934	1	9168934	4	4	4	4	4	4	4	4	4	4	4	3	4	4	4	4	3	4	3	4	4	4	4	4	3	4	4	4	4	4	4	2	4	4	4	4	4	4	4	4	4	4	4	4	3	4	4
1_9201261	1	9201261	4	3	4	4	3	3	3	3	4	4	4	4	3	4	2	4	4	3	4	4	4	4	4	4	4	4	3	3	4	3	3	4	4	3	3	4	4	4	4	3	4	4	4	3	4	3	4
1_9201288	1	9201288	4	3	4	4	3	3	3	3	4	4	3	4	3	4	2	4	4	2	4	4	4	4	4	4	4	4	4	3	4	4	3	4	4	2	3	4	4	4	4	4	4	4	4	3	4	3	4
1_9201324	1	9201324	4	3	3	4	4	4	4	4	4	4	4	3	4	4	4	3	4	4	4	4	4	4	4	4	4	3	4	4	4	4	4	4	4	4	4	4	4	4	4	4	4	4	4	4	4	4	4
1_9320483	1	9320483	4	4	4	4	4	4	4	4	4	4	4	4	4	4	4	4	4	4	4	4	4	4	4	4	4	4	4	4	4	4	4	4	4	4	4	4	4	4	4	4	4	4	4	4	4	4	4
1_9320490	1	9320490	4	4	4	3	4	4	4	4	4	4	4	4	4	4	4	4	4	4	4	4	4	4	4	4	4	4	4	4	4	4	4	4	4	4	4	4	4	4	4	4	4	4	4	4	4	4	4
1_9320558	1	9320558	3	4	2	4	4	4	2	2	4	4	3	4	4	3	4	4	3	3	3	4	3	4	4	3	3	3	4	3	4	4	4	4	2	4	3	3	2	4	3	4	4	4	4	2	3	4	4
1_9320571	1	9320571	4	4	3	4	4	4	4	4	4	4	4	3	4	4	4	4	4	4	4	4	4	4	4	4	4	4	4	4	4	4	4	4	4	4	4	3	4	4	4	4	4	4	3	4	4	4	4
1_9329584	1	9329584	4	4	4	3	4	4	4	4	4	3	4	4	4	4	4	4	4	4	4	4	4	4	4	4	4	4	4	4	4	4	4	4	4	4	4	4	4	4	4	4	4	4	4	4	4	4	4
1_9329637	1	9329637	4	4	4	4	4	4	4	4	4	4	4	4	4	3	4	4	4	4	4	3	4	3	4	3	4	4	4	4	4	3	4	4	3	4	3	4	3	4	3	4	4	4	3	4	4	4	4
1_9329657	1	9329657	4	4	4	4	4	3	3	4	4	4	4	4	3	4	2	4	4	3	4	4	4	4	4	4	4	4	4	4	4	3	3	4	4	4	3	4	4	4	4	3	4	4	4	3	4	3	4
1_9329681	1	9329681	4	4	4	4	4	4	4	4	4	4	4	4	4	4	4	4	4	4	4	4	4	4	4	4	4	4	4	4	4	4	4	3	4	4	4	4	4	3	4	4	4	4	4	4	4	4	4
1_9339450	1	9339450	0	0	0	0	0	0	0	0	0	2	1	1	2	1	0	0	0	1	1	1	1	1	0	0	0	1	1	0	2	0	1	0	0	0	1	1	0	0	0	0	2	2	0	0	0	1	2
1_9339454	1	9339454	4	4	3	4	4	4	3	4	4	4	4	4	4	4	4	3	4	4	4	4	4	4	4	4	4	4	4	4	4	4	4	4	4	4	3	3	4	4	4	4	4	4	3	4	4	4	4
1_9339480	1	9339480	3	3	3	4	4	4	4	4	4	4	3	3	4	3	4	4	4	4	4	4	4	4	4	4	3	4	3	4	4	3	4	4	3	4	4	4	4	4	4	3	4	4	4	4	3	2	4
1_9339501	1	9339501	2	4	3	2	2	3	2	2	2	2	3	3	4	3	3	3	1	3	2	4	1	3	3	3	2	3	4	2	2	2	4	2	1	2	2	3	1	2	2	4	4	4	4	1	2	4	4
1_9339553	1	9339553	4	4	3	4	4	4	3	4	4	4	4	4	4	4	4	3	4	4	4	4	4	4	4	4	4	4	4	4	4	4	4	4	4	4	3	3	4	4	4	4	4	4	3	4	4	4	4
1_9522607	1	9522607	4	4	4	4	4	4	4	4	4	4	4	4	4	3	4	4	4	4	4	3	4	3	4	3	4	4	4	4	4	3	4	4	4	4	4	4	4	4	3	4	4	4	3	4	4	4	4
1_9522647	1	9522647	4	4	4	3	4	4	4	4	4	3	4	4	4	4	4	4	4	4	4	4	4	4	4	4	4	4	4	4	4	4	4	3	4	4	4	4	4	3	4	4	4	4	4	4	4	4	4
1_9522649	1	9522649	4	4	4	4	4	4	4	4	4	4	4	4	4	3	4	4	4	4	4	3	4	3	4	3	4	4	4	4	4	3	4	4	4	4	4	4	4	4	3	4	4	4	3	4	4	4	4
1_9522652	1	9522652	4	4	4	3	4	4	4	4	4	3	4	4	4	4	4	4	4	4	4	4	4	4	4	4	4	4	4	4	4	4	4	3	4	4	4	4	4	3	4	4	4	4	4	4	4	4	4
1_9522683	1	9522683	4	4	4	3	4	4	4	4	4	4	4	4	4	4	4	4	4	4	4	4	4	4	4	4	4	4	4	4	4	4	4	3	4	4	4	4	4	3	4	4	4	4	4	4	4	4	4
1_9522689	1	9522689	3	4	4	4	4	2	4	3	4	4	4	4	3	4	4	4	4	4	4	2	4	4	4	3	3	3	3	4	4	4	3	3	4	4	4	4	4	4	4	4	3	3	3	4	3	3	3
1_9526476	1	9526476	4	4	4	4	4	4	4	4	4	4	4	4	4	3	4	4	4	4	4	3	4	4	4	4	4	4	4	4	4	4	4	4	4	4	4	4	4	4	3	4	4	4	3	4	4	4	4
1_9526489	1	9526489	4	4	4	4	4	4	4	4	4	4	4	4	4	4	4	3	4	4	4	4	4	4	3	4	4	4	4	4	4	4	4	4	4	3	4	4	4	4	4	4	3	4	3	4	4	4	4
1_9526503	1	9526503	4	4	4	4	4	4	4	4	4	4	4	4	4	4	4	4	4	4	4	4	4	4	4	4	4	4	4	4	4	4	4	3	4	4	4	4	4	3	4	4	4	4	4	4	4	4	4
1_9526504	1	9526504	4	4	4	4	4	4	4	4	4	4	4	4	3	4	4	4	4	4	4	3	4	4	3	2	3	3	3	4	4	4	3	3	4	4	4	4	4	3	4	4	3	3	3	4	3	3	3
1_9526507	1	9526507	4	4	4	4	4	4	4	4	4	4	4	4	2	3	4	4	4	3	3	3	4	3	4	4	4	4	4	4	3	4	3	4	4	4	4	3	4	4	4	4	3	3	4	4	4	4	3
1_9526508	1	9526508	4	3	4	4	4	4	4	4	4	4	4	4	4	4	4	4	4	4	4	4	4	4	4	4	4	4	4	4	4	4	3	4	4	3	4	4	4	4	4	4	3	4	4	4	4	4	4
1_9526518	1	9526518	4	4	4	4	4	4	4	4	4	4	4	4	4	4	3	3	3	4	4	4	2	3	3	4	4	4	4	3	2	2	4	4	3	4	3	4	3	3	3	4	4	4	4	3	4	3	4
1_9526521	1	9526521	4	4	4	4	4	4	4	4	4	4	4	4	4	4	4	4	4	4	4	4	4	4	3	4	4	4	4	4	4	4	4	3	4	4	4	4	4	3	4	4	4	4	4	4	4	4	4
1_9526529	1	9526529	4	4	4	3	4	4	4	4	4	3	4	4	4	4	4	4	4	4	4	4	4	4	4	4	4	4	4	4	4	4	4	4	4	4	4	4	4	4	4	4	4	4	4	4	4	4	4
1_9526533	1	9526533	4	4	4	4	4	4	4	4	4	4	4	4	2	3	3	3	3	3	3	3	3	3	3	3	2	3	3	3	2	2	3	3	3	3	3	3	3	3	3	3	3	3	3	3	3	3	3
1_9526537	1	9526537	4	4	4	4	4	4	4	4	4	4	4	4	4	4	4	3	3	4	4	4	4	4	3	4	4	4	4	3	4	4	4	4	4	4	3	3	3	4	3	4	4	4	3	4	4	4	4
1_9526538	1	9526538	4	4	4	4	4	4	4	4	4	4	4	4	3	3	4	4	3	4	3	3	4	4	3	3	2	3	3	4	4	3	3	3	4	2	4	4	4	3	4	3	3	3	3	4	2	3	3
1_9526540	1	9526540	4	4	4	4	4	4	4	4	4	4	4	4	4	4	3	3	3	4	4	4	2	3	3	4	4	4	4	3	2	2	4	4	3	4	3	4	3	3	3	4	4	4	4	3	4	3	4
1_9526547	1	9526547	4	4	4	4	4	4	4	4	4	4	4	4	4	4	4	4	4	4	4	4	4	4	4	4	4	4	4	4	4	4	4	3	4	4	4	4	4	3	4	4	4	4	4	4	4	4	4
1_9526548	1	9526548	4	4	4	4	4	4	4	4	4	4	4	4	3	4	3	3	3	4	4	3	2	3	3	2	3	3	3	3	2	1	3	3	3	4	3	4	3	2	3	3	3	3	3	3	3	1	3
1_9588577	1	9588577	4	4	4	4	4	4	4	4	4	4	4	4	4	4	4	4	4	4	4	4	4	4	3	4	4	4	4	4	4	4	4	3	4	4	4	4	4	3	4	4	4	4	4	4	4	4	4
1_9588626	1	9588626	3	4	3	3	3	3	2	1	3	3	2	4	3	3	3	4	3	3	3	1	3	4	4	2	2	2	2	3	4	4	3	3	2	4	3	2	2	3	3	4	3	2	3	2	2	3	2
1_9615022	1	9615022	3	4	4	4	4	2	4	2	4	4	4	4	3	4	4	4	4	4	4	2	4	4	4	3	3	3	3	4	4	4	3	3	4	4	4	4	4	3	4	4	3	3	4	4	3	3	3
1_9615037	1	9615037	4	4	4	4	4	4	4	4	4	4	4	4	4	4	4	4	4	4	4	4	4	4	3	4	4	4	3	4	4	4	4	4	4	4	4	4	4	4	4	3	4	4	4	4	4	3	4
1_9615052	1	9615052	4	4	4	3	4	2	4	4	4	3	4	3	4	4	4	4	4	4	3	4	4	4	4	3	3	4	4	4	4	4	4	3	4	2	4	4	4	4	4	4	4	4	4	4	3	4	4
1_9615069	1	9615069	4	3	4	3	3	3	3	3	4	4	3	4	3	4	2	4	4	2	4	4	4	4	4	4	4	4	4	3	4	4	3	4	4	4	3	4	4	4	4	3	4	4	4	3	4	4	4
1_9631848	1	9631848	4	4	4	4	4	4	4	4	4	3	3	4	2	3	4	4	4	3	3	4	4	3	4	4	4	3	4	4	3	4	3	4	4	4	4	3	4	4	4	4	3	4	4	4	4	4	3
1_9631880	1	9631880	3	3	4	3	1	3	3	3	4	4	3	4	3	4	1	3	3	2	4	4	1	3	4	4	4	4	4	2	3	3	3	3	3	4	2	4	3	2	3	3	4	4	4	3	4	3	4
1_9631888	1	9631888	4	3	3	4	4	4	4	4	4	4	4	3	4	4	4	4	4	4	4	4	4	3	4	4	4	3	4	4	4	4	4	3	4	4	4	4	4	4	4	4	4	4	4	4	4	4	4
1_9631916	1	9631916	4	3	3	4	4	4	4	4	4	4	4	4	4	4	4	4	4	4	4	4	4	3	4	4	4	3	4	4	4	4	4	3	4	4	4	4	4	4	4	4	4	4	4	4	4	4	4
1_9631928	1	9631928	2	4	4	4	4	3	4	3	4	3	3	4	1	3	4	4	4	3	3	2	4	3	2	3	3	2	3	4	3	4	2	3	4	4	4	3	4	3	4	4	2	2	2	4	2	3	2
1_9631936	1	9631936	2	4	4	4	4	3	4	3	4	3	3	4	1	3	4	4	4	3	3	2	4	3	2	3	3	1	3	4	3	4	2	3	4	4	4	3	4	3	4	4	2	2	3	4	2	3	2
1_9667502	1	9667502	4	4	4	4	4	4	4	4	4	3	4	3	4	4	4	4	4	4	4	3	4	4	4	4	4	4	4	4	4	4	4	4	4	4	3	4	4	4	4	4	3	3	4	4	4	4	4
1_9667503	1	9667503	4	4	4	4	4	4	4	4	4	4	4	4	2	3	4	4	4	3	3	4	4	4	4	4	4	3	4	4	2	4	2	4	4	4	4	3	4	4	4	4	3	4	4	4	4	4	2
1_9667517	1	9667517	4	4	4	2	4	4	4	4	4	3	4	3	4	4	3	4	4	4	4	3	4	4	4	4	4	4	3	4	4	4	4	4	4	4	3	4	4	4	4	4	3	3	4	4	4	4	4
1_9667534	1	9667534	4	4	4	3	4	4	4	4	4	4	4	4	4	4	3	4	4	4	4	4	4	4	4	4	4	4	3	4	4	4	4	4	4	4	4	4	4	4	4	4	4	3	4	4	4	4	3
1_9667560	1	9667560	4	3	4	4	4	4	4	4	4	4	4	4	4	4	4	3	4	4	3	4	4	4	4	4	4	4	4	4	4	4	3	4	4	3	4	4	4	3	4	4	3	4	4	4	4	4	4
1_9667563	1	9667563	4	4	3	4	4	4	3	4	4	4	4	4	4	4	4	3	4	4	4	4	4	4	4	4	4	4	4	4	4	4	4	4	4	4	4	3	3	4	4	4	4	3	3	4	4	4	4
1_9667569	1	9667569	3	4	4	4	4	4	4	4	4	3	4	3	4	4	4	4	4	4	4	3	4	4	4	4	4	4	4	4	4	4	4	4	4	4	3	4	4	4	4	4	3	3	4	4	4	4	4
1_9667575	1	9667575	4	4	3	4	4	4	3	4	4	4	4	4	4	4	4	3	4	4	4	4	4	4	4	4	4	4	4	4	4	4	4	4	4	4	4	3	3	4	4	4	4	3	3	4	4	4	4
1_9667591	1	9667591	4	4	3	4	4	4	3	4	4	3	4	3	4	4	3	3	4	4	4	3	4	4	4	4	4	4	4	4	4	4	4	4	4	3	3	3	3	4	4	3	3	2	2	4	4	4	4
1_9690174	1	9690174	4	4	4	3	4	3	4	4	4	3	4	3	4	4	4	4	3	4	3	4	4	4	4	3	3	4	4	4	4	4	4	3	4	3	4	4	4	4	4	4	4	4	4	4	3	4	4
1_9690214	1	9690214	0	0	0	1	0	0	0	0	0	0	0	0	0	0	0	0	0	0	0	0	0	0	0	0	0	0	0	0	0	0	0	0	0	0	0	0	0	0	0	0	0	0	0	0	0	0	0
1_10181288	1	10181288	4	4	4	4	4	4	4	4	4	4	4	4	4	4	4	4	4	4	4	4	4	4	4	4	4	4	4	4	4	4	4	4	4	4	4	4	4	4	4	4	4	4	4	4	4	3	4
1_10181320	1	10181320	4	4	4	4	4	4	4	4	4	4	4	4	4	4	4	4	4	4	4	4	4	4	4	4	4	4	4	4	4	4	4	4	4	4	4	4	4	4	4	4	4	4	4	4	4	3	3
1_10181358	1	10181358	4	4	3	4	4	4	4	4	4	4	4	4	4	4	4	4	4	4	4	4	4	3	4	4	4	3	4	4	4	4	4	3	4	4	4	4	4	4	4	4	4	4	4	4	4	4	4
1_10196939	1	10196939	4	4	4	4	4	4	4	4	4	4	4	4	4	4	4	4	4	4	4	4	3	4	4	4	4	4	3	4	3	4	4	4	4	4	4	4	4	4	4	4	4	4	4	4	4	3	3
1_10196965	1	10196965	4	4	3	4	4	4	3	4	4	4	4	4	4	4	4	3	4	3	3	4	4	4	4	4	4	4	4	4	4	4	4	4	4	4	3	2	3	4	4	4	4	4	3	4	4	4	4
1_10223967	1	10223967	4	4	4	4	4	4	4	4	4	4	4	4	4	4	4	4	4	4	4	4	4	4	4	4	4	4	3	4	4	3	4	4	4	4	4	4	4	4	4	3	4	3	4	4	4	4	4
1_10223968	1	10223968	4	4	4	4	4	4	4	4	4	4	4	4	4	4	4	4	4	4	4	4	4	4	4	4	4	4	3	4	4	3	4	4	4	4	4	4	4	4	4	3	4	3	4	4	4	4	4
1_10223979	1	10223979	4	4	3	4	4	4	3	4	4	4	4	4	4	4	4	3	4	3	3	4	4	4	4	4	4	4	4	4	4	4	4	3	4	4	4	3	3	3	4	4	4	4	3	4	4	4	4
1_10224019	1	10224019	4	4	4	3	4	4	4	4	4	4	4	4	4	4	4	4	4	4	4	4	3	4	4	4	4	4	3	4	3	4	4	4	4	4	4	4	4	4	4	4	4	4	4	4	4	3	4
1_10224046	1	10224046	4	4	4	3	4	4	4	4	4	4	4	4	4	4	4	4	4	4	4	4	3	4	4	4	4	4	3	4	3	4	4	4	4	4	4	4	4	4	4	4	4	4	4	4	4	3	3
1_10224047	1	10224047	4	4	4	3	4	4	4	4	4	4	4	4	4	4	4	4	4	4	4	4	3	4	4	4	4	4	3	4	3	4	4	4	4	4	4	4	4	4	4	4	4	4	4	4	4	3	4
1_10228180	1	10228180	3	4	4	4	4	4	4	4	4	4	4	4	4	3	4	4	4	4	4	4	4	4	4	4	3	4	4	4	4	4	4	4	4	4	4	4	4	4	4	4	4	4	4	4	3	4	4
1_10228181	1	10228181	3	4	4	4	4	4	4	4	4	4	4	4	4	3	4	4	4	4	4	4	4	4	4	4	3	4	4	4	4	4	4	4	4	4	4	4	4	4	4	4	4	4	4	4	3	4	4
1_10228196	1	10228196	4	4	4	3	4	4	4	4	4	4	3	4	4	4	4	4	4	4	4	4	3	4	4	4	4	4	3	4	2	4	4	4	4	4	4	4	4	4	4	4	4	4	4	4	4	3	3
1_10228203	1	10228203	3	4	4	2	4	4	4	4	4	4	3	4	4	3	4	4	4	4	4	4	3	4	4	4	3	4	3	4	3	4	4	4	4	4	4	4	4	4	4	4	4	4	4	4	3	3	3
1_10228204	1	10228204	3	4	4	4	4	1	4	3	4	4	4	4	3	4	4	4	4	4	4	0	4	3	4	2	3	3	3	4	4	3	4	3	4	4	3	4	4	3	3	4	3	3	2	4	3	3	3
1_10228220	1	10228220	4	4	4	3	4	4	4	4	4	4	3	4	4	4	4	4	4	4	4	4	3	4	4	4	4	4	3	4	3	4	4	4	4	4	4	4	4	4	4	4	4	4	4	4	4	3	3
1_10228249	1	10228249	4	4	4	2	4	4	4	4	4	3	3	4	4	4	4	4	4	4	4	4	3	4	3	4	4	4	3	4	3	4	4	4	4	4	4	4	4	4	4	4	4	4	4	4	4	3	3
1_10228257	1	10228257	4	4	4	2	4	4	4	4	4	3	3	4	4	4	4	4	4	4	4	4	3	4	4	4	4	4	3	4	3	4	4	4	4	4	4	4	4	4	4	4	4	4	4	4	4	3	3
1_10228259	1	10228259	4	4	4	4	4	4	4	4	4	2	3	4	2	2	4	4	4	3	3	4	4	3	4	4	4	3	4	4	3	4	3	4	3	4	4	3	4	4	4	4	3	4	4	4	4	4	3
1_10228260	1	10228260	3	4	4	4	4	4	4	4	4	3	4	4	4	3	4	4	4	4	4	4	4	4	4	4	3	4	4	4	4	4	4	4	4	4	4	4	4	4	4	4	4	4	4	4	3	4	4
1_10228265	1	10228265	3	4	4	4	4	4	4	4	4	4	4	4	4	3	4	4	4	4	4	4	4	4	4	4	3	4	4	4	4	4	4	4	4	4	4	4	4	4	4	4	4	4	4	4	3	4	4
1_10228290	1	10228290	3	4	4	4	4	4	4	4	4	3	4	4	4	3	4	4	4	4	4	4	4	4	4	4	3	4	4	4	4	4	4	4	4	4	4	4	4	4	4	4	4	4	4	4	3	4	4
1_10357524	1	10357524	4	4	3	4	4	4	3	4	4	4	4	4	4	4	4	4	4	3	3	4	4	4	4	4	4	4	4	4	4	4	4	4	4	4	3	2	4	4	4	3	4	3	3	4	4	4	4
1_10357576	1	10357576	4	4	3	4	4	4	3	4	4	4	4	4	4	4	4	3	4	3	3	4	4	4	4	4	4	4	4	4	4	4	4	4	4	4	3	3	3	4	4	3	4	3	3	4	4	4	4
1_10357577	1	10357577	4	3	4	4	4	3	3	3	4	4	3	4	3	4	2	4	4	2	4	4	4	4	4	4	4	4	4	4	4	4	3	4	4	4	4	4	4	4	4	2	4	4	4	4	4	4	4
1_10357581	1	10357581	4	4	4	3	4	4	4	4	4	4	4	4	4	4	4	4	4	4	4	4	4	4	4	4	4	4	4	4	4	4	4	4	4	4	4	4	4	4	4	4	4	4	4	4	4	4	4
1_10357629	1	10357629	4	4	4	4	4	4	4	4	4	3	4	3	4	4	4	4	4	4	4	3	4	4	4	4	4	4	4	4	4	4	4	4	4	4	4	4	4	4	4	4	3	3	4	4	4	4	4
1_10358723	1	10358723	4	4	3	4	4	4	3	4	4	4	4	4	4	4	4	3	4	3	3	4	4	4	4	4	4	4	4	4	4	4	4	4	4	4	3	3	3	4	4	4	4	4	3	4	4	4	4
1_10358740	1	10358740	3	3	1	4	4	4	2	2	3	3	3	3	2	1	4	3	3	2	2	4	3	3	3	3	3	2	4	3	3	4	2	4	1	4	3	1	1	4	3	2	3	3	3	2	3	4	2
1_10358758	1	10358758	4	4	4	4	4	4	4	4	4	3	4	3	4	4	4	4	4	4	4	3	4	4	4	4	4	4	3	4	4	4	4	4	4	4	3	3	4	4	4	4	3	3	4	4	4	4	4
1_10358786	1	10358786	1	0	0	1	0	1	0	0	1	2	0	1	0	1	0	0	2	0	1	0	1	0	0	1	2	0	1	1	1	0	0	1	0	2	0	0	0	0	1	0	0	0	0	0	2	1	1
1_10358787	1	10358787	3	3	1	4	4	4	2	2	3	3	3	3	2	1	4	3	3	2	2	4	3	3	3	3	3	3	4	3	3	4	2	4	1	4	3	1	1	4	3	2	3	3	3	2	3	4	2
1_10358812	1	10358812	3	2	1	2	3	3	0	1	3	3	2	3	1	1	2	3	3	0	2	4	3	3	4	3	3	2	4	2	3	4	1	4	1	4	3	0	1	4	3	0	3	3	3	1	3	4	2
1_10377065	1	10377065	4	4	4	3	4	4	4	4	4	4	4	4	4	4	4	4	4	4	4	4	4	4	4	4	4	4	4	4	4	4	4	4	4	4	4	4	4	4	4	4	4	4	4	4	4	4	4
1_10377084	1	10377084	4	4	3	4	4	4	4	4	4	4	4	4	4	4	4	3	4	3	2	4	4	4	4	4	4	4	4	4	4	4	4	4	4	3	3	3	3	4	4	3	4	3	3	4	4	4	4
1_10377116	1	10377116	4	4	4	4	4	4	4	4	4	3	4	3	4	4	4	4	4	4	4	3	4	4	4	4	4	4	4	4	4	4	4	4	4	4	3	4	4	4	4	4	3	3	4	4	4	4	4
1_10377120	1	10377120	4	4	4	4	4	4	4	4	4	4	4	4	4	4	3	4	4	3	4	3	4	4	4	4	4	4	3	4	4	4	4	4	4	3	3	4	4	4	4	4	3	4	3	4	4	3	4
1_10377132	1	10377132	4	4	4	3	4	4	4	4	4	4	4	4	4	4	4	4	4	4	4	4	4	4	4	4	4	4	4	4	4	4	4	4	4	4	4	4	4	4	4	4	4	4	4	4	4	4	4
1_10392804	1	10392804	3	3	4	4	2	4	4	4	3	3	2	4	2	2	3	1	3	3	2	4	2	2	4	4	4	3	4	3	1	2	2	4	2	3	3	3	3	2	3	4	2	4	4	3	4	3	3
1_10392839	1	10392839	4	4	3	3	4	4	3	4	4	4	4	4	4	4	4	3	4	3	3	4	4	4	4	4	4	4	4	4	4	4	4	4	4	4	3	3	3	4	4	3	4	3	3	4	4	4	4
1_10392874	1	10392874	4	4	4	4	4	4	4	4	4	4	4	4	4	4	4	4	4	4	4	3	4	3	4	3	4	4	4	4	4	3	4	4	4	4	3	4	4	4	3	4	4	4	3	4	4	4	4
1_10392883	1	10392883	3	3	2	4	4	4	2	2	3	3	2	3	2	1	4	4	3	3	3	4	3	3	4	3	3	2	4	3	3	4	3	4	2	4	3	2	2	4	3	3	3	4	4	2	3	4	3
1_10426186	1	10426186	4	3	4	4	4	4	4	4	4	4	3	4	4	4	4	2	3	4	3	4	4	4	4	4	4	4	4	3	4	4	3	4	4	3	4	4	4	3	3	4	3	4	4	4	4	4	3
1_10426205	1	10426205	4	4	4	4	4	4	4	4	4	4	4	4	4	4	4	4	4	4	4	4	4	4	4	4	4	4	4	4	4	4	4	4	3	4	4	4	4	4	4	4	4	4	4	4	4	4	4
1_10426216	1	10426216	4	4	3	4	4	4	3	4	4	4	4	4	4	4	4	3	4	3	3	4	4	4	4	4	4	4	4	4	4	4	4	4	4	4	3	3	3	4	4	3	4	2	3	4	4	4	4
1_10516512	1	10516512	4	4	4	4	4	4	4	4	4	3	3	4	2	2	4	4	4	3	3	4	4	3	4	4	4	3	4	4	3	4	3	4	4	4	4	3	4	4	4	4	3	4	4	4	4	4	3
1_10516533	1	10516533	4	4	4	3	4	3	4	4	4	4	4	3	4	4	4	4	3	4	3	4	4	4	4	3	3	4	4	4	4	4	4	3	4	2	4	4	4	4	4	4	4	4	4	4	3	4	4
1_10516583	1	10516583	4	3	4	4	4	4	4	4	4	4	4	4	4	4	4	3	4	4	2	4	4	4	4	4	4	4	4	4	4	4	3	4	4	2	4	4	4	3	4	4	3	4	2	4	4	4	4
1_10516584	1	10516584	4	4	3	4	4	4	3	4	4	4	4	4	4	4	4	3	4	3	3	4	4	4	3	4	4	4	4	4	4	4	4	3	4	4	4	2	3	2	4	3	4	3	3	4	4	4	4
1_10535216	1	10535216	2	4	4	4	3	4	4	4	4	4	4	4	4	4	3	2	3	4	4	4	3	3	4	4	4	4	4	4	1	3	4	4	4	4	3	4	3	4	3	4	4	4	4	3	4	3	4
1_10660373	1	10660373	4	4	4	4	4	4	4	4	4	4	4	4	4	4	4	4	4	4	4	4	4	4	4	4	4	4	4	4	4	4	4	3	4	4	4	4	4	3	4	4	4	4	4	4	4	4	4
1_10665071	1	10665071	3	4	4	4	4	3	4	3	4	4	4	4	4	3	4	4	4	2	4	4	4	4	4	4	3	3	4	3	4	4	4	4	4	4	4	3	4	4	4	4	4	4	4	4	3	4	4
1_10665101	1	10665101	4	3	4	3	3	4	2	3	4	4	3	4	3	4	3	4	4	4	4	4	4	4	4	4	4	4	4	4	4	4	4	4	4	4	4	4	4	4	4	3	4	4	4	3	4	4	4
1_10665130	1	10665130	4	3	4	3	3	4	3	3	4	4	3	4	3	4	3	4	4	4	4	4	4	4	4	4	4	4	4	4	4	4	4	4	4	4	4	4	4	4	4	3	4	4	4	2	4	4	4
1_10665149	1	10665149	4	3	4	3	3	4	2	3	4	4	3	4	3	4	3	4	4	4	4	3	4	3	4	4	4	4	4	4	4	4	4	4	4	4	3	4	4	4	3	4	4	4	3	2	4	4	4
1_10665175	1	10665175	4	3	4	3	3	4	3	3	4	4	3	4	3	4	4	4	4	4	4	4	4	4	4	4	4	4	4	4	4	4	3	4	4	4	4	4	4	4	4	4	4	4	4	3	4	4	4
1_10685583	1	10685583	4	4	4	4	4	4	4	4	4	4	4	4	4	4	4	4	3	4	4	4	4	4	4	4	4	4	4	3	4	4	4	3	4	4	4	4	4	3	3	4	4	4	4	4	4	4	4
1_10685586	1	10685586	3	3	3	4	2	4	4	4	4	4	4	3	4	4	3	3	3	4	4	4	3	2	4	4	4	3	4	3	2	3	4	3	3	4	3	4	3	3	3	4	4	4	4	3	4	3	4
1_10685655	1	10685655	4	4	4	4	4	4	4	4	4	3	3	4	3	3	4	4	4	3	3	4	4	3	4	4	4	3	4	4	3	4	4	4	3	4	4	4	4	4	4	4	3	4	4	3	4	4	3
1_10685658	1	10685658	3	4	4	4	4	3	4	3	4	4	4	4	4	2	4	4	4	2	4	4	4	4	4	4	3	3	4	3	4	4	4	4	4	4	4	4	4	4	4	4	4	4	4	4	3	4	4
1_10685669	1	10685669	3	3	3	4	3	4	4	4	4	4	4	3	4	4	3	3	3	4	4	4	2	2	4	4	4	3	4	3	2	3	4	3	3	4	3	4	3	3	3	4	4	4	4	3	4	3	4
1_10724411	1	10724411	3	3	2	4	4	4	2	3	3	4	3	3	4	3	4	4	3	4	4	4	2	4	3	2	3	4	3	3	3	4	3	4	3	3	3	3	2	4	3	3	4	4	4	3	3	3	3
1_10724415	1	10724415	4	3	4	4	4	4	4	4	4	4	4	4	4	4	4	3	3	4	2	4	4	4	4	4	4	4	4	4	4	4	3	4	4	3	4	4	4	3	4	4	3	4	4	4	4	4	4
1_10724422	1	10724422	4	4	3	3	4	4	3	4	4	4	4	3	4	4	4	2	4	3	2	4	4	4	4	4	4	4	3	4	4	4	4	4	3	4	4	2	3	4	4	3	4	4	3	4	4	3	4
1_10724434	1	10724434	4	2	4	2	3	4	3	3	4	4	3	4	3	4	2	4	4	3	4	4	4	4	4	4	4	4	4	4	4	4	3	4	4	4	3	4	4	4	4	3	4	4	4	3	4	4	4
1_10724465	1	10724465	4	4	3	3	4	4	3	4	4	4	4	4	4	4	4	2	4	3	2	4	4	4	4	4	4	4	3	4	4	4	4	4	3	4	3	3	3	4	4	3	4	4	3	4	4	3	4
1_10724483	1	10724483	4	4	4	3	3	4	4	4	4	3	4	4	4	4	3	4	4	4	4	4	4	4	4	4	4	4	3	4	4	4	4	4	4	4	4	4	4	4	4	4	4	3	4	4	4	4	3
1_10731263	1	10731263	4	3	4	4	4	4	4	4	4	4	4	4	4	4	4	3	3	4	3	4	4	4	4	4	4	4	4	4	4	4	3	4	4	3	4	4	4	3	4	4	3	4	4	4	4	4	4
1_10731277	1	10731277	4	4	2	4	4	4	3	4	4	4	4	4	4	4	4	4	4	3	3	4	4	4	4	4	4	4	4	4	4	4	4	4	4	4	4	3	3	4	4	4	4	4	3	4	4	4	4
1_10731304	1	10731304	4	3	4	3	4	4	3	3	4	4	3	4	3	4	2	4	4	3	4	4	4	4	4	4	4	4	4	4	4	4	3	4	4	4	4	4	4	4	4	4	4	4	4	3	4	4	4
1_10731351	1	10731351	4	3	4	4	4	4	4	4	4	4	4	4	4	4	4	3	3	4	3	4	4	4	3	4	4	4	4	4	4	4	3	4	4	4	4	4	4	3	4	4	3	4	4	4	4	3	4
1_10731358	1	10731358	4	3	4	4	4	4	4	4	4	4	4	4	4	4	4	3	3	4	2	4	4	4	4	4	4	4	4	4	4	4	3	4	4	4	4	4	4	3	4	4	3	4	4	4	4	4	4
1_10731371	1	10731371	4	4	4	4	4	4	4	4	4	4	4	4	4	4	4	4	4	4	4	3	4	2	4	3	4	4	4	4	4	3	4	4	4	4	4	4	4	4	3	4	4	4	3	4	4	4	4
1_10744504	1	10744504	4	4	3	3	4	4	4	4	4	4	4	4	4	4	4	4	4	3	4	4	4	4	4	4	4	4	4	4	4	3	4	4	3	4	3	4	3	4	4	4	4	4	3	4	4	4	4
1_10744515	1	10744515	4	4	4	4	4	4	4	4	4	4	4	4	4	4	4	4	4	4	4	3	4	3	4	4	3	4	4	4	4	3	4	4	4	4	4	4	4	4	4	4	4	4	3	4	4	4	4
1_10744517	1	10744517	4	3	4	4	4	4	4	4	4	4	4	3	4	4	3	4	4	4	4	4	4	3	4	4	3	3	4	4	4	4	4	3	4	4	4	4	4	4	4	4	4	4	4	4	4	4	4
1_10744537	1	10744537	4	4	4	4	4	4	4	4	4	4	4	4	4	4	4	4	4	4	4	4	3	4	4	4	4	4	3	4	3	4	4	4	4	4	4	4	4	4	4	4	4	4	4	4	4	4	4
1_10758513	1	10758513	4	4	4	3	3	4	4	4	4	3	3	4	4	4	3	4	4	4	4	4	4	4	4	4	4	4	3	4	4	4	4	4	4	4	4	4	4	4	4	4	4	3	4	4	4	4	3
1_10758566	1	10758566	1	2	2	4	4	3	2	2	1	4	3	3	4	2	4	2	2	3	2	4	3	4	3	2	2	2	3	2	4	4	2	4	3	2	3	2	2	3	3	2	3	4	4	3	2	3	4
1_10758567	1	10758567	4	3	3	4	4	4	4	4	4	4	4	3	4	4	4	4	4	4	4	4	4	3	3	4	4	3	4	4	4	4	4	3	4	4	4	4	4	4	4	4	4	4	4	4	4	4	4
1_10758582	1	10758582	4	2	3	3	3	4	3	3	4	3	3	2	3	4	2	4	4	3	4	3	4	3	3	4	4	3	4	4	4	4	3	3	4	4	3	4	4	4	4	2	3	3	4	3	4	4	4
1_10758599	1	10758599	1	3	2	4	4	3	2	2	3	4	3	3	4	2	4	4	3	3	4	4	3	4	3	2	2	3	4	2	4	4	3	4	3	3	3	3	2	4	3	3	4	4	4	3	2	4	4
1_10758604	1	10758604	4	2	3	3	3	4	3	3	4	3	3	2	3	4	2	4	4	3	4	3	4	3	3	4	4	3	4	4	4	4	3	3	4	4	3	4	4	4	4	2	3	3	4	3	4	4	4
1_10822061	1	10822061	4	4	4	4	4	4	4	4	4	4	4	4	4	4	4	4	4	4	4	4	4	4	4	4	4	4	4	4	4	4	4	3	4	4	4	4	4	2	4	4	4	4	4	4	4	4	4
1_10822089	1	10822089	4	4	4	3	4	4	4	4	4	4	4	3	4	4	4	4	4	4	4	4	4	4	4	4	3	4	4	4	4	4	4	3	4	2	4	4	4	4	4	4	4	4	4	4	3	4	4
1_10839411	1	10839411	4	4	4	4	4	4	4	4	4	4	4	4	4	4	4	4	4	4	4	4	4	4	4	4	4	4	4	4	4	4	4	3	4	4	4	4	4	3	4	4	4	4	4	4	4	4	4
1_10839430	1	10839430	0	1	1	0	0	0	0	0	0	0	0	1	0	0	0	0	0	0	0	0	0	1	0	0	0	1	0	0	0	1	0	1	0	0	0	0	0	0	0	1	0	1	0	0	0	0	0
1_10855710	1	10855710	3	3	4	4	4	3	4	3	4	4	4	4	4	3	4	2	3	3	3	4	4	4	4	4	3	3	4	3	4	4	3	4	4	3	4	4	4	3	4	4	3	4	4	4	3	4	4
1_10855719	1	10855719	3	3	4	4	4	2	4	3	4	4	4	4	4	3	4	2	3	3	3	4	4	4	4	4	3	3	4	3	4	4	3	4	4	3	4	4	4	3	4	4	3	4	4	4	3	4	4
1_10855747	1	10855747	3	4	4	3	1	4	4	4	4	3	4	4	4	4	2	3	3	4	4	4	1	3	4	4	4	4	2	3	1	2	4	3	2	4	3	4	3	2	3	4	4	3	4	3	4	2	2
1_10855748	1	10855748	4	4	4	3	4	4	4	4	4	4	4	4	4	4	4	4	4	4	4	4	4	4	4	4	4	4	4	4	4	4	4	4	4	4	4	4	4	4	4	4	4	4	4	4	4	4	4
1_10855775	1	10855775	4	3	4	3	3	4	3	3	4	4	3	4	3	4	3	4	4	3	4	4	4	4	4	4	4	4	4	4	4	4	3	4	4	4	3	4	4	4	4	3	4	4	4	3	4	4	4
1_10855779	1	10855779	1	0	1	1	3	0	1	0	0	1	0	0	0	0	2	1	1	1	1	0	3	1	0	0	0	0	2	1	2	2	0	1	1	0	1	1	2	2	1	0	0	2	1	1	0	2	2
1_10855780	1	10855780	1	0	1	1	3	0	1	0	0	1	0	0	0	0	2	1	1	1	1	0	3	1	0	0	0	0	2	1	2	2	0	1	1	1	1	1	2	2	1	0	0	2	2	1	0	2	2
1_10893832	1	10893832	4	4	4	4	4	4	4	4	4	4	4	4	4	4	4	4	4	4	4	4	4	4	4	4	4	4	4	4	4	4	4	3	4	3	4	4	4	4	4	4	4	4	4	4	3	4	4
1_10893842	1	10893842	4	4	4	4	4	4	4	4	4	4	4	4	4	4	4	4	4	4	4	4	4	4	4	4	4	4	4	4	4	4	4	3	4	3	4	4	4	4	4	4	4	4	4	4	3	4	4
1_11012955	1	11012955	4	4	4	4	4	4	4	4	4	4	4	4	4	4	4	4	4	4	4	4	4	4	4	4	4	4	4	4	4	4	4	4	4	4	4	3	4	4	4	4	4	4	4	4	4	4	4
1_11012958	1	11012958	4	4	4	4	4	4	4	4	4	4	4	4	4	4	4	4	3	4	4	4	4	4	3	4	4	4	4	4	4	4	4	4	4	4	4	3	4	4	4	4	4	4	4	4	4	4	4
1_11012959	1	11012959	4	4	3	4	4	4	3	4	4	4	4	4	4	4	4	3	4	3	3	4	4	4	4	4	4	4	4	4	4	4	4	4	4	4	4	3	3	4	4	4	4	4	3	4	4	4	4
1_11012978	1	11012978	4	4	4	4	4	4	4	4	4	4	4	4	3	4	3	3	4	4	4	2	3	3	4	3	3	3	2	3	3	3	3	3	3	3	3	4	3	3	4	4	3	2	3	3	3	3	3
1_11013024	1	11013024	4	4	4	4	4	4	4	4	4	4	4	4	4	4	4	4	4	4	4	3	4	3	4	3	4	4	4	4	4	2	4	4	4	4	3	4	4	4	3	3	4	3	3	4	4	4	4
1_11032215	1	11032215	3	3	2	4	4	4	2	3	4	4	3	2	4	2	4	4	3	4	4	4	3	4	4	3	2	4	4	3	4	4	3	4	3	3	2	3	3	4	3	2	4	4	4	3	3	4	4
1_11032281	1	11032281	4	4	4	4	4	4	4	4	4	4	4	4	4	4	4	4	4	4	4	4	4	4	4	4	4	4	4	4	4	4	4	4	4	4	4	4	4	4	4	4	4	4	4	4	4	4	4
1_11042742	1	11042742	4	4	4	4	4	4	4	4	4	4	4	4	4	4	4	4	4	4	4	4	3	4	4	4	4	4	3	4	3	4	4	4	4	4	4	4	4	4	4	4	4	4	4	4	4	3	3
1_11042755	1	11042755	4	3	4	4	3	4	3	3	4	4	3	4	3	4	3	4	4	3	4	4	4	3	4	4	4	4	4	4	4	4	3	4	4	4	4	4	4	4	4	4	4	4	4	4	4	4	4
1_11042794	1	11042794	4	4	4	3	4	4	4	4	4	3	4	3	4	4	4	4	4	4	4	3	4	4	4	4	2	4	4	3	4	4	4	3	4	3	4	4	4	4	4	4	4	4	4	4	3	4	4
1_11042801	1	11042801	3	4	4	4	4	4	4	3	4	4	4	4	4	3	4	4	4	3	4	4	4	4	4	4	3	3	4	4	4	4	4	4	4	4	4	4	4	4	4	4	4	4	4	4	3	4	4
1_11042803	1	11042803	4	3	4	3	2	4	3	3	4	4	3	4	3	4	3	4	4	3	4	4	4	3	4	4	4	4	4	4	4	4	2	4	4	4	4	4	4	4	4	4	4	4	4	3	4	4	4
1_11068143	1	11068143	3	4	4	4	4	2	4	3	4	4	4	4	4	3	4	4	4	3	4	4	4	4	4	4	3	3	4	4	4	4	4	4	4	4	4	4	4	4	4	4	4	4	4	4	3	4	4
1_11068161	1	11068161	4	4	4	4	4	4	4	4	4	4	4	3	4	4	4	4	4	4	4	4	4	4	4	4	4	4	4	4	4	4	4	3	4	4	4	4	4	4	4	4	4	4	4	4	4	4	4
1_11068201	1	11068201	4	4	4	4	4	4	4	4	4	4	4	4	4	4	4	4	3	4	4	4	4	4	4	4	4	4	4	3	4	4	4	4	4	4	4	4	4	4	3	4	4	4	4	4	4	4	4
1_11068209	1	11068209	4	4	4	4	4	4	4	4	4	4	4	4	4	4	3	4	4	4	4	4	4	4	4	4	4	3	3	4	4	4	4	4	4	4	4	4	4	4	4	4	4	3	4	4	4	4	3
1_11068220	1	11068220	4	4	4	4	4	4	4	4	4	4	4	4	4	4	3	4	4	4	4	4	4	4	4	4	4	3	3	4	4	4	4	4	4	4	4	4	4	3	4	4	4	3	4	4	4	4	3
1_11068233	1	11068233	4	4	4	4	4	4	4	4	4	4	4	3	4	4	2	4	4	4	4	4	4	4	4	3	4	4	4	4	4	4	4	4	4	4	4	4	4	4	4	4	4	4	4	3	4	3	4
1_11068234	1	11068234	4	4	4	4	4	4	4	4	4	4	4	4	4	4	4	4	4	4	3	4	4	4	4	4	4	4	3	4	4	4	4	4	4	4	4	4	4	4	4	3	4	4	4	4	4	3	4
1_11417697	1	11417697	4	3	3	3	4	4	4	4	4	4	4	2	4	4	4	4	4	4	4	4	4	4	4	4	4	4	4	4	4	4	4	3	4	4	4	4	4	4	3	4	4	4	4	4	4	4	4
1_11522341	1	11522341	3	4	4	4	4	3	4	3	4	4	4	4	4	2	4	4	4	3	4	4	4	4	4	4	4	3	4	4	4	4	4	4	4	4	4	4	4	4	4	4	4	4	4	4	4	4	4
1_11522345	1	11522345	4	4	4	4	4	4	4	4	4	4	4	4	4	3	4	3	3	3	4	4	3	4	3	3	3	3	3	3	3	3	3	3	3	4	3	1	3	3	3	3	3	3	3	3	3	3	3
1_11522373	1	11522373	4	4	4	4	4	4	4	4	4	4	4	4	3	3	3	3	3	3	3	3	3	3	3	3	3	3	3	3	3	3	3	3	3	3	3	2	3	4	3	3	3	3	3	3	3	3	3
1_11522398	1	11522398	4	3	2	4	4	4	4	4	4	4	4	3	4	4	4	4	4	4	4	4	4	4	4	4	4	4	4	4	4	4	4	3	4	4	4	4	4	4	3	4	4	4	4	4	4	4	4
1_11522419	1	11522419	4	4	4	4	4	4	4	4	4	4	4	4	3	3	3	3	3	3	3	3	3	3	3	3	3	3	3	3	3	3	3	3	3	3	3	2	3	4	3	3	3	3	3	3	3	3	3
1_11522433	1	11522433	4	4	4	4	4	4	4	4	4	4	4	4	3	3	3	3	3	3	3	3	3	3	3	3	3	3	3	3	3	3	3	3	3	3	3	2	3	4	3	3	3	3	3	3	3	4	3
1_11522441	1	11522441	4	4	4	4	4	4	4	4	4	4	4	4	3	3	3	3	3	3	3	3	3	3	3	3	3	3	3	3	3	3	3	3	3	3	3	2	3	4	3	3	3	3	3	3	3	4	3
1_11524863	1	11524863	4	4	4	4	4	4	4	4	4	4	4	4	4	3	4	4	4	3	4	4	4	3	4	3	4	3	4	4	4	4	4	3	4	4	4	4	4	4	3	4	3	3	3	4	4	4	4
1_11524866	1	11524866	4	4	4	4	4	4	4	4	4	4	4	4	4	4	4	4	4	4	3	4	4	4	4	4	4	4	3	4	4	4	4	4	4	4	4	4	4	4	4	3	4	4	4	4	4	3	4
1_11524869	1	11524869	4	4	4	4	4	4	4	4	4	4	4	4	4	3	4	4	4	3	4	4	4	3	4	3	4	3	4	4	4	4	4	3	4	4	4	4	4	4	4	4	3	3	3	4	4	4	4
1_11524891	1	11524891	4	4	4	4	4	4	4	4	4	4	4	4	4	4	4	4	4	4	3	4	4	4	4	4	4	4	3	4	4	4	4	4	4	4	4	4	4	4	4	3	4	4	4	4	4	3	4
1_11524900	1	11524900	4	4	4	4	4	4	4	4	4	4	4	4	4	3	4	4	4	3	4	4	4	3	4	3	4	3	4	4	4	4	4	3	4	3	4	4	4	4	3	4	3	3	3	4	4	4	4
1_11524907	1	11524907	4	4	4	4	4	4	4	4	4	4	4	4	4	4	4	4	4	4	4	4	4	4	4	4	4	4	4	4	4	4	4	4	4	4	4	4	4	4	4	4	4	4	4	4	4	4	4
1_11524912	1	11524912	4	4	4	4	4	4	4	4	4	4	4	4	4	3	4	4	4	3	4	4	4	3	4	3	4	3	4	4	4	4	4	3	4	3	4	4	4	4	3	4	3	3	3	4	4	4	4
1_11524917	1	11524917	4	4	4	4	4	4	4	4	4	4	4	4	4	4	4	4	4	4	4	4	4	4	4	3	4	4	4	4	4	4	4	4	3	3	4	3	4	4	4	4	4	4	4	4	4	4	4
1_11524963	1	11524963	4	3	4	4	4	4	4	4	4	4	4	4	4	4	4	2	3	4	3	4	4	4	4	4	4	4	4	4	4	4	3	4	4	3	4	4	4	3	4	4	3	4	4	4	4	4	4
1_11534781	1	11534781	4	4	3	4	4	4	3	4	4	4	4	4	4	4	4	4	4	3	3	4	4	4	3	4	4	4	4	4	4	3	4	4	4	4	4	3	3	4	4	3	4	3	3	4	4	4	4
1_11534822	1	11534822	4	3	4	3	4	4	3	3	4	3	3	4	3	4	2	4	3	3	4	4	4	3	4	4	4	2	3	3	4	4	3	4	4	4	3	4	4	4	3	3	4	4	4	3	4	4	3
1_11535438	1	11535438	4	3	4	3	2	4	3	3	3	4	3	4	3	4	2	4	3	3	4	4	4	3	4	4	4	3	3	2	4	4	3	4	4	4	4	4	4	4	3	3	4	4	4	3	4	3	3
1_11535445	1	11535445	4	4	4	4	4	4	4	4	4	4	4	4	4	4	4	4	4	4	3	4	4	3	4	3	4	4	3	4	4	4	4	4	4	4	4	4	4	4	4	3	3	3	3	4	4	3	4
1_11575488	1	11575488	4	4	4	4	4	4	4	4	4	4	4	4	4	4	4	4	4	4	4	4	4	4	4	4	3	4	4	4	4	4	4	4	4	3	4	4	4	4	4	4	4	3	3	4	3	4	4
1_11575526	1	11575526	4	4	4	4	3	4	4	4	4	4	4	4	4	4	4	4	4	4	4	4	4	4	4	4	4	4	4	3	4	4	4	4	4	3	4	4	4	4	4	4	4	4	3	4	4	3	4
1_11575556	1	11575556	4	4	4	4	4	4	4	4	4	4	4	4	3	4	3	4	2	3	4	4	4	3	4	4	4	3	3	3	4	4	3	4	4	4	3	4	4	4	3	4	4	4	4	3	4	3	4
1_12658813	1	12658813	4	4	4	4	3	4	4	4	4	4	4	4	4	4	3	4	4	4	4	4	4	4	4	4	4	3	3	4	4	4	4	4	4	4	4	4	4	4	4	4	4	3	4	4	4	4	3
1_12658840	1	12658840	4	4	3	4	4	4	3	4	4	4	4	4	4	4	4	4	4	3	3	4	4	4	4	4	4	4	4	4	4	3	4	4	4	3	4	3	3	4	4	3	4	3	3	4	4	4	4
1_12658847	1	12658847	4	4	3	4	4	4	3	4	4	3	4	4	4	4	4	4	4	3	3	4	4	4	4	4	4	4	4	4	4	3	4	4	4	4	4	3	3	4	4	3	4	3	3	4	4	4	4
1_12658878	1	12658878	4	4	4	3	3	4	4	4	4	4	4	4	4	4	4	4	3	4	4	3	4	4	4	4	4	4	4	3	4	4	4	4	4	4	4	4	4	4	4	4	3	3	4	4	4	3	4
1_12662340	1	12662340	4	3	2	4	4	4	2	3	4	4	2	3	4	3	4	4	3	4	4	4	4	4	3	3	3	4	4	3	3	4	3	4	3	4	3	1	2	4	3	3	4	4	4	3	3	4	4
1_12662401	1	12662401	4	4	4	3	4	3	4	4	4	3	4	3	4	4	4	4	4	4	3	4	4	4	4	4	3	4	3	3	4	4	4	4	4	3	3	4	4	4	4	3	4	4	4	4	3	3	4
1_12766164	1	12766164	3	4	4	4	1	4	4	4	4	3	4	4	4	4	3	2	4	4	3	3	2	4	4	4	4	3	2	3	4	2	3	3	4	3	3	4	4	2	4	4	3	3	4	4	4	2	2
1_12766174	1	12766174	3	4	4	4	1	4	4	4	4	3	4	4	4	4	3	2	4	4	3	3	2	4	4	4	4	3	2	3	4	2	3	3	4	3	3	4	4	2	4	4	3	3	4	4	4	1	2
1_12766182	1	12766182	3	4	4	4	4	4	4	4	4	4	4	4	4	4	4	2	4	4	3	3	3	4	4	4	4	4	3	4	4	2	3	3	4	3	3	4	4	2	4	4	3	4	4	4	4	3	3
1_12782749	1	12782749	4	4	4	4	4	4	4	4	4	3	4	4	4	4	4	4	4	4	4	4	4	4	4	4	4	4	4	4	4	4	4	4	4	4	4	4	4	4	4	4	4	4	4	4	4	4	4
1_12782786	1	12782786	4	4	3	4	4	4	3	4	4	4	4	4	4	4	4	4	4	3	3	4	4	4	4	4	4	4	4	4	4	3	4	4	4	4	4	3	3	4	4	3	4	4	3	4	4	4	4
1_12782798	1	12782798	2	1	1	1	0	4	0	2	1	1	1	2	2	2	0	0	0	2	2	2	0	1	2	1	3	1	1	1	0	0	1	1	0	1	0	0	0	1	1	2	0	1	1	0	3	0	0
1_12802332	1	12802332	3	3	4	4	3	4	3	4	4	2	4	4	4	4	2	3	1	4	4	4	3	3	4	4	4	4	4	3	3	3	4	3	3	4	3	4	2	3	4	4	4	4	4	3	4	3	4
1_12802337	1	12802337	3	3	4	3	3	4	3	4	4	3	4	4	4	4	2	3	1	4	4	4	3	3	4	4	4	4	4	3	3	3	4	3	3	4	3	4	2	3	4	4	4	4	4	3	4	3	4
1_12802373	1	12802373	3	4	4	4	4	3	4	3	4	4	4	4	3	4	4	4	4	4	4	2	4	4	3	3	2	4	4	4	4	4	3	3	4	4	4	4	4	3	4	4	4	4	3	4	2	4	4
1_12802392	1	12802392	4	4	3	4	4	4	3	4	4	4	4	4	4	4	4	4	4	3	3	4	4	4	3	4	4	4	4	4	4	3	4	4	4	4	4	3	3	4	4	3	4	4	3	4	4	4	4
1_12802393	1	12802393	4	4	4	3	4	3	4	4	4	3	4	3	4	4	4	4	4	4	3	4	4	4	4	4	3	4	3	3	4	4	4	4	4	3	3	4	4	4	4	3	4	3	4	4	3	3	4
1_12888237	1	12888237	3	4	4	4	4	3	4	3	4	4	4	4	4	3	4	4	4	3	4	4	4	4	4	4	4	3	4	4	4	4	4	4	4	4	4	4	4	4	4	4	4	4	4	4	4	4	4
1_12888255	1	12888255	4	4	4	3	4	3	4	4	4	3	3	3	4	4	4	4	4	4	3	4	4	4	4	4	3	4	3	3	4	4	4	4	4	2	3	4	4	4	4	3	4	3	4	4	3	3	4
1_12888257	1	12888257	2	4	4	4	4	4	4	4	4	4	4	4	4	4	4	2	4	4	3	3	2	4	4	4	4	4	3	4	4	2	3	4	4	3	3	4	4	3	3	4	3	4	4	4	4	3	3
1_12888259	1	12888259	4	4	3	4	4	4	3	4	4	4	4	4	4	4	4	4	4	3	3	4	4	4	3	4	4	4	4	4	4	3	4	4	4	4	4	3	3	4	4	3	4	4	3	4	4	4	4
1_12888268	1	12888268	0	0	0	1	0	0	0	0	0	1	0	1	0	0	0	0	0	0	0	0	0	0	0	0	0	0	0	0	0	0	0	0	0	0	0	0	0	0	0	0	1	1	0	0	0	0	0
1_12888281	1	12888281	0	1	1	0	0	0	0	0	0	0	0	1	1	0	0	0	0	1	1	0	0	1	0	0	0	0	0	0	0	0	0	0	0	0	0	0	0	0	1	0	1	0	0	0	0	0	0
1_12888302	1	12888302	4	4	4	2	4	3	4	4	3	2	3	2	3	2	4	3	4	4	3	3	4	3	3	4	3	3	3	3	3	4	4	4	3	3	3	4	4	4	4	3	3	2	4	3	3	3	3
1_12888347	1	12888347	4	4	4	3	4	4	4	4	4	4	4	4	4	4	4	4	4	4	4	4	4	4	4	4	4	4	4	4	4	4	4	4	4	4	4	4	4	4	4	4	4	4	4	4	4	4	4
1_12888348	1	12888348	2	4	4	4	4	4	4	4	4	4	4	4	4	4	4	2	4	4	3	3	2	4	4	4	4	4	3	4	4	2	3	4	4	3	3	4	4	3	3	4	3	4	4	4	4	3	3
1_12888349	1	12888349	4	4	4	4	3	4	4	4	4	3	4	4	4	4	3	4	4	4	4	4	4	4	4	3	4	3	2	4	4	4	4	3	3	3	4	4	4	3	4	3	4	3	4	4	4	4	3
1_12888351	1	12888351	3	4	4	4	4	3	4	3	4	4	4	4	4	3	4	4	4	3	4	4	4	4	4	4	4	3	4	4	4	4	4	4	4	4	4	4	4	4	4	4	4	4	4	4	4	4	4
1_12888353	1	12888353	4	4	3	4	4	4	3	4	4	4	4	4	4	4	4	4	4	3	3	4	4	4	3	4	4	4	4	4	4	3	4	4	4	4	4	3	3	4	4	3	4	4	3	4	4	4	4
1_12896017	1	12896017	4	4	3	4	4	4	3	4	4	4	4	4	4	4	4	4	4	3	3	4	4	4	4	4	4	4	4	4	4	3	4	4	4	4	4	3	3	4	4	3	4	4	3	4	4	4	4
1_12896020	1	12896020	4	4	4	4	4	4	4	4	4	4	4	4	4	4	4	4	4	4	4	4	4	4	4	4	4	4	4	4	4	4	4	4	4	4	4	4	4	4	4	4	4	4	4	4	4	4	4
1_12896054	1	12896054	4	4	4	4	4	4	4	4	4	4	4	4	4	4	4	4	4	4	4	4	4	4	4	4	4	4	4	4	4	4	4	4	4	4	4	4	4	4	4	4	4	4	4	4	4	4	4
1_12896084	1	12896084	4	4	4	4	4	4	4	4	4	4	4	4	4	4	4	4	4	4	4	4	4	3	4	3	4	4	4	4	4	4	4	4	4	4	4	4	4	4	4	4	3	3	3	4	4	4	4
1_12923434	1	12923434	4	4	4	4	4	4	4	4	4	4	4	4	4	4	4	4	4	4	4	4	4	4	4	4	4	4	4	4	4	4	4	3	4	4	4	4	4	3	4	4	4	4	4	4	4	4	4
1_12923463	1	12923463	4	4	4	4	4	4	4	4	4	4	4	4	4	4	4	4	4	4	4	4	4	4	4	4	3	4	4	4	4	4	4	4	4	4	4	4	4	4	4	4	4	4	4	4	4	3	4
1_12923479	1	12923479	4	4	4	4	4	4	4	4	4	4	4	4	3	3	3	4	3	3	4	3	4	4	4	3	3	3	3	3	4	4	3	4	4	3	4	4	4	3	4	4	4	3	3	4	3	3	3
1_12923500	1	12923500	4	4	4	4	4	4	4	4	4	4	4	4	2	4	4	4	3	4	3	4	4	4	4	4	3	4	3	4	4	4	4	4	4	3	3	4	4	4	4	4	4	4	4	4	3	4	4
1_12936081	1	12936081	3	2	4	3	2	3	4	2	3	3	3	4	3	4	2	3	2	3	4	3	4	3	3	2	2	2	2	2	4	4	3	2	4	3	3	4	4	3	3	3	3	1	2	3	2	3	2
1_12936114	1	12936114	4	4	4	4	3	4	4	4	4	3	4	4	4	4	4	4	4	4	4	4	4	4	4	4	4	4	4	4	4	4	4	4	4	4	4	4	4	4	4	4	4	4	4	4	4	3	4
1_12936115	1	12936115	3	2	4	3	3	2	4	2	3	3	3	4	3	4	2	3	2	3	4	3	4	3	3	2	2	2	2	3	4	4	3	3	4	3	3	4	4	4	3	3	3	2	2	3	2	3	2
1_12936120	1	12936120	3	4	4	4	4	4	4	4	4	4	3	4	4	4	4	2	4	4	3	3	2	4	4	4	4	4	3	4	4	2	3	4	4	3	3	4	4	3	2	4	3	4	4	4	4	3	3
1_12936141	1	12936141	3	3	2	4	4	3	3	3	4	4	4	3	3	3	4	4	4	1	2	4	4	3	4	4	4	3	4	4	4	3	4	4	4	4	4	3	3	4	4	3	3	4	3	4	4	4	4
1_12936172	1	12936172	4	4	4	3	4	4	4	4	4	3	4	3	4	4	4	4	4	4	4	4	4	4	4	4	4	4	4	4	4	4	4	4	4	4	4	4	4	4	4	4	3	3	4	4	4	4	4
1_12936179	1	12936179	4	4	4	3	4	3	4	4	4	3	4	3	4	4	4	4	4	4	3	4	4	4	4	4	3	4	3	3	4	4	4	4	4	2	3	4	4	4	4	3	4	3	4	4	3	3	4
1_12990687	1	12990687	4	4	4	4	3	4	4	4	4	4	4	4	4	4	4	4	4	4	4	3	4	4	4	4	4	4	4	4	4	4	4	4	4	4	4	4	4	4	4	4	4	4	4	4	4	3	4
1_12990718	1	12990718	4	4	4	4	4	4	4	4	4	4	4	4	4	4	3	3	3	4	3	3	2	3	3	4	3	4	3	3	3	2	3	3	3	3	3	3	3	3	3	3	3	3	4	3	3	3	3
1_12990742	1	12990742	4	4	4	4	4	4	4	4	4	3	4	4	4	4	4	4	4	4	4	4	4	4	4	4	4	4	4	4	4	4	4	4	4	3	4	4	4	4	4	4	4	4	4	4	4	4	4
1_13227218	1	13227218	4	4	4	4	4	4	4	4	4	4	3	4	3	3	4	3	4	4	4	3	4	3	4	4	4	3	4	4	3	4	4	4	3	4	4	4	4	4	4	4	4	4	4	3	4	4	4
1_13227237	1	13227237	4	4	4	3	4	4	4	4	4	4	4	4	4	4	4	4	4	4	4	4	4	4	4	4	4	4	4	4	4	4	4	4	4	4	4	4	4	4	4	4	4	4	4	4	4	4	4
1_13227250	1	13227250	4	4	4	4	4	4	4	4	4	4	3	4	3	3	4	3	4	4	4	3	4	3	4	4	4	3	4	4	3	4	4	4	3	4	4	4	4	4	4	4	4	4	4	2	4	4	3
1_13228434	1	13228434	4	4	4	3	4	3	4	4	4	3	4	3	3	4	4	4	4	4	3	3	4	4	4	4	3	4	3	3	4	4	4	4	4	3	4	4	4	4	4	3	4	3	4	4	3	3	4
1_13228441	1	13228441	4	4	4	4	4	4	4	4	4	4	4	4	3	4	4	4	4	3	3	4	4	3	4	4	4	4	4	3	4	4	4	4	4	4	4	4	4	4	4	4	3	4	4	4	4	4	4
1_13228451	1	13228451	3	3	3	4	4	3	4	3	4	3	4	4	4	2	4	3	3	3	4	4	4	4	4	4	4	4	4	4	4	4	4	4	4	4	4	4	4	4	4	4	4	4	4	4	4	4	4
1_13238856	1	13238856	4	4	4	4	3	4	4	4	4	3	4	4	4	4	4	4	4	4	4	4	4	4	4	4	4	4	4	4	4	4	4	4	4	3	4	4	4	4	4	4	4	4	4	4	4	3	4
1_13238862	1	13238862	4	4	4	4	4	4	4	4	4	4	4	4	4	4	4	4	4	4	4	4	4	4	4	4	4	4	4	4	4	4	4	4	4	4	4	4	4	4	4	4	4	4	4	4	4	4	4
1_13238880	1	13238880	4	4	4	4	4	4	3	4	4	4	4	4	4	4	4	4	4	3	3	4	4	4	4	4	4	4	4	4	4	3	4	4	4	4	4	3	3	4	4	3	4	4	3	4	4	4	4
1_13238886	1	13238886	4	4	4	3	4	4	4	4	4	3	4	3	4	4	4	4	4	4	4	4	4	4	4	4	4	4	4	4	4	4	4	4	4	4	4	4	4	4	4	4	3	3	4	4	4	4	4
1_13238940	1	13238940	4	4	4	4	4	4	4	4	4	3	4	4	4	4	4	4	4	4	4	4	4	4	4	4	4	4	4	3	4	4	4	4	4	4	4	4	4	4	4	4	4	4	4	4	4	2	4
1_13254315	1	13254315	4	4	4	3	4	4	4	4	4	4	4	4	3	4	4	4	4	3	3	4	4	3	4	4	4	4	4	3	4	4	4	4	4	3	4	4	4	4	4	4	3	4	4	4	4	4	4
1_13254328	1	13254328	4	4	4	4	3	4	4	4	4	3	4	4	4	4	4	4	4	4	4	4	4	4	4	4	4	4	4	4	4	4	4	4	4	4	4	4	4	4	4	4	4	4	4	4	4	3	4
1_13254337	1	13254337	0	0	0	0	1	0	0	0	0	1	0	0	0	0	0	0	0	0	0	0	0	0	1	0	0	0	0	0	0	0	0	0	0	0	0	0	0	1	0	0	0	0	0	0	0	1	0
1_13254344	1	13254344	0	0	0	0	0	0	0	0	0	0	0	0	0	0	0	0	0	0	0	0	0	0	1	0	0	0	0	0	0	0	0	0	0	0	0	0	0	1	0	0	0	0	0	0	0	0	0
1_13254366	1	13254366	3	4	4	4	4	4	4	4	4	4	4	4	4	4	4	2	4	4	3	3	2	4	4	3	4	4	3	4	4	1	3	4	3	1	3	4	4	3	2	4	3	4	4	4	4	3	3
1_13254382	1	13254382	4	4	4	3	4	4	4	4	4	4	4	4	4	4	4	4	4	4	4	4	4	4	4	4	4	4	4	4	4	4	4	4	4	4	4	4	4	4	4	4	4	4	4	4	4	4	4
1_13254406	1	13254406	0	0	0	0	0	0	0	0	0	0	0	0	0	0	0	0	0	0	0	0	0	0	1	0	0	0	0	0	0	0	0	0	0	0	0	0	0	1	0	0	0	0	0	0	0	0	0
1_13257447	1	13257447	4	4	4	4	4	4	4	4	4	4	4	4	4	4	4	4	4	4	4	4	4	3	4	3	4	4	4	4	4	4	4	4	4	4	4	4	4	4	4	4	3	3	2	4	4	4	4
1_13257451	1	13257451	4	4	4	4	4	4	4	4	4	4	4	4	4	4	4	4	4	4	4	4	4	3	4	3	4	4	4	4	4	4	4	3	4	4	4	4	4	4	4	4	3	3	2	4	4	4	4
1_13257452	1	13257452	4	4	4	4	4	4	4	4	4	4	4	4	4	4	4	4	4	4	4	4	4	3	4	3	4	4	4	4	4	4	4	4	4	4	4	4	4	4	4	4	3	3	2	4	4	4	4
1_13257458	1	13257458	4	4	4	4	4	4	4	4	4	4	4	4	4	4	4	4	4	4	4	4	4	4	3	3	4	4	4	4	4	4	4	4	3	3	4	4	4	4	4	4	4	4	4	4	4	4	4
1_13257462	1	13257462	4	4	4	3	4	4	4	4	4	3	4	3	4	4	4	4	4	4	4	4	4	4	4	4	4	4	4	4	4	4	4	4	4	4	4	4	4	4	4	4	3	3	4	4	4	4	4
1_13257464	1	13257464	3	4	4	4	3	3	3	4	4	4	4	4	4	4	2	4	2	4	4	4	3	2	4	3	4	4	4	4	3	3	4	2	3	4	3	2	3	3	4	4	3	3	2	3	4	4	4
1_13257478	1	13257478	3	4	4	4	2	3	3	4	4	4	4	4	4	4	2	4	3	4	4	4	3	3	4	4	4	4	4	4	3	3	4	3	3	4	3	2	3	3	4	4	4	4	4	3	4	3	4
1_13257506	1	13257506	4	4	4	4	4	4	4	4	4	3	4	4	4	4	4	4	4	4	4	4	4	4	4	4	4	4	4	4	4	4	4	4	4	4	4	4	4	4	4	4	4	4	4	4	4	4	4
1_13257517	1	13257517	4	4	4	4	4	4	4	4	4	4	4	4	4	4	4	4	4	4	4	4	4	4	4	3	4	4	4	4	4	4	4	4	3	3	4	4	4	4	4	4	4	4	4	4	4	4	4
1_13257527	1	13257527	4	4	4	3	4	4	4	4	4	3	4	2	4	4	4	4	4	4	4	4	4	4	4	4	4	4	4	4	4	4	4	4	4	4	4	4	4	4	4	4	3	3	4	4	4	4	4
1_13257551	1	13257551	4	4	4	4	4	4	4	4	4	4	4	4	4	4	4	4	4	4	4	4	4	3	4	3	4	4	4	4	4	4	4	4	4	4	4	4	4	4	4	4	3	2	3	4	4	4	4
1_13257554	1	13257554	4	4	4	4	4	4	4	4	4	4	4	4	3	4	4	4	4	3	3	4	4	3	4	4	4	4	4	2	4	4	4	4	4	4	4	4	4	4	4	4	3	4	4	4	4	4	4
1_13273336	1	13273336	4	4	4	4	4	4	4	4	4	3	3	4	3	3	4	3	4	4	4	3	4	3	4	4	4	3	4	4	3	4	4	4	3	4	4	4	4	4	4	4	4	4	4	3	4	4	3
1_13273345	1	13273345	0	0	0	0	0	0	0	0	0	0	0	0	0	0	0	0	0	0	0	0	0	0	0	0	0	0	0	0	0	0	0	0	0	0	0	0	0	1	0	0	0	0	0	0	0	0	0
1_13273373	1	13273373	0	0	0	0	0	0	0	0	0	0	0	0	0	0	0	0	0	0	0	0	0	0	0	0	0	0	0	0	0	0	0	0	0	0	0	0	0	1	0	0	0	0	0	0	0	0	0
1_13494387	1	13494387	4	3	4	3	4	3	4	4	4	3	4	3	4	4	4	3	3	4	3	3	4	4	4	4	3	4	3	3	4	4	4	4	4	3	3	4	4	4	4	4	3	4	4	4	3	2	2
1_13494392	1	13494392	4	4	4	4	4	4	4	4	4	4	3	4	3	4	4	4	4	3	3	4	3	3	4	4	4	4	4	3	4	4	4	4	4	4	4	4	4	4	4	4	3	4	4	4	4	4	4
1_13494416	1	13494416	4	4	4	4	4	4	4	4	4	4	4	4	4	4	4	4	4	4	4	4	4	4	4	4	4	4	4	4	4	4	4	4	4	4	4	4	4	4	4	4	4	4	4	4	4	4	4
1_13507787	1	13507787	0	0	0	0	0	0	0	0	0	0	0	0	0	0	0	0	0	0	0	0	0	0	0	0	0	0	0	0	0	0	0	0	0	0	0	0	0	0	0	0	0	0	0	0	0	0	0
1_13507798	1	13507798	3	4	4	3	4	4	4	4	4	3	4	3	4	4	4	2	4	4	3	3	2	3	4	3	4	4	4	4	4	2	2	4	4	3	4	4	4	3	2	4	2	2	2	4	4	4	4
1_13507843	1	13507843	4	4	4	4	4	4	4	4	4	4	4	4	3	4	4	4	4	3	2	4	4	3	3	4	4	3	4	3	4	3	4	4	4	4	4	3	3	4	4	3	3	4	3	4	4	4	4
1_13560712	1	13560712	4	4	4	3	4	3	4	4	4	2	4	3	4	4	3	4	4	4	2	3	4	4	4	4	3	4	2	3	4	4	4	4	4	2	3	4	4	4	4	3	3	4	4	4	3	2	3
1_13560717	1	13560717	3	3	4	3	4	4	4	4	4	3	4	3	4	4	4	1	3	4	3	3	2	4	4	4	4	4	4	4	4	3	3	3	4	3	3	4	4	3	2	4	3	2	4	4	4	4	4
1_13560752	1	13560752	3	4	4	4	4	3	3	3	4	4	4	4	4	4	4	4	4	4	4	4	4	4	3	3	2	4	4	4	4	4	4	4	4	4	4	4	4	4	4	4	4	4	4	4	2	4	4
1_13560757	1	13560757	4	4	4	3	4	3	4	4	4	3	4	3	4	4	4	4	4	4	2	3	4	4	4	4	3	4	2	3	4	4	4	4	4	3	3	4	4	4	4	3	2	4	4	4	3	3	3
1_13560768	1	13560768	4	4	4	4	4	4	4	4	4	4	4	4	3	4	4	4	4	3	3	4	4	3	4	4	4	4	4	3	4	4	4	4	4	4	4	4	4	4	4	4	3	4	4	4	4	4	4
1_13560796	1	13560796	3	3	4	3	4	4	4	4	4	3	4	3	4	4	4	1	4	4	3	3	2	4	4	4	4	4	4	4	4	2	3	3	4	2	3	4	4	3	2	4	4	3	4	4	4	4	4
1_13816207	1	13816207	0	0	0	0	0	0	0	0	0	0	0	0	0	0	0	0	0	0	0	0	0	0	0	0	0	0	0	0	0	0	0	0	0	0	0	0	0	1	0	0	0	0	0	0	0	0	0
1_13816210	1	13816210	4	3	4	3	3	4	4	3	4	4	3	4	3	4	3	4	3	3	4	4	4	4	4	4	4	3	2	3	4	4	3	2	3	4	3	4	4	4	3	3	4	4	4	3	4	2	3
1_13816216	1	13816216	4	4	4	3	3	4	4	4	4	4	4	4	4	4	3	4	4	4	4	4	4	4	4	4	4	3	3	4	4	4	4	4	4	4	4	4	4	4	4	4	4	3	4	4	4	4	3
1_13816230	1	13816230	4	4	4	4	3	4	4	4	4	3	4	4	4	4	4	4	4	4	4	4	4	4	4	4	4	4	4	4	4	4	4	4	4	4	4	4	4	4	4	4	4	4	4	4	4	2	4
1_13816241	1	13816241	4	4	4	4	3	3	4	4	4	4	4	4	4	4	4	4	4	4	4	4	4	4	4	4	4	4	4	4	4	3	4	4	4	4	4	4	4	4	4	3	4	4	4	4	4	2	4
1_13961788	1	13961788	0	0	0	0	0	0	0	0	0	0	0	0	0	0	0	0	0	0	0	0	0	0	0	0	0	0	0	0	0	0	0	0	0	0	0	0	0	1	0	0	0	0	0	0	0	0	0
1_13961789	1	13961789	4	4	4	4	4	4	4	4	4	4	4	4	4	4	4	4	4	4	4	4	4	3	4	3	4	4	4	4	4	4	4	4	4	4	4	4	4	4	4	4	3	3	3	4	4	4	4
1_13961800	1	13961800	4	4	3	4	4	4	3	4	4	4	4	4	4	4	4	4	4	4	3	4	4	4	4	4	4	2	4	4	4	3	4	4	4	4	4	3	3	4	4	3	4	4	3	4	4	4	4
1_14017432	1	14017432	4	4	4	3	4	4	4	4	4	3	3	4	3	3	4	3	4	4	4	3	4	3	4	3	4	3	4	4	3	4	4	4	3	3	4	4	4	4	4	4	4	4	4	3	4	4	2
1_14017453	1	14017453	4	3	4	4	3	4	4	4	4	4	3	4	4	4	4	3	3	4	4	4	4	2	4	3	4	4	4	4	4	4	4	4	4	4	4	4	4	4	4	4	3	3	2	4	4	3	4
1_14106104	1	14106104	4	4	4	4	4	4	3	4	4	4	4	4	3	4	3	4	4	4	4	4	3	4	4	4	3	4	4	3	4	4	3	4	4	4	3	3	4	4	3	4	4	4	4	4	3	4	4
1_14106124	1	14106124	4	4	4	4	4	4	4	4	4	4	4	4	4	4	4	4	4	4	4	4	4	4	4	4	4	4	4	4	4	4	4	4	4	4	4	4	3	4	4	3	4	4	4	4	4	4	3
1_14106195	1	14106195	4	4	4	4	4	4	4	4	4	4	4	4	4	4	4	4	4	4	4	4	4	4	4	4	4	3	4	4	4	4	4	4	4	4	4	4	4	4	3	4	4	4	4	3	4	3	4
1_14111315	1	14111315	0	0	0	0	0	0	0	0	0	0	0	0	0	0	0	0	0	0	0	0	0	0	0	0	0	0	0	0	1	0	0	0	0	0	0	0	0	1	0	0	0	0	0	0	0	0	0
1_14111360	1	14111360	4	3	4	4	4	4	4	4	4	4	4	4	4	4	4	3	3	4	4	4	4	4	4	4	4	4	4	4	4	3	4	4	4	4	4	4	4	4	4	4	4	4	4	4	4	4	4
1_14111364	1	14111364	4	3	4	4	4	4	4	4	4	4	4	4	4	4	4	3	3	4	4	4	4	4	4	4	4	4	4	4	4	3	4	4	4	4	4	4	4	4	4	4	4	4	4	4	4	4	4
1_14111408	1	14111408	0	0	0	0	0	0	0	0	0	1	0	0	0	0	0	0	0	0	0	0	0	0	0	0	0	0	0	0	1	0	0	0	0	1	1	0	1	1	0	1	0	0	0	0	0	0	0
1_14111414	1	14111414	4	4	3	4	4	4	3	4	4	4	4	4	4	4	4	4	4	3	3	4	4	4	4	4	4	3	4	4	4	4	4	4	4	4	4	3	3	4	4	4	4	4	3	4	4	4	4
1_14123999	1	14123999	0	2	3	3	1	2	2	1	2	4	2	3	2	3	1	2	2	1	2	3	1	3	2	3	2	3	3	2	2	1	1	2	2	2	3	3	4	3	1	2	2	3	4	2	2	1	3
1_14124047	1	14124047	3	3	3	4	4	3	4	3	4	4	4	3	3	3	4	4	3	2	3	4	4	3	4	4	4	4	4	2	4	4	4	4	4	4	4	4	4	4	3	4	3	4	4	4	4	4	4
1_14124067	1	14124067	4	4	4	3	3	4	4	4	4	3	3	4	3	2	3	3	4	4	4	3	4	3	4	4	4	2	3	4	3	4	4	4	4	4	4	4	4	4	4	4	4	3	4	3	4	4	2
1_14124069	1	14124069	4	3	2	4	4	4	3	3	4	4	2	3	3	3	4	4	2	4	4	2	4	4	4	2	3	4	4	3	4	4	3	3	2	3	2	2	2	3	3	3	4	4	2	4	3	4	4
1_14168071	1	14168071	4	4	3	4	4	4	3	4	4	4	4	4	4	4	4	4	4	3	3	4	4	4	4	4	4	3	4	4	4	4	4	4	4	4	4	3	3	4	4	4	4	4	4	4	4	4	4
1_14168075	1	14168075	4	4	4	4	4	4	4	4	4	4	4	4	4	4	4	4	4	4	4	4	4	4	4	4	4	4	4	4	4	4	4	4	4	3	4	4	4	4	4	4	4	4	4	4	4	4	4
1_14248507	1	14248507	4	3	4	3	4	3	4	4	3	2	4	3	4	4	4	2	3	4	2	3	4	4	4	4	3	4	3	3	4	3	4	4	4	2	3	4	4	4	4	3	3	4	4	4	3	2	3
1_14248549	1	14248549	4	3	1	4	4	4	3	3	4	4	3	3	3	3	4	4	2	4	4	3	4	4	3	3	3	4	4	3	4	4	2	3	3	4	2	0	0	3	3	2	4	4	3	4	3	4	4
1_14248556	1	14248556	0	0	0	0	0	0	0	0	0	0	0	0	0	0	0	0	0	0	0	0	0	0	1	1	0	0	0	0	1	0	0	0	1	1	0	0	0	1	0	0	0	0	0	0	0	0	0
1_14465230	1	14465230	4	3	2	4	4	4	3	3	4	4	3	3	3	3	4	4	2	4	4	3	4	4	2	2	3	4	4	3	4	4	3	3	2	3	2	1	2	3	3	3	4	4	3	4	3	4	4
1_14465236	1	14465236	3	1	0	2	4	1	2	2	2	3	3	1	2	2	4	3	0	1	1	2	4	2	1	1	1	3	2	0	4	3	3	3	2	2	1	0	0	3	2	1	1	3	0	4	2	2	2
1_14465252	1	14465252	4	4	4	4	4	4	4	4	4	4	4	4	4	4	4	4	4	4	4	4	4	3	4	3	4	4	4	4	4	4	4	4	4	4	4	4	4	4	4	4	3	3	2	4	4	4	4
1_14465274	1	14465274	3	4	4	4	4	3	3	3	4	4	4	4	4	4	4	4	4	4	4	4	4	4	4	3	3	4	4	4	4	4	4	4	4	4	4	4	4	4	4	4	4	4	4	4	2	4	4
1_14470292	1	14470292	4	4	4	3	4	4	4	4	4	4	4	4	4	4	4	4	4	4	4	4	4	4	4	4	4	4	4	4	4	4	4	4	4	4	4	4	4	4	4	4	4	4	4	3	4	4	4
1_14470295	1	14470295	3	4	4	4	4	4	4	3	4	4	4	4	3	4	3	2	4	4	3	4	3	4	4	4	4	4	4	4	4	2	3	4	4	3	4	4	4	3	3	4	4	3	4	3	4	4	4
1_14470304	1	14470304	3	4	4	4	3	4	4	4	4	4	4	4	4	4	2	4	4	4	4	4	4	4	4	4	4	4	4	4	3	4	3	4	3	4	3	4	4	4	4	4	4	4	4	4	4	4	4
1_14470307	1	14470307	3	4	4	4	4	4	4	3	4	4	4	4	3	4	3	2	4	4	3	4	3	4	4	4	4	4	4	4	4	3	2	4	4	3	4	4	4	3	3	4	3	3	4	3	4	4	4
1_14470326	1	14470326	4	4	3	4	4	4	3	4	4	4	4	4	4	4	4	4	4	3	3	4	4	3	4	3	4	3	4	4	4	4	4	4	4	4	3	3	3	4	4	4	3	3	2	4	4	4	4
1_14470338	1	14470338	4	4	4	4	4	4	4	4	4	4	4	4	4	4	4	4	4	4	4	4	4	3	4	3	4	4	4	4	4	4	4	4	4	4	4	4	4	4	4	4	3	3	2	4	4	4	4
1_14470346	1	14470346	4	4	4	4	4	4	4	4	4	4	4	3	4	4	4	4	4	4	4	3	1	3	4	4	4	4	4	4	2	3	4	3	4	4	3	4	4	3	4	4	4	2	4	3	4	4	4
1_14470360	1	14470360	4	4	4	4	4	4	4	4	4	4	4	3	4	4	4	4	4	4	4	3	2	3	4	4	4	4	4	4	3	3	4	3	4	4	3	4	4	3	4	4	4	3	4	3	4	4	4
1_14470363	1	14470363	4	4	4	4	4	4	4	4	4	4	4	4	4	4	4	4	4	4	4	4	4	4	4	3	4	4	4	4	4	4	4	4	3	3	4	4	4	4	4	4	4	4	4	4	4	4	4
1_14470369	1	14470369	4	3	4	4	4	4	4	4	4	4	4	4	4	4	4	3	3	4	4	4	4	4	4	4	4	4	4	4	4	3	4	4	4	4	4	4	4	4	4	4	4	4	4	4	4	4	4
1_14470379	1	14470379	4	4	4	3	4	3	4	4	4	3	4	3	4	4	4	4	4	4	3	3	4	4	4	4	3	4	2	3	4	4	4	4	4	3	2	4	4	4	4	2	3	4	4	4	3	2	3
1_14470384	1	14470384	0	0	1	0	0	0	0	0	0	0	0	0	0	0	0	0	0	0	0	0	0	0	0	0	0	0	0	0	1	0	0	0	0	0	0	0	0	1	0	0	0	0	0	0	0	0	0
1_14470399	1	14470399	3	3	2	4	4	3	4	3	4	4	4	3	3	3	4	4	2	3	3	4	4	3	4	4	4	4	4	2	4	4	4	4	4	4	4	4	4	4	3	4	3	4	4	4	4	4	4
1_14483032	1	14483032	0	0	0	0	0	0	0	0	0	0	0	0	0	0	0	0	0	0	0	0	0	0	0	0	0	0	0	0	0	0	0	0	0	0	0	0	0	0	0	0	0	0	0	0	0	0	0
1_14483035	1	14483035	0	0	0	0	0	0	0	0	0	0	0	0	0	0	0	0	0	0	0	0	0	0	0	0	0	0	0	0	0	0	0	0	0	0	0	0	0	0	0	0	0	0	0	0	0	0	0
1_14483047	1	14483047	0	0	0	0	0	0	0	0	0	0	0	0	0	0	0	0	0	0	0	0	0	0	0	0	0	0	0	0	0	0	0	0	0	0	0	0	0	0	0	0	0	0	0	0	0	0	0
1_14483048	1	14483048	0	0	0	0	0	0	0	0	0	0	0	0	0	0	0	0	0	0	0	0	0	0	0	0	0	0	0	0	0	0	0	0	0	0	0	0	0	0	0	0	0	0	0	0	0	0	0
1_14483058	1	14483058	0	0	0	0	0	0	0	0	0	0	0	0	0	0	0	0	0	0	0	0	0	0	0	0	0	0	0	0	0	0	0	0	0	0	0	0	0	0	0	0	0	0	0	0	0	0	0
1_14483063	1	14483063	0	0	0	0	0	0	0	0	0	0	0	0	0	0	0	0	0	0	0	0	0	0	0	0	0	0	0	0	0	0	0	0	0	0	0	0	0	0	0	0	0	0	0	0	0	0	0
1_14483074	1	14483074	4	4	4	4	4	4	4	4	4	4	4	4	3	4	2	3	4	4	3	4	3	4	4	4	4	4	4	4	4	2	2	4	4	3	4	4	4	3	3	3	3	3	4	3	4	4	4
1_14483106	1	14483106	4	4	4	4	4	4	4	4	4	4	4	4	3	4	2	2	4	4	3	4	3	4	4	4	4	4	4	4	4	2	2	4	4	3	4	4	4	3	3	3	3	3	4	3	4	4	4
1_14487557	1	14487557	4	4	4	4	4	4	4	4	4	4	4	4	4	4	4	4	4	4	4	4	4	4	4	3	4	4	4	4	4	4	4	4	3	3	4	4	4	4	4	4	4	4	4	4	4	4	4
1_14487571	1	14487571	3	3	2	3	2	4	3	3	4	4	3	3	3	3	2	4	2	4	4	3	2	4	3	2	3	4	4	3	3	4	2	3	2	3	2	1	2	3	2	3	4	4	3	3	3	4	4
1_14487577	1	14487577	3	3	2	3	2	4	3	3	3	4	3	3	3	3	2	4	2	4	4	3	2	3	3	1	3	4	4	3	3	4	2	3	2	3	2	1	2	3	2	3	3	3	1	3	3	4	4
1_14487601	1	14487601	4	3	2	3	4	4	3	3	4	4	3	3	3	3	4	4	2	4	4	3	4	4	3	3	3	4	4	3	4	4	3	3	3	4	2	1	2	3	3	3	4	4	3	3	3	4	4
1_14487609	1	14487609	3	3	4	3	2	2	3	4	4	2	3	3	4	4	2	4	4	3	2	3	3	4	4	3	3	3	1	3	3	4	3	2	1	1	2	4	4	4	3	2	2	4	4	3	3	1	2
1_14487636	1	14487636	4	3	4	3	3	2	4	4	4	2	3	3	4	4	4	4	4	3	3	3	4	4	4	4	3	3	2	3	4	4	4	3	2	2	3	4	4	4	4	2	3	4	4	3	3	1	2
1_14487649	1	14487649	4	3	4	4	4	4	4	4	4	4	4	4	4	4	4	3	3	4	4	4	4	4	4	4	4	4	4	4	4	3	4	4	4	4	4	4	4	4	4	4	4	4	4	4	4	4	4
1_14515446	1	14515446	0	0	0	1	1	0	0	0	0	0	0	0	0	0	1	0	0	0	0	0	0	0	0	0	0	1	1	0	1	0	0	0	0	0	0	0	0	1	0	0	0	1	0	1	0	0	1
1_14515518	1	14515518	0	0	0	0	0	0	0	0	0	0	0	0	0	0	0	0	0	0	0	0	0	0	0	0	0	0	0	0	1	0	0	0	0	0	0	0	0	1	0	0	0	0	0	0	0	0	0
1_14543232	1	14543232	4	4	4	3	3	4	4	4	4	4	4	4	4	4	3	4	4	4	4	4	4	4	4	3	4	3	3	4	4	4	4	4	3	3	3	4	4	4	4	4	4	3	4	3	4	4	3
1_14543246	1	14543246	0	0	0	0	0	0	0	0	0	0	0	0	0	0	0	0	0	0	0	0	0	0	0	0	0	0	0	0	1	0	0	0	0	0	0	0	0	1	0	0	0	0	0	0	0	0	0
1_14553476	1	14553476	4	4	4	4	3	4	4	4	4	4	4	4	3	4	3	3	4	2	3	4	3	3	4	3	4	2	4	4	4	3	3	3	4	3	4	4	3	3	3	3	2	3	2	3	4	3	4
1_14553539	1	14553539	0	0	0	0	0	0	0	0	0	0	0	0	0	0	0	0	0	0	0	0	0	0	0	0	0	0	0	0	1	0	0	0	0	0	0	0	0	1	0	0	0	0	0	0	0	0	0
1_14553561	1	14553561	4	3	4	4	4	4	4	4	4	4	4	4	4	4	4	3	3	4	4	4	4	4	4	4	4	4	4	4	4	3	4	4	4	4	4	4	4	4	4	4	4	4	4	4	4	4	4
1_14553571	1	14553571	4	4	4	4	4	4	4	4	4	4	4	4	4	4	4	4	4	4	4	4	4	4	4	3	4	4	4	4	4	4	4	4	3	3	4	4	4	4	4	4	4	4	4	4	4	4	4
1_14553572	1	14553572	4	3	4	4	4	4	4	4	4	4	4	4	4	4	4	3	3	4	4	4	4	4	4	4	4	4	4	4	4	3	4	4	4	4	4	4	4	4	4	4	4	4	4	4	4	4	4
1_14710796	1	14710796	4	4	4	4	3	4	4	4	4	4	4	4	3	3	3	3	4	4	4	3	4	3	4	4	4	3	3	4	3	4	4	4	4	4	4	4	4	4	4	4	4	3	4	4	4	4	3
1_14710812	1	14710812	0	0	0	0	0	0	0	0	0	0	0	0	0	0	0	0	0	0	0	0	0	0	0	0	0	0	0	0	1	0	0	0	0	0	0	0	0	1	0	0	0	0	0	0	0	0	0
1_14710813	1	14710813	4	4	3	4	4	4	3	4	4	4	4	4	4	4	4	4	4	3	3	4	4	4	4	4	4	3	4	4	4	4	4	4	4	4	4	3	2	4	4	3	4	4	3	4	4	4	4
1_14710824	1	14710824	4	3	4	3	4	4	3	4	4	2	4	3	4	4	3	4	4	4	4	3	2	3	4	4	4	4	4	4	3	4	4	3	3	3	3	4	4	3	4	4	4	3	4	2	4	4	4
1_14710825	1	14710825	4	3	4	3	4	4	3	4	4	2	4	3	4	4	3	4	4	4	4	3	2	3	4	4	4	4	4	4	3	4	4	3	3	3	3	4	4	3	4	3	4	3	4	2	4	4	4
1_14710856	1	14710856	4	4	4	4	4	4	4	4	4	4	3	4	2	2	3	3	4	4	4	3	4	3	4	4	4	2	3	4	2	4	4	4	4	4	4	4	4	4	4	4	4	3	4	4	4	4	2
1_14710864	1	14710864	4	4	4	4	4	4	4	4	4	4	3	4	2	2	3	3	4	4	4	3	4	3	4	4	4	2	3	4	2	4	4	4	4	4	4	4	4	4	4	4	4	3	4	4	4	4	2
1_14710873	1	14710873	4	4	4	4	4	4	4	4	4	4	4	4	4	4	4	4	4	4	4	4	4	4	4	4	4	4	4	4	4	4	4	4	4	3	4	4	4	4	4	4	4	4	4	4	4	4	4
1_14710886	1	14710886	4	3	4	4	4	4	4	4	4	3	4	4	4	4	4	4	4	4	4	4	4	4	4	4	4	4	4	4	4	4	4	4	3	4	4	4	4	4	4	4	4	4	4	3	4	4	4
1_14710892	1	14710892	3	4	4	3	3	2	4	4	4	3	4	3	4	4	3	4	4	4	3	3	3	4	4	4	2	4	2	3	3	4	3	4	3	3	3	4	4	4	3	3	3	4	4	4	3	2	3
1_14710911	1	14710911	4	4	4	3	4	4	3	4	4	3	4	3	4	4	3	4	4	4	4	3	3	3	4	4	4	4	4	4	3	4	4	3	4	4	3	4	4	3	4	4	4	3	4	3	4	4	4
1_14710913	1	14710913	4	3	3	4	3	4	3	4	4	3	4	4	3	4	4	4	4	3	3	4	4	4	4	4	4	3	4	4	4	4	4	4	3	3	4	3	2	4	4	3	4	4	3	3	4	4	4
1_14758670	1	14758670	3	4	4	4	4	4	4	4	4	4	3	4	3	4	4	3	4	4	3	4	3	4	4	4	4	4	4	4	4	2	4	4	4	3	4	4	4	4	2	4	3	4	4	3	4	4	4
1_14854427	1	14854427	4	4	4	4	3	4	4	4	4	4	4	4	4	4	4	4	4	4	4	4	4	4	4	4	4	4	4	4	4	4	4	4	4	4	4	4	4	4	4	4	4	4	4	4	4	3	4
1_14854453	1	14854453	4	4	4	4	4	4	4	4	4	3	4	4	3	2	4	4	4	4	4	3	4	3	4	4	4	2	4	4	4	4	4	4	4	4	4	4	3	4	4	3	4	4	4	4	4	4	4
1_14854469	1	14854469	4	4	4	4	4	4	4	4	4	3	4	4	3	2	4	4	4	4	4	3	4	3	4	4	4	3	4	4	4	4	4	4	4	4	4	4	4	4	4	4	4	4	4	4	4	4	4
1_14854497	1	14854497	4	4	4	4	4	4	4	4	4	3	4	4	3	2	4	4	4	4	4	3	4	3	4	4	4	3	4	4	4	4	4	4	4	4	4	4	4	4	4	4	4	4	4	4	4	4	4
1_14878492	1	14878492	3	4	4	4	4	4	4	3	4	4	4	4	4	4	4	4	4	4	4	4	4	4	4	3	1	4	4	4	4	4	4	4	3	4	4	4	4	4	4	4	4	4	4	4	2	4	4
1_14878527	1	14878527	4	4	4	4	4	4	4	4	4	4	4	4	4	4	4	4	4	4	4	4	4	4	4	4	4	4	3	4	4	4	4	4	4	4	4	4	4	4	4	4	4	4	4	4	4	3	3
1_14906359	1	14906359	4	3	3	4	3	3	4	3	4	4	4	3	2	3	4	4	4	1	3	4	4	3	3	3	4	3	3	2	4	4	4	3	4	3	4	4	4	3	3	4	3	4	4	4	4	3	3
1_14906364	1	14906364	4	3	4	4	4	4	4	4	4	4	3	4	4	4	4	2	3	4	4	4	4	4	4	4	4	4	4	4	4	3	4	4	4	4	4	4	4	4	4	4	4	4	4	4	4	4	4
1_14906373	1	14906373	4	4	4	3	4	4	3	4	4	3	4	3	4	4	3	4	4	4	4	3	2	3	4	4	4	4	4	4	3	4	4	3	4	4	4	4	4	4	4	4	4	3	4	4	4	4	4
1_14906396	1	14906396	4	3	4	4	4	4	4	4	4	4	3	4	4	4	4	2	3	4	4	4	4	4	4	4	4	4	4	4	4	3	4	4	4	4	3	4	4	4	4	4	4	4	4	4	4	4	4
1_14906409	1	14906409	4	4	4	3	4	4	3	4	4	3	4	3	4	4	3	4	4	4	4	3	2	3	4	4	4	4	4	4	3	4	4	3	4	4	4	4	4	4	4	4	4	3	4	4	4	4	4
1_14955821	1	14955821	4	3	4	4	4	4	4	4	4	3	4	4	4	4	4	4	4	4	4	4	4	4	4	4	4	4	4	4	4	4	4	4	3	4	4	4	4	4	4	4	4	4	4	3	4	4	4
1_14955851	1	14955851	4	4	4	4	4	4	4	4	4	3	4	4	3	2	4	4	4	4	4	3	4	3	4	4	4	3	4	4	4	4	4	4	4	4	4	4	4	4	4	4	4	4	4	4	4	4	3
1_14966353	1	14966353	4	4	4	2	4	4	3	4	4	3	4	3	4	4	3	4	4	4	4	3	3	2	4	4	4	4	4	4	4	4	4	3	4	4	3	4	4	4	4	4	4	3	4	4	4	4	4
1_14966364	1	14966364	4	4	4	2	4	4	3	4	4	3	4	3	4	4	3	4	4	4	4	3	3	2	4	4	4	4	4	4	4	4	4	3	4	4	3	4	4	4	4	4	4	3	4	4	4	4	4
1_14966373	1	14966373	4	4	4	3	4	4	3	4	4	3	4	3	4	4	3	4	4	4	4	3	3	3	4	4	4	4	4	4	4	4	4	3	4	4	3	4	4	4	4	4	4	3	4	4	4	4	4
1_14966377	1	14966377	4	4	4	4	4	4	4	4	4	4	4	4	3	3	4	4	4	1	3	4	4	3	3	4	4	3	3	3	4	4	4	3	4	3	4	4	4	3	3	4	4	4	4	4	4	3	3
1_14966383	1	14966383	4	4	4	3	2	4	3	4	4	3	4	3	4	4	3	4	4	4	4	3	3	2	4	3	4	4	4	4	3	4	4	3	4	4	3	4	3	4	4	3	3	2	2	4	4	3	4
1_14966396	1	14966396	4	4	3	4	4	4	2	4	4	4	4	4	4	4	4	4	4	3	3	4	4	4	4	4	4	3	4	4	4	4	4	4	4	4	4	3	3	4	4	4	4	4	3	4	4	4	4
1_14966420	1	14966420	4	4	3	3	4	2	3	4	4	3	4	3	4	4	4	4	4	4	3	3	4	4	4	4	4	4	3	3	4	4	4	4	4	3	2	3	4	4	4	3	3	4	4	4	4	2	4
1_14966439	1	14966439	4	4	3	3	4	4	3	4	4	4	4	4	4	4	4	4	4	3	3	4	4	4	4	4	4	3	4	4	4	4	4	4	4	4	4	3	3	4	4	4	4	4	3	3	4	4	4
1_14969754	1	14969754	4	3	4	3	4	4	4	4	4	4	3	4	4	4	4	2	3	4	4	4	4	4	4	4	4	4	4	4	4	3	4	4	4	4	4	4	4	4	4	4	4	4	4	3	4	4	4
1_14969791	1	14969791	4	4	4	4	2	4	4	4	4	4	4	4	4	4	4	4	4	4	4	4	4	3	4	3	4	4	4	4	4	4	4	4	4	4	4	4	3	4	4	3	3	3	2	4	4	3	4
1_14973182	1	14973182	2	4	3	3	3	2	3	3	3	3	4	3	4	4	3	4	4	4	3	3	3	4	3	3	1	4	3	3	3	4	3	4	2	3	2	3	4	4	3	3	3	4	4	3	1	2	4
1_14973194	1	14973194	4	4	4	2	4	4	3	4	4	4	4	3	4	4	3	4	4	4	4	3	2	3	4	4	4	4	4	4	3	4	4	3	4	4	3	4	4	4	4	4	4	3	4	4	4	4	4
1_14973245	1	14973245	4	3	4	4	4	4	4	4	4	3	4	4	4	4	4	4	4	4	4	4	4	4	3	4	4	4	4	4	4	4	4	4	3	4	4	4	4	4	4	4	4	4	4	3	4	4	4
1_14973253	1	14973253	4	3	3	3	3	4	3	4	4	3	4	4	4	4	4	4	4	3	3	4	4	3	3	3	4	3	4	4	4	4	4	4	3	4	4	3	2	4	4	3	3	3	1	2	4	3	4
1_14973264	1	14973264	4	4	3	4	4	4	3	4	4	4	4	4	4	4	4	4	4	3	3	4	4	4	4	4	4	3	4	4	4	4	4	4	4	4	4	3	3	4	4	4	4	4	3	4	4	4	4
1_14975114	1	14975114	4	4	4	4	4	4	4	4	4	4	3	4	4	4	4	4	4	4	4	4	4	4	4	4	4	4	4	4	4	4	4	4	4	4	4	4	3	4	4	4	4	4	4	4	4	4	4
1_14975133	1	14975133	4	3	4	4	4	4	4	4	4	4	3	4	4	4	4	2	3	4	4	4	4	4	4	4	4	4	4	4	4	3	4	4	4	4	4	4	4	4	4	4	4	4	4	4	4	4	4
1_14975160	1	14975160	4	4	4	4	4	4	4	4	4	4	3	4	4	4	4	4	4	4	4	4	4	4	4	4	4	4	4	4	4	4	4	4	4	4	4	4	3	4	4	4	4	4	4	4	4	4	4
1_14975218	1	14975218	4	3	4	4	4	4	4	4	4	4	3	4	4	4	4	2	3	4	4	4	4	4	4	4	4	4	4	4	4	3	4	4	4	4	4	4	3	4	4	4	4	4	4	4	4	4	4
1_14975224	1	14975224	4	3	4	4	4	4	4	4	4	3	4	4	4	4	4	4	4	4	4	4	4	4	4	4	4	4	4	4	4	4	4	4	2	4	4	4	4	4	4	4	4	4	4	3	4	4	4
1_15000814	1	15000814	4	3	2	4	4	4	3	3	4	4	3	3	3	3	4	4	2	4	4	3	4	4	4	3	3	4	4	3	4	3	3	3	4	4	3	2	2	3	3	3	4	4	3	4	3	4	4
1_15009294	1	15009294	0	0	0	0	0	0	0	0	0	0	0	0	0	0	0	0	0	0	0	0	0	0	0	0	0	0	0	0	1	0	0	1	0	0	0	0	0	1	0	0	0	0	0	0	0	0	0
1_15009315	1	15009315	4	4	4	4	3	4	4	4	4	4	4	4	4	4	3	4	4	4	4	4	4	4	4	4	4	3	3	4	4	4	4	4	4	4	4	4	4	4	4	4	4	3	4	4	4	4	3
1_15009405	1	15009405	4	4	3	4	4	4	3	4	4	4	4	4	4	3	4	4	4	3	3	4	4	4	4	4	4	3	4	4	4	4	4	4	4	4	4	3	3	4	4	4	4	4	3	4	4	4	4
1_15021681	1	15021681	0	0	0	0	0	0	0	0	0	0	0	0	0	0	0	0	0	0	0	0	0	0	0	0	1	0	0	0	1	0	0	0	0	0	1	0	0	0	0	0	0	0	0	0	0	0	0
1_15021688	1	15021688	0	0	0	0	0	0	0	0	0	0	0	0	0	0	0	0	0	0	0	0	0	0	0	0	1	0	0	0	1	0	0	0	0	0	1	0	0	0	0	0	0	0	0	0	1	0	0
1_15021705	1	15021705	0	0	0	0	0	0	0	0	0	0	0	0	0	0	0	0	0	0	0	0	0	0	0	0	1	0	0	0	1	0	0	0	0	0	1	0	0	0	0	0	0	0	0	0	1	0	0
1_15021719	1	15021719	3	4	4	4	3	4	4	4	4	4	4	4	4	4	3	4	4	4	4	4	4	4	4	4	4	4	4	4	3	4	3	4	3	4	4	4	4	4	3	4	4	4	4	3	4	4	4
1_15021730	1	15021730	0	0	0	0	0	0	0	0	0	0	0	0	0	0	0	0	0	0	0	0	0	0	0	0	1	0	0	0	1	0	0	0	0	0	1	0	0	0	0	0	0	0	0	0	1	0	0
1_15021745	1	15021745	4	4	4	4	4	3	4	4	4	4	4	3	4	4	4	4	4	4	4	4	4	4	4	4	4	4	4	3	4	4	4	4	4	3	4	4	4	4	4	4	4	4	4	4	4	4	4
1_15027680	1	15027680	0	0	0	0	0	1	0	0	0	0	0	1	0	0	0	0	0	0	0	0	0	0	0	0	1	0	0	1	1	0	0	0	0	1	0	0	0	1	0	0	0	0	0	0	1	0	0
1_15027687	1	15027687	2	4	4	4	3	3	4	3	4	4	3	4	4	4	2	4	4	4	4	4	3	4	4	3	3	3	3	4	2	4	3	4	3	4	4	4	4	4	3	4	4	3	4	3	2	4	4
1_15027688	1	15027688	4	4	4	4	4	4	4	4	4	4	4	4	4	4	4	4	4	4	4	4	4	3	4	3	4	4	4	4	4	4	4	4	4	4	4	4	4	4	4	4	3	3	2	4	4	4	4
1_15027696	1	15027696	0	0	0	0	0	0	0	0	0	0	0	0	0	0	0	0	0	0	0	0	0	0	0	0	1	0	0	0	1	0	0	0	0	0	0	0	0	1	0	0	0	0	0	0	1	0	0
1_15027728	1	15027728	3	4	4	4	4	4	4	4	4	4	4	4	4	4	4	4	4	4	4	4	4	4	3	4	4	4	3	4	4	4	4	4	4	4	4	4	4	4	4	4	4	4	4	4	4	3	3
1_15027752	1	15027752	0	0	0	0	0	0	0	0	0	0	0	0	0	0	0	0	0	0	0	0	0	0	0	0	1	0	0	0	1	0	0	0	0	0	1	0	0	1	0	0	0	0	0	0	1	0	0
1_15027761	1	15027761	0	0	0	0	0	0	0	0	0	0	0	0	0	0	0	0	0	0	0	0	0	0	0	0	1	0	0	0	1	0	0	0	0	0	0	0	0	1	0	0	0	0	0	0	1	0	0
1_15187894	1	15187894	4	4	4	4	4	4	4	4	4	4	4	4	3	2	4	4	4	4	4	3	4	3	4	4	4	3	4	4	4	4	4	4	4	4	4	4	4	4	4	4	3	4	4	4	4	4	3
1_15187939	1	15187939	4	3	4	3	4	4	4	4	4	4	3	4	3	4	4	2	2	3	3	4	4	4	4	4	4	4	4	4	4	4	4	4	4	4	4	4	4	4	4	4	4	4	4	4	4	4	4
1_15187946	1	15187946	4	4	4	4	4	4	4	4	4	4	4	4	3	3	4	4	4	4	4	3	4	3	4	4	4	3	4	4	4	4	4	4	4	4	4	4	4	4	4	4	3	4	4	4	4	4	3
1_15215260	1	15215260	4	4	4	4	4	3	4	4	4	4	4	3	4	4	3	4	4	4	4	4	4	4	4	4	4	4	4	2	4	4	4	4	4	2	4	4	4	4	4	4	4	4	3	4	4	4	4
1_15215262	1	15215262	4	4	3	4	4	4	3	4	4	4	4	4	4	4	4	4	4	3	3	4	4	4	3	4	4	3	4	4	4	4	4	3	4	4	4	4	2	4	4	3	4	4	3	4	4	4	4
1_15215275	1	15215275	4	4	4	4	4	4	3	4	4	3	4	4	4	4	3	4	4	4	4	2	2	2	4	3	4	4	4	4	3	4	4	3	4	4	3	4	4	4	4	4	3	2	2	4	4	4	4
1_15215277	1	15215277	4	4	3	4	4	4	3	4	4	4	4	4	4	4	4	4	4	3	3	4	4	4	3	4	4	3	4	4	4	4	4	3	4	4	4	4	2	4	4	3	4	4	3	4	4	4	4
1_15215312	1	15215312	4	4	4	3	4	4	3	4	4	3	4	4	4	4	3	4	4	4	4	2	2	2	4	3	4	4	4	4	3	4	4	3	4	4	3	4	4	4	4	4	3	2	2	4	4	4	4
1_15215319	1	15215319	4	4	4	4	4	3	4	4	4	4	4	3	4	4	4	4	4	4	4	4	4	4	4	4	4	4	4	2	4	4	4	4	4	2	4	4	4	4	4	4	4	4	4	4	4	4	4
1_15215341	1	15215341	4	4	3	1	4	4	3	4	4	4	4	4	4	4	4	4	4	4	3	4	3	4	4	4	3	4	3	4	4	4	4	4	4	3	2	3	4	3	4	3	3	4	4	4	3	3	4
1_15215342	1	15215342	4	3	4	4	4	4	4	4	4	4	3	3	3	4	4	2	2	3	3	4	4	4	4	4	4	4	4	4	4	4	4	4	4	4	4	4	4	4	4	4	4	4	4	4	4	4	4
1_15215363	1	15215363	4	4	4	4	4	4	3	3	4	4	3	4	3	3	4	4	2	4	4	3	4	4	4	3	3	4	4	3	4	3	3	3	2	4	3	1	2	3	3	3	4	4	3	3	3	4	4
1_15298490	1	15298490	4	4	4	3	4	4	3	4	4	3	4	4	4	4	3	4	4	4	4	3	2	2	4	3	4	4	4	4	3	4	4	2	4	4	3	4	4	4	4	4	3	2	2	4	4	4	4
1_15298516	1	15298516	0	0	0	0	0	0	0	0	0	0	0	0	0	0	0	0	0	0	0	0	0	0	0	0	1	0	0	0	1	0	0	0	0	0	0	0	0	0	0	0	0	0	0	0	1	0	0
1_15298522	1	15298522	4	2	3	4	3	4	4	4	4	4	4	3	4	3	4	4	4	3	4	4	3	3	4	3	4	3	3	2	4	3	4	3	4	3	4	4	4	3	3	4	4	4	4	4	4	3	3
1_15298533	1	15298533	4	4	4	3	4	4	4	4	4	4	4	4	4	4	4	4	4	4	4	4	4	4	4	4	4	4	4	4	4	4	4	4	4	4	4	4	4	4	4	4	4	4	4	3	4	4	4
1_15298541	1	15298541	0	0	0	0	0	0	0	0	0	0	0	0	0	0	0	0	0	0	0	0	0	0	0	0	1	0	0	0	1	0	0	0	0	0	0	0	0	0	0	0	0	0	0	0	1	0	0
1_15298544	1	15298544	3	1	3	4	3	4	4	4	4	3	3	3	3	3	4	2	3	1	3	4	3	3	4	3	4	3	2	2	4	3	4	3	4	3	3	4	4	3	3	4	4	4	4	4	4	2	2
1_15298574	1	15298574	4	4	4	4	4	4	4	4	4	4	4	4	4	4	4	4	4	4	4	4	4	4	4	4	4	4	4	4	4	4	4	4	4	4	4	4	3	4	4	3	4	4	4	4	4	4	4
1_15298579	1	15298579	3	4	4	4	4	4	4	4	4	4	4	4	4	4	4	4	4	4	4	4	4	4	4	4	4	4	3	4	4	4	4	4	4	4	4	4	4	4	4	4	4	4	4	4	4	3	3
1_15298589	1	15298589	4	3	4	4	4	4	4	4	4	4	3	4	3	4	4	2	3	3	3	4	4	4	4	4	4	4	4	4	4	4	4	4	4	4	4	4	4	4	4	4	4	4	4	4	4	4	4
1_15298590	1	15298590	4	4	4	4	4	4	4	4	4	3	4	4	3	3	4	4	4	4	4	3	4	3	4	4	4	3	4	4	4	4	4	4	4	4	4	4	4	4	4	4	3	4	4	4	4	4	3
1_15298595	1	15298595	3	4	4	3	4	4	4	4	4	3	4	4	3	3	4	4	4	4	4	3	4	3	4	4	4	3	3	4	4	4	4	4	4	4	4	4	4	4	4	4	3	4	4	3	4	3	2
1_15392056	1	15392056	3	4	4	4	3	4	4	4	4	4	4	4	4	4	3	4	4	4	4	4	4	4	4	4	4	4	4	4	4	4	4	4	3	4	3	4	4	4	3	4	4	4	4	3	4	4	4
1_15392064	1	15392064	3	4	4	4	3	4	4	4	4	4	4	4	4	4	3	4	4	4	4	4	4	4	4	4	4	4	4	4	4	4	4	4	3	4	4	4	4	4	3	4	4	4	4	3	4	4	4
1_15392086	1	15392086	4	4	4	4	4	4	4	4	4	4	4	4	4	4	4	4	4	4	4	4	4	3	4	3	4	4	4	4	4	4	4	3	4	4	4	4	4	4	4	4	3	3	2	4	4	4	4
1_15392128	1	15392128	4	4	4	3	4	4	4	4	4	3	4	4	3	2	4	4	4	4	4	3	4	3	4	4	4	2	4	4	4	4	4	4	4	4	3	4	4	4	4	4	3	4	4	3	4	4	3
1_15392136	1	15392136	4	4	4	4	4	4	4	4	4	4	4	4	4	4	4	4	4	4	4	4	4	3	4	3	4	4	4	4	4	4	4	4	4	4	4	4	4	4	4	4	3	3	2	4	4	4	4
1_15392147	1	15392147	4	4	4	4	4	4	4	4	4	3	4	4	4	4	4	4	4	4	4	4	4	4	4	4	4	4	4	4	4	4	4	4	4	4	4	4	4	4	4	4	4	4	4	4	4	4	4
1_15392158	1	15392158	4	4	4	4	4	4	4	4	4	4	4	4	4	4	4	4	4	4	4	4	4	3	4	3	4	4	4	4	4	4	4	4	4	4	4	4	4	4	4	4	3	3	3	4	4	4	4
1_15503023	1	15503023	4	4	4	4	4	4	3	3	4	4	3	4	3	3	4	4	2	4	4	2	4	4	4	3	3	4	4	3	4	3	3	3	3	4	3	2	2	3	3	3	3	4	3	3	3	4	4
1_15503033	1	15503033	4	3	4	4	4	4	4	4	4	4	3	4	3	4	4	2	3	3	3	4	4	4	4	4	4	4	4	4	4	4	4	4	4	4	4	4	4	4	4	4	4	4	4	4	4	4	4
1_15517848	1	15517848	4	4	4	4	4	4	4	4	4	3	4	4	3	2	4	3	4	4	3	3	4	3	4	4	4	3	4	4	4	3	4	4	4	4	4	4	4	3	4	4	4	4	4	4	4	4	3
1_15517849	1	15517849	4	4	4	4	4	4	4	4	4	4	4	4	4	4	4	4	4	4	4	4	4	4	4	4	4	4	4	4	4	4	4	4	4	4	4	4	4	4	4	4	4	4	4	4	4	4	4
1_15517859	1	15517859	4	3	3	4	3	3	4	4	4	4	4	2	4	4	4	4	4	4	4	4	4	4	4	4	4	4	4	3	4	4	4	4	4	3	4	4	4	4	4	4	4	4	4	4	4	3	4
1_15517864	1	15517864	4	4	4	4	4	4	4	4	4	4	4	4	4	4	4	4	4	4	4	4	4	4	4	4	4	4	4	4	4	4	4	4	4	4	4	4	4	4	4	4	4	4	4	4	4	4	4
1_15517880	1	15517880	4	4	4	4	4	4	4	4	4	4	4	4	4	4	4	4	4	4	4	4	4	4	4	4	4	4	4	4	4	4	4	4	4	4	4	4	4	4	4	4	4	4	4	4	4	4	4
1_15517904	1	15517904	3	4	4	4	3	4	4	4	4	4	4	4	4	4	3	4	4	4	4	4	4	4	4	4	4	4	4	4	4	4	4	4	3	4	3	4	4	4	3	4	4	4	4	3	4	4	4
1_15517907	1	15517907	3	4	4	4	3	4	4	4	4	4	4	4	4	4	3	4	4	4	4	4	4	4	4	4	4	4	4	4	4	4	4	4	3	4	3	4	4	4	3	4	4	4	4	3	4	4	4
1_15517918	1	15517918	3	4	4	4	3	4	4	4	4	4	4	4	4	4	3	4	4	4	4	4	4	4	4	4	4	4	4	4	4	4	4	4	3	4	3	4	4	4	3	4	4	4	4	3	4	4	4
1_15517921	1	15517921	4	4	4	4	4	4	4	4	4	3	4	4	3	2	4	3	4	4	3	3	4	3	4	4	4	3	4	4	4	3	4	4	4	4	3	4	4	3	4	4	4	4	4	4	4	4	3
1_15517930	1	15517930	4	4	4	4	4	4	4	4	4	3	2	4	3	2	4	3	4	4	3	3	4	3	4	4	4	3	4	4	4	3	4	4	4	4	3	4	4	3	4	4	4	4	4	4	4	4	3
1_15517952	1	15517952	4	4	4	4	4	4	4	4	4	3	4	4	3	2	4	3	4	4	3	3	4	3	4	4	4	3	4	4	4	3	4	4	4	4	3	4	4	3	4	4	4	4	4	4	4	4	3
1_15517964	1	15517964	4	4	4	3	4	4	4	4	4	4	4	4	4	4	4	4	4	4	4	4	4	4	4	4	4	4	4	4	4	4	4	4	4	4	4	4	4	4	4	4	4	4	4	3	4	4	4
1_15529244	1	15529244	4	4	4	4	4	4	4	4	4	4	4	3	4	3	3	4	4	3	4	4	3	3	4	2	4	3	3	0	4	3	4	3	4	3	4	4	4	3	3	4	4	3	1	4	4	3	2
1_15529270	1	15529270	4	4	4	4	4	4	4	4	4	4	4	3	4	3	4	4	4	3	4	4	3	3	4	3	4	3	3	1	4	4	4	3	4	3	4	4	4	3	3	4	4	3	2	4	4	3	3
1_15529292	1	15529292	4	4	4	4	4	4	4	4	4	4	4	4	3	4	3	4	3	4	3	3	4	4	4	4	4	4	4	4	4	4	3	3	3	4	3	3	4	3	3	4	3	4	3	3	3	4	4
1_15529297	1	15529297	4	4	4	4	4	4	4	4	4	4	4	4	4	3	4	4	4	3	4	4	3	3	4	3	4	3	3	1	4	4	4	3	4	3	4	4	4	4	3	4	4	3	2	4	4	3	3
1_15529319	1	15529319	4	4	4	4	4	4	4	4	4	4	4	4	3	4	3	4	3	4	3	3	4	4	4	4	4	4	4	3	4	4	4	3	3	4	3	3	4	4	3	4	4	4	3	3	3	4	4
1_15529320	1	15529320	4	4	4	4	4	4	4	4	4	4	4	4	4	3	4	4	4	3	4	4	3	3	4	3	4	3	3	1	4	4	4	4	4	3	4	4	4	4	4	4	4	3	2	4	4	4	3
1_15529338	1	15529338	4	4	4	4	4	4	4	4	4	4	4	4	4	4	4	4	4	4	4	4	4	4	4	3	4	4	4	4	4	4	4	3	4	4	4	3	4	4	4	4	3	4	3	4	3	4	4
1_15542290	1	15542290	3	4	4	4	4	4	4	4	4	4	3	4	4	4	4	4	4	4	4	4	4	4	4	4	4	4	3	4	4	4	4	4	4	4	4	4	4	4	4	4	4	4	4	4	4	3	3
1_15542294	1	15542294	4	4	4	4	4	4	4	4	4	4	4	4	3	3	4	4	3	3	4	3	3	3	4	2	3	3	3	0	3	4	3	3	3	3	3	4	2	3	3	3	3	3	0	3	3	3	3
1_15542377	1	15542377	4	4	4	3	4	4	4	4	4	3	4	4	3	1	4	3	4	4	3	3	4	2	4	4	4	1	4	4	4	2	4	4	4	4	4	4	4	2	4	4	4	4	4	3	4	4	3
1_15586139	1	15586139	2	4	4	4	3	2	4	1	4	4	3	4	3	4	3	4	2	3	4	3	4	4	2	3	3	4	4	4	4	3	3	4	2	4	4	4	4	4	3	3	4	3	3	2	3	3	4
1_15586187	1	15586187	4	4	3	3	4	4	3	4	4	2	4	4	4	4	4	4	4	4	2	4	3	3	4	3	3	4	3	4	4	4	4	3	4	3	2	3	3	3	4	2	2	3	2	4	3	2	4
1_15586196	1	15586196	4	2	3	4	2	4	4	4	4	4	4	3	4	3	3	4	4	3	4	4	3	3	4	3	4	2	2	2	4	3	4	3	4	3	4	4	4	3	3	4	4	3	4	4	4	3	3
1_15586200	1	15586200	4	3	3	3	4	4	3	4	4	3	4	3	4	4	3	4	3	4	4	3	2	3	4	4	4	4	4	4	3	4	4	3	4	4	3	4	3	4	3	4	4	3	4	4	4	4	4
1_15586220	1	15586220	0	2	1	0	3	0	0	0	0	0	0	1	0	1	1	1	0	1	0	0	1	1	0	1	1	2	2	2	3	1	2	1	0	2	0	0	0	1	1	0	1	1	0	0	1	1	1
1_15776421	1	15776421	0	0	0	0	0	0	0	0	0	0	0	0	0	0	0	2	0	0	0	0	0	0	0	0	1	0	0	0	2	0	1	0	0	1	0	0	0	0	0	0	1	0	0	0	1	0	0
1_15776424	1	15776424	4	4	4	2	3	4	3	4	4	3	4	4	4	4	2	4	3	4	4	3	2	2	4	3	4	3	3	4	3	4	4	3	4	4	3	4	3	4	3	4	3	1	3	4	4	4	3
1_15776425	1	15776425	4	4	4	3	3	4	3	4	4	3	4	4	4	4	2	4	3	4	4	3	2	2	4	3	4	3	3	4	3	4	4	3	4	4	3	4	3	4	3	4	3	1	3	4	4	4	3
1_15776436	1	15776436	0	0	0	0	0	0	0	0	0	0	0	0	0	0	0	2	0	0	0	0	0	0	0	0	1	0	0	0	2	0	1	0	0	1	0	0	0	0	0	0	1	0	0	0	1	0	0
1_15776458	1	15776458	4	2	3	4	3	4	4	4	4	4	4	2	4	3	4	4	4	3	4	4	3	2	3	3	4	3	3	2	4	3	4	3	4	3	4	4	4	3	3	4	4	4	4	4	4	3	3
1_15776485	1	15776485	0	0	0	0	0	0	0	0	0	0	0	0	0	0	0	2	0	0	0	0	0	0	0	0	1	0	0	0	2	0	1	0	0	1	0	0	0	0	0	0	1	0	0	0	1	0	0
1_15776499	1	15776499	4	4	4	2	3	4	3	4	4	3	4	4	4	4	2	4	3	4	4	3	2	2	4	3	4	3	3	4	3	4	4	3	4	4	3	4	3	4	3	4	3	1	2	4	4	4	3
1_15776510	1	15776510	1	4	4	4	3	4	4	4	4	4	3	4	4	4	3	4	4	4	4	4	4	4	3	4	4	4	3	4	4	4	4	4	3	4	3	4	4	4	3	4	4	4	4	3	4	3	3
1_15776525	1	15776525	4	4	4	3	4	4	3	3	4	4	3	4	3	3	4	4	3	4	4	3	4	4	3	3	3	4	4	3	4	3	3	3	3	4	4	1	3	3	4	3	3	4	3	3	2	4	4
1_15776528	1	15776528	4	4	4	2	3	4	3	4	4	3	4	4	4	4	2	4	3	4	4	3	2	2	4	3	4	3	3	4	3	4	4	3	4	4	3	4	3	4	3	4	3	1	2	4	4	4	3
1_15804793	1	15804793	4	3	3	4	4	4	4	4	4	4	4	4	4	4	4	4	4	4	4	4	4	4	4	4	4	4	4	4	4	4	4	4	4	4	4	4	4	4	3	4	4	4	4	4	4	4	4
1_15804815	1	15804815	3	4	4	4	3	4	4	4	4	4	3	4	4	4	4	4	4	4	4	4	4	4	4	4	4	3	2	4	4	4	4	4	4	4	3	4	4	4	4	4	4	3	3	4	4	3	3
1_15804838	1	15804838	3	4	4	4	3	4	4	4	4	4	4	4	4	4	4	4	4	4	4	4	4	4	4	4	4	4	4	4	4	4	4	4	3	4	3	4	4	4	3	4	4	4	4	3	4	4	4
1_15830248	1	15830248	0	0	0	0	0	0	0	0	0	0	0	0	0	0	0	1	0	0	0	0	0	0	0	0	1	0	0	0	2	0	1	0	0	1	0	0	0	0	0	0	1	0	0	0	1	0	0
1_15830251	1	15830251	4	3	3	4	4	4	4	4	4	3	4	3	4	4	4	4	4	4	4	4	4	4	4	4	4	4	4	4	4	4	4	4	4	4	4	4	4	4	4	4	4	4	4	4	4	4	4
1_15830257	1	15830257	4	4	4	4	4	4	4	4	4	4	4	4	4	4	4	4	4	4	4	4	4	2	4	3	4	4	4	4	4	4	4	4	4	4	4	4	4	4	4	4	3	3	3	4	4	4	4
1_15830330	1	15830330	4	4	4	4	4	4	4	4	4	3	4	4	4	4	4	4	4	4	4	4	4	4	4	4	4	4	4	4	4	4	4	4	4	4	4	4	4	4	4	4	4	4	4	4	4	4	4
1_15830333	1	15830333	4	3	3	4	4	4	4	4	4	3	4	3	4	4	4	4	4	4	4	4	4	4	4	4	4	4	4	4	4	4	4	4	4	4	4	4	4	4	4	4	4	4	4	4	4	4	4
1_15988880	1	15988880	4	2	4	4	3	3	4	4	4	4	4	4	4	3	4	4	4	3	4	4	4	3	4	3	4	3	3	1	4	3	4	3	4	3	4	4	4	3	2	4	4	4	4	4	4	3	3
1_15988890	1	15988890	4	2	4	4	3	3	4	4	4	3	4	4	4	3	4	4	4	3	4	4	4	3	4	3	4	3	3	1	4	3	4	3	4	3	4	4	4	3	3	4	4	4	4	4	4	3	3
1_15988901	1	15988901	4	2	4	4	3	3	4	4	4	3	4	4	4	3	4	4	4	3	4	4	4	3	4	3	4	3	3	2	4	3	4	3	4	3	4	4	4	3	3	4	4	4	4	4	4	3	3
1_15988902	1	15988902	4	4	3	4	4	4	3	4	4	4	4	4	4	4	4	4	4	4	3	4	4	4	4	4	4	3	4	4	3	4	3	4	4	4	4	3	2	4	4	3	4	4	3	4	4	4	4
1_15988906	1	15988906	3	4	4	4	3	4	4	4	4	4	4	4	4	4	3	4	4	4	4	4	4	4	4	4	4	4	4	4	4	4	4	4	3	4	3	4	4	4	3	4	4	4	4	3	4	4	4
1_15988922	1	15988922	4	2	4	4	3	3	4	4	4	3	4	4	4	3	4	4	4	3	4	4	3	3	4	3	4	3	3	2	4	3	4	3	4	3	4	4	4	3	3	4	4	4	4	4	4	3	3
1_15988925	1	15988925	3	4	4	4	4	4	4	4	4	4	3	4	4	4	4	4	4	4	4	4	4	4	4	4	4	4	3	4	4	4	4	4	4	4	4	4	4	4	4	4	4	4	4	4	4	3	3
1_15988938	1	15988938	4	4	3	3	4	4	3	4	4	3	4	4	4	4	4	4	4	4	3	4	2	4	3	4	3	4	3	4	4	4	4	4	4	3	2	3	4	3	4	3	3	4	4	4	3	3	4
1_15988940	1	15988940	4	4	3	4	4	4	3	4	4	4	4	4	4	4	4	4	4	3	3	4	4	4	4	4	4	3	4	4	4	4	4	4	4	4	4	3	3	4	4	4	4	4	3	4	4	4	4
1_16055875	1	16055875	4	3	4	4	2	4	4	4	4	2	4	3	4	3	4	4	4	3	4	4	4	4	4	4	3	3	3	4	4	3	4	2	4	3	4	4	4	2	4	4	4	4	4	4	3	3	3
1_16055889	1	16055889	4	3	4	4	2	4	4	4	4	2	4	3	4	3	4	4	4	3	4	4	4	4	4	4	3	3	3	4	4	3	4	2	4	3	4	4	4	2	4	4	4	4	4	4	3	3	3
1_16055925	1	16055925	4	4	4	3	4	4	3	3	3	3	3	4	3	1	4	3	3	4	3	2	4	3	4	3	3	2	4	3	4	2	3	3	3	4	3	3	3	2	4	3	3	3	3	3	3	4	3
1_16055926	1	16055926	2	2	2	1	1	4	2	4	3	1	3	2	4	3	2	4	3	3	3	3	1	3	4	4	3	3	1	3	3	3	4	2	3	2	1	3	3	2	2	3	3	3	4	3	3	0	2
1_16055936	1	16055936	4	4	4	4	4	4	4	4	4	4	4	4	4	4	4	4	4	4	4	4	4	4	4	4	4	4	4	4	4	4	4	4	4	4	3	4	4	4	4	4	4	4	4	3	4	4	4
1_16055940	1	16055940	4	3	4	4	3	4	4	4	4	3	4	3	4	3	4	4	4	3	4	4	4	4	4	4	3	3	3	4	4	3	4	3	4	3	4	4	4	3	4	4	4	4	4	4	3	3	3
1_16064821	1	16064821	0	0	0	0	0	0	0	0	0	0	0	0	0	0	0	1	0	0	0	0	0	0	0	0	1	0	0	0	1	0	0	0	0	1	0	0	0	0	0	0	1	0	0	0	1	0	0
1_16064822	1	16064822	0	0	0	0	0	0	0	0	0	0	0	0	0	0	0	1	0	0	0	0	0	0	0	0	1	0	0	0	1	0	0	0	0	1	0	0	0	0	0	0	1	0	0	0	1	0	0
1_16064854	1	16064854	4	4	3	4	4	4	3	4	4	4	4	4	4	4	4	4	4	3	3	4	4	4	3	4	4	3	3	3	4	4	4	4	4	4	4	3	3	3	4	4	4	4	3	4	4	4	4
1_16064857	1	16064857	4	4	4	4	4	4	4	4	4	4	4	4	4	4	3	4	4	4	3	4	3	4	4	4	4	4	2	4	4	4	4	4	3	3	2	3	4	3	3	3	3	4	4	3	4	1	2
1_16253208	1	16253208	3	3	4	4	2	3	4	3	4	3	4	3	4	3	2	4	4	3	4	4	4	4	3	3	3	2	2	3	4	3	4	2	2	4	4	4	4	3	3	4	4	3	4	4	3	3	2
1_16253225	1	16253225	2	3	4	2	1	3	4	3	4	3	4	2	4	3	2	4	4	3	4	4	4	4	3	3	3	2	2	3	4	3	4	2	2	4	3	4	4	3	3	4	4	3	4	3	3	3	2
1_16253238	1	16253238	3	3	4	4	2	3	4	3	4	3	4	4	4	3	3	4	4	3	4	4	4	4	3	3	3	2	2	3	4	3	4	2	3	4	4	4	4	3	4	4	4	3	4	4	3	3	2
1_16256850	1	16256850	4	4	4	4	4	4	3	4	4	4	4	4	4	4	2	4	3	4	4	3	2	3	4	3	4	4	4	4	3	4	4	3	4	4	3	4	3	4	3	4	4	3	3	4	4	4	4
1_16256900	1	16256900	1	0	0	0	0	0	0	0	0	0	1	0	2	0	0	1	0	0	0	0	0	0	0	0	1	0	1	0	2	0	1	0	0	1	0	0	0	0	0	0	2	0	0	0	2	1	1
1_16294468	1	16294468	4	4	4	2	4	4	3	4	4	3	4	4	4	4	3	4	3	4	4	3	2	2	4	3	4	4	4	4	3	4	4	3	4	4	3	4	3	4	3	4	4	2	3	4	4	4	4
1_16294473	1	16294473	4	4	4	4	4	4	4	4	4	4	4	3	4	4	4	4	4	4	4	4	4	4	4	4	3	4	4	4	4	4	4	4	4	3	4	4	4	4	4	4	4	4	4	4	3	4	4
1_16294487	1	16294487	4	4	3	4	4	4	3	4	4	4	4	4	4	4	4	4	4	3	3	4	4	4	4	4	4	3	4	4	4	4	4	4	4	4	4	3	3	4	4	4	4	4	3	4	4	4	4
1_16294489	1	16294489	4	4	4	2	4	4	3	4	4	3	4	4	4	4	3	4	3	4	4	3	2	2	4	3	4	4	4	4	3	4	4	3	4	4	3	4	3	4	3	4	4	2	3	4	4	4	4
1_16294509	1	16294509	3	4	4	4	3	4	4	4	4	4	4	4	4	4	3	4	4	4	4	4	4	4	4	4	4	4	4	3	4	4	4	4	3	4	3	4	3	4	3	4	4	4	4	4	4	4	4
1_16294567	1	16294567	2	4	4	4	4	2	4	2	4	4	3	4	3	4	3	4	3	3	4	3	4	4	3	4	4	4	4	3	4	3	3	4	3	4	4	4	4	4	3	3	4	3	4	2	4	4	4
1_16442429	1	16442429	4	3	3	2	4	4	3	4	4	3	4	3	4	4	4	4	3	4	4	3	2	3	4	3	4	4	4	4	3	4	4	3	4	4	3	4	3	4	3	4	4	3	3	4	4	4	4
1_16442437	1	16442437	4	3	3	4	4	4	4	4	4	4	4	3	4	4	4	4	4	4	4	4	4	4	4	4	4	4	4	4	4	4	4	4	4	4	4	4	4	4	4	4	4	4	4	4	4	4	4
1_16442441	1	16442441	3	4	4	4	4	4	4	4	4	4	3	4	4	4	4	4	4	4	4	4	4	4	4	4	4	4	4	4	4	4	4	4	4	4	4	4	4	4	4	4	4	4	4	4	4	3	3
1_16442453	1	16442453	3	4	4	4	3	4	4	4	4	4	4	4	4	4	3	4	4	4	4	4	4	4	4	4	4	4	4	4	4	4	4	4	3	4	4	4	3	4	3	4	4	4	4	4	4	4	4
1_16442467	1	16442467	4	4	4	4	4	3	4	4	4	4	4	4	4	4	4	4	4	4	4	4	3	3	4	3	4	4	4	2	4	4	4	4	4	3	4	4	4	4	2	4	4	4	4	3	4	4	4
1_16442487	1	16442487	4	4	3	4	4	4	3	4	4	4	4	4	4	4	4	4	4	3	3	4	4	4	4	4	4	3	4	4	3	4	3	4	4	4	4	3	3	4	4	4	4	4	3	4	4	4	4
1_16442520	1	16442520	4	4	4	4	4	3	4	4	4	4	4	4	4	4	4	4	4	4	4	4	3	2	4	3	4	4	4	1	4	4	4	4	4	3	4	4	4	4	2	4	4	4	4	2	4	4	4
1_16452017	1	16452017	4	4	3	4	4	4	3	4	4	3	4	4	4	4	4	4	4	4	3	4	3	4	3	4	4	4	3	4	4	4	4	4	4	3	2	3	4	3	4	3	3	4	4	4	4	3	4
1_16452070	1	16452070	0	0	0	0	0	0	0	0	0	0	0	0	0	0	0	1	0	0	0	0	0	0	0	0	1	0	0	0	1	0	0	0	0	1	0	0	0	0	0	0	0	0	0	0	0	0	0
1_16452078	1	16452078	3	4	4	4	3	2	4	2	4	4	3	2	3	4	3	4	3	3	4	2	4	4	4	4	3	4	4	4	4	3	2	4	4	3	4	4	4	4	3	3	4	3	3	2	3	4	3
1_16452100	1	16452100	3	4	4	4	3	4	4	4	4	4	4	4	4	4	3	4	4	4	4	4	4	4	4	4	4	4	4	4	4	4	4	4	3	4	4	4	3	4	3	4	4	4	4	4	4	4	4
1_16452107	1	16452107	3	4	4	4	3	4	4	4	4	4	4	4	4	4	3	4	4	4	4	4	4	4	4	4	4	4	4	4	4	4	4	4	3	4	4	4	3	4	3	4	4	4	4	4	4	4	4
1_16482397	1	16482397	4	4	4	4	4	4	4	4	4	4	3	4	4	4	4	4	4	4	4	4	4	4	4	4	4	4	4	4	4	4	4	4	4	4	4	4	4	4	4	4	4	4	4	4	4	3	4
1_16482472	1	16482472	4	4	4	4	4	4	4	4	4	4	4	4	4	4	4	4	4	4	4	4	4	4	4	4	4	4	4	4	4	4	4	3	4	4	4	4	4	4	4	4	4	4	4	4	4	4	4
1_16482488	1	16482488	4	4	3	4	4	4	4	4	4	4	4	3	4	4	4	4	4	4	4	4	4	4	4	4	4	4	4	4	4	4	4	4	4	4	4	4	4	4	4	4	4	4	4	4	4	4	4
1_16585954	1	16585954	4	2	3	4	4	4	4	4	4	4	4	4	3	4	4	4	4	4	4	4	4	4	4	4	4	4	4	4	4	4	4	4	4	4	4	4	4	4	4	4	3	4	4	4	4	4	4
1_16585964	1	16585964	4	2	3	4	4	4	4	4	4	4	4	4	3	4	4	4	4	4	4	4	4	4	4	4	4	4	4	4	4	4	4	4	4	4	4	4	4	4	4	4	3	4	4	4	4	4	4
1_16585988	1	16585988	3	3	4	4	4	4	4	4	4	4	3	3	3	4	4	2	3	3	3	4	4	4	3	4	4	4	3	4	3	4	3	4	4	4	4	4	4	4	4	4	4	4	4	4	4	3	3
1_16586009	1	16586009	4	4	4	4	4	4	3	3	4	4	3	4	3	0	4	4	3	4	4	3	4	4	4	3	3	4	4	3	4	3	3	3	3	4	3	2	3	2	4	3	3	3	3	4	3	4	4
1_16586016	1	16586016	4	3	3	4	4	4	4	4	4	4	4	3	4	4	4	4	4	4	4	4	4	4	4	4	4	4	4	4	4	4	4	4	4	4	4	4	4	4	4	4	4	4	4	4	4	4	4
1_16636600	1	16636600	4	3	4	4	4	4	4	4	4	4	4	4	3	4	4	4	4	4	4	4	4	4	4	4	4	4	4	4	4	4	4	4	4	4	4	4	4	4	4	4	3	4	4	4	4	4	4
1_16636608	1	16636608	4	4	4	4	4	4	4	4	4	4	4	4	4	4	4	4	4	3	3	4	4	4	4	4	4	4	4	4	3	4	3	4	4	4	4	3	3	4	4	3	4	4	3	4	4	4	4
1_16636642	1	16636642	0	1	0	0	0	0	0	0	0	0	0	0	0	0	0	0	0	0	0	0	0	0	0	0	0	0	0	0	1	0	0	0	0	0	0	0	0	0	0	0	0	0	0	0	0	0	0
1_16636668	1	16636668	3	4	4	4	4	4	4	4	4	4	4	4	4	4	4	4	4	4	4	4	4	4	4	4	4	4	4	4	4	4	4	4	3	4	4	4	3	4	3	4	4	4	4	4	4	4	4
1_16636688	1	16636688	4	4	4	4	3	4	4	4	4	4	4	4	4	4	4	4	4	3	3	4	4	4	4	4	4	3	4	4	3	4	3	4	4	4	4	3	3	4	4	3	4	4	3	3	4	4	3
1_16666455	1	16666455	4	4	3	3	4	4	4	4	4	4	4	4	4	4	3	4	4	4	4	4	4	4	4	4	4	4	4	3	4	4	4	4	4	4	4	4	4	4	4	4	4	4	4	3	4	4	4
1_16666467	1	16666467	4	4	4	4	4	4	4	4	4	4	4	4	4	4	4	4	4	4	4	4	4	4	4	4	3	4	4	4	4	4	4	4	4	3	4	4	4	4	4	4	4	4	4	4	3	4	4
1_16666475	1	16666475	4	4	4	3	4	4	4	4	4	4	4	4	4	4	4	4	4	4	4	4	4	4	4	4	4	4	4	3	4	4	4	4	4	4	4	4	4	4	4	4	4	4	4	3	4	4	4
1_16666513	1	16666513	4	4	3	4	4	4	3	4	4	4	4	4	4	4	3	4	4	3	3	4	4	3	4	4	4	3	4	4	4	4	3	4	4	4	4	3	3	4	4	3	4	4	3	4	4	4	4
1_16677255	1	16677255	4	4	4	4	4	4	4	4	4	4	4	3	4	4	4	4	4	4	4	4	4	4	4	4	4	4	4	4	4	4	4	4	4	3	4	4	4	4	4	4	4	4	4	4	3	4	4
1_16677314	1	16677314	4	4	4	4	4	4	4	4	4	4	3	3	3	4	4	3	3	3	3	4	4	4	4	4	4	4	4	4	4	4	4	4	4	4	4	4	4	4	4	4	4	4	4	4	4	4	3
1_16677339	1	16677339	0	0	0	0	0	0	0	0	0	0	0	0	0	0	0	1	0	0	0	0	0	0	0	0	1	0	0	0	1	0	0	0	0	1	0	0	0	0	0	0	0	0	0	0	1	0	0
1_16677343	1	16677343	4	3	4	4	4	4	4	4	4	4	3	4	3	4	4	2	3	3	3	4	4	4	4	4	4	4	4	4	4	4	4	4	4	4	4	4	4	4	4	4	4	4	4	4	4	4	3
1_16697922	1	16697922	4	4	4	4	4	3	4	4	4	4	4	4	4	4	4	4	4	4	4	4	3	3	4	3	4	4	4	3	4	4	4	4	4	3	4	4	4	4	3	4	4	4	4	3	4	4	4
1_16697948	1	16697948	4	4	4	4	4	4	3	3	4	3	3	4	3	1	4	3	2	4	3	2	4	3	4	3	3	3	4	3	4	2	3	3	3	4	3	2	3	2	4	3	3	3	3	4	3	4	3
1_16697954	1	16697954	4	4	3	4	4	4	3	4	4	4	4	4	4	4	4	4	4	3	3	4	4	4	4	4	4	3	4	4	4	4	4	4	4	4	4	3	3	4	4	4	4	4	3	4	4	4	4
1_16697957	1	16697957	4	4	3	3	3	4	3	4	4	3	4	4	4	3	4	4	4	3	3	4	3	4	2	4	4	3	2	4	4	3	4	3	3	3	2	3	4	2	4	3	3	4	3	3	4	2	4
1_16697975	1	16697975	4	4	3	4	4	4	3	4	4	4	4	4	4	4	4	4	4	3	3	4	4	4	4	4	4	3	4	4	4	4	4	4	4	4	4	3	3	4	4	4	4	4	3	4	4	4	4
1_16698012	1	16698012	4	3	4	4	4	4	4	4	4	4	3	3	3	4	4	2	3	3	3	4	4	4	4	4	3	4	4	4	4	4	4	4	4	3	4	4	4	4	4	4	4	4	4	4	3	4	4
1_16712454	1	16712454	0	0	0	0	0	0	0	0	0	0	0	0	0	0	0	1	0	0	0	0	0	0	0	0	1	0	0	0	1	0	1	0	0	1	0	0	0	0	0	0	0	0	0	0	0	0	0
1_16712468	1	16712468	0	0	0	0	0	0	0	0	0	0	0	0	0	0	0	1	0	0	0	0	0	0	0	0	1	0	0	0	1	0	1	0	0	1	0	0	0	0	0	0	0	0	0	0	1	0	0
1_16712478	1	16712478	3	4	4	4	4	4	4	4	4	4	4	4	4	4	4	4	4	4	4	4	4	4	4	4	4	4	4	4	4	4	4	4	3	4	3	4	3	4	3	4	4	4	4	4	4	4	4
1_16712526	1	16712526	4	3	3	4	3	4	4	4	4	4	4	3	4	4	4	4	4	4	4	4	4	4	4	4	4	4	4	4	4	4	4	4	4	4	4	4	4	4	4	4	4	4	4	4	4	4	3
1_16858707	1	16858707	0	0	0	0	0	0	0	0	0	0	0	0	0	0	0	1	0	0	0	0	0	0	0	0	1	0	0	0	2	0	1	0	0	1	0	0	0	0	0	0	0	0	0	0	1	0	0
1_16858726	1	16858726	4	4	4	4	4	3	4	4	4	4	4	4	4	4	4	4	4	4	4	4	3	3	4	3	4	4	4	2	4	4	4	4	4	3	4	4	4	4	3	4	4	4	4	3	4	4	4
1_16858739	1	16858739	4	3	4	4	4	4	4	4	4	4	4	4	3	4	4	4	4	4	4	4	4	4	4	4	4	4	4	4	4	4	4	4	4	4	4	4	4	4	4	4	3	4	4	4	4	4	4
1_16858751	1	16858751	4	3	4	4	4	4	4	4	4	4	4	4	3	4	4	4	4	4	4	4	4	4	4	4	4	4	4	4	4	4	4	4	4	4	4	4	4	4	4	4	3	4	4	4	4	4	4
1_16858761	1	16858761	4	3	2	4	3	3	4	4	4	4	4	2	4	4	4	4	4	4	4	4	2	2	4	3	4	4	4	2	4	4	4	4	4	3	4	4	4	4	3	4	4	4	4	3	4	4	3
1_16858822	1	16858822	4	4	4	4	4	3	4	4	4	4	4	4	4	4	4	4	4	4	4	4	2	3	4	3	4	4	4	3	4	4	4	4	4	3	4	4	4	4	3	4	4	4	4	3	4	4	4
1_16984140	1	16984140	0	0	0	0	0	0	0	0	0	0	0	0	0	0	0	1	0	0	0	0	0	0	0	0	1	0	0	0	2	0	1	0	0	0	0	0	0	0	0	0	0	0	0	0	1	0	0
1_16992425	1	16992425	1	2	3	4	2	2	4	2	4	4	1	3	3	4	2	2	2	2	3	3	4	4	3	4	4	3	2	4	4	3	3	4	4	3	3	4	3	4	2	3	3	2	4	3	4	2	2
1_16992428	1	16992428	3	4	4	4	4	3	4	3	3	4	4	4	4	4	4	4	4	4	4	4	4	4	4	3	3	4	4	4	4	4	4	3	3	4	4	4	4	4	4	4	4	4	4	4	3	4	4
1_16992431	1	16992431	4	3	4	4	4	4	4	4	4	4	4	4	3	4	3	4	4	4	4	4	4	4	4	4	4	4	4	4	4	4	4	4	4	4	4	4	4	4	4	4	3	4	4	4	4	4	4
1_16992449	1	16992449	0	0	0	2	1	0	0	0	0	1	0	2	1	1	0	1	0	1	0	0	0	0	0	0	2	1	1	0	2	1	1	1	1	1	1	0	0	1	0	0	0	0	0	1	2	1	0
1_17078354	1	17078354	1	3	4	3	1	2	3	3	2	1	2	3	2	3	2	2	2	2	3	3	1	1	3	1	2	2	1	3	3	3	4	2	2	1	2	4	2	3	1	4	2	2	3	3	2	2	2
1_17078357	1	17078357	0	1	3	0	1	0	2	0	1	0	0	1	0	0	0	1	0	1	2	0	1	0	2	0	1	1	1	0	3	0	2	0	1	1	1	2	1	1	0	1	0	0	2	1	1	2	1
1_17078416	1	17078416	0	0	0	0	0	0	0	0	0	0	0	0	0	0	0	1	0	0	0	0	0	0	0	0	1	0	0	0	2	0	1	0	0	0	0	0	0	0	0	0	0	0	0	0	1	0	0
1_17078417	1	17078417	4	3	3	4	4	4	4	4	4	4	4	3	4	4	4	4	4	4	4	4	4	4	4	4	4	4	4	4	4	4	4	4	4	4	4	4	4	4	4	4	4	4	4	4	4	4	4
1_17078429	1	17078429	4	4	3	4	4	4	3	4	4	4	4	4	4	4	4	4	4	3	3	4	4	4	4	4	4	3	4	4	3	4	3	4	4	4	4	3	3	4	4	4	4	4	3	4	4	4	4
1_17082648	1	17082648	4	4	3	4	4	4	3	4	4	4	4	4	4	4	4	4	4	3	3	4	4	4	4	4	4	3	4	4	4	4	4	4	4	4	4	3	3	4	4	4	4	4	3	4	4	4	4
1_17082655	1	17082655	4	3	4	4	4	4	4	4	4	4	4	4	3	4	3	4	4	4	4	4	4	4	4	4	4	4	4	4	4	4	4	4	4	4	4	4	4	4	4	4	3	4	4	4	4	4	4
1_17082665	1	17082665	0	0	0	0	0	0	0	0	0	0	0	0	0	0	0	1	0	0	0	0	0	0	0	0	1	0	0	0	2	0	1	0	0	0	0	0	0	0	0	0	0	0	0	0	1	0	0
1_17082754	1	17082754	0	0	0	0	0	0	0	0	0	0	0	0	0	0	0	1	0	0	0	0	0	0	0	0	1	0	0	0	2	0	1	0	0	0	0	0	0	0	0	0	0	0	0	0	1	0	0
1_17084329	1	17084329	4	4	3	4	4	4	3	4	4	4	4	4	4	4	4	4	4	3	3	4	4	4	4	4	4	3	4	4	4	4	4	4	4	4	4	3	3	4	4	4	4	4	3	4	4	4	4
1_17084346	1	17084346	3	4	4	4	4	2	4	3	4	4	3	4	4	4	3	4	3	3	4	4	4	4	4	4	4	4	4	4	4	3	4	4	4	4	4	4	4	4	4	3	4	3	4	4	4	4	4
1_17084360	1	17084360	3	4	4	4	4	2	4	3	4	4	3	4	4	4	3	4	3	3	4	4	4	4	4	4	4	4	4	4	4	3	3	4	4	4	4	4	4	4	3	3	4	3	4	4	4	4	4
1_17084402	1	17084402	0	0	0	0	0	0	0	0	0	0	0	0	0	0	0	1	0	0	0	0	0	0	0	0	1	0	0	0	1	0	1	0	0	0	0	0	0	0	0	0	0	0	0	0	1	0	0
1_17096206	1	17096206	4	3	3	4	4	4	4	4	4	4	4	3	4	4	4	4	4	4	4	4	4	4	4	4	4	4	4	4	4	4	4	3	4	4	4	4	4	4	4	4	4	4	4	4	4	4	4
1_17096213	1	17096213	4	4	4	3	4	4	3	4	4	3	4	4	4	4	3	4	4	4	4	3	2	2	4	3	4	4	4	4	3	4	4	3	4	4	3	4	4	4	4	4	4	3	3	4	4	4	4
1_17096237	1	17096237	3	4	4	4	4	3	4	2	4	4	3	3	4	4	3	4	3	2	4	3	4	4	4	4	4	4	4	4	4	3	3	4	4	4	4	4	4	4	3	3	4	3	4	3	4	4	4
1_17096238	1	17096238	4	4	4	4	4	4	3	3	4	4	3	4	3	3	4	4	3	4	4	3	4	4	4	2	3	4	4	2	4	3	3	3	3	4	3	3	3	3	4	3	3	3	3	4	3	4	4
1_17096257	1	17096257	4	3	4	4	4	4	4	4	4	4	4	4	2	4	3	4	4	4	4	4	4	4	4	4	4	4	4	4	4	4	4	4	4	4	4	4	4	4	4	4	3	4	4	4	4	4	4
1_17096262	1	17096262	4	4	4	3	4	4	3	4	4	3	4	4	4	4	3	4	4	4	4	3	2	2	4	3	4	4	4	4	3	4	4	3	4	4	3	4	4	4	4	4	4	3	3	4	4	4	4
1_17096264	1	17096264	3	4	4	4	2	3	4	3	4	4	4	4	4	4	3	4	4	4	4	4	4	4	4	3	3	3	3	4	4	4	4	4	3	3	4	4	4	4	4	4	3	4	4	4	3	3	2
1_17125612	1	17125612	3	4	3	4	3	4	3	2	4	4	4	4	4	4	3	4	4	3	3	4	4	4	3	3	3	2	3	3	4	4	4	4	3	3	4	3	2	4	4	4	3	4	3	4	3	3	2
1_17125628	1	17125628	4	3	4	4	4	4	4	4	4	4	4	4	3	4	3	4	4	4	4	4	4	4	4	4	4	4	4	4	4	4	4	4	4	4	4	4	4	4	4	4	3	4	4	4	4	4	4
1_17125663	1	17125663	4	3	4	4	4	4	4	4	4	4	4	4	3	4	3	4	4	4	4	4	4	4	4	4	4	4	4	4	4	4	4	4	4	4	4	4	4	4	4	4	3	4	4	4	4	4	4
1_17125677	1	17125677	3	4	4	4	4	2	4	3	4	4	3	4	4	4	2	4	3	3	4	3	4	4	4	4	4	4	4	4	4	3	3	4	4	4	4	4	4	4	3	3	4	3	4	3	4	4	4
1_17125692	1	17125692	4	3	4	4	4	4	4	4	4	4	4	4	3	4	3	4	4	4	4	4	4	4	4	4	4	4	4	4	4	4	4	4	4	4	4	4	4	4	4	4	3	4	4	4	4	4	4
1_17152464	1	17152464	4	3	3	4	4	4	4	4	4	4	4	3	4	4	4	4	4	4	4	4	4	4	4	4	4	4	4	4	4	4	4	4	4	4	4	4	4	4	4	4	4	4	4	4	4	4	4
1_17152486	1	17152486	4	4	4	3	4	4	4	4	4	4	4	4	4	4	4	4	4	4	4	4	4	4	4	4	4	4	4	4	4	4	4	4	4	4	4	4	4	4	4	4	4	4	4	3	4	4	4
1_17152517	1	17152517	4	4	4	4	4	4	4	4	4	4	4	4	4	4	4	4	4	4	4	4	3	3	4	3	4	4	4	3	4	4	4	4	4	3	4	4	4	4	3	4	4	4	4	3	4	4	4
1_17195023	1	17195023	4	3	3	4	4	4	4	4	4	4	4	3	4	4	4	4	4	4	4	4	4	4	4	4	4	4	4	4	4	4	4	3	4	4	4	4	4	4	4	4	4	4	4	4	4	4	4
1_17195064	1	17195064	3	4	3	4	4	3	3	3	4	4	3	4	4	4	3	4	3	2	3	3	4	4	4	4	4	3	4	4	3	3	2	4	4	4	4	3	3	4	3	3	4	3	3	3	4	4	4
1_17195069	1	17195069	4	4	3	4	4	4	3	4	4	4	4	4	4	4	4	4	4	3	3	4	4	4	4	4	4	3	4	4	3	4	3	4	4	4	4	4	3	4	4	4	4	4	3	4	4	4	4
1_17195075	1	17195075	4	3	3	4	4	4	4	4	4	4	4	3	4	4	4	4	4	4	4	4	4	4	4	4	4	4	4	4	4	4	4	3	4	4	4	4	4	4	4	4	4	4	4	4	4	4	4
1_17195096	1	17195096	4	3	3	4	4	4	4	4	4	4	4	3	4	4	4	4	4	4	4	4	4	4	4	4	4	4	4	4	4	4	4	3	4	4	4	4	4	4	4	3	4	4	4	4	4	4	4
1_17195097	1	17195097	4	4	3	4	4	4	3	4	4	4	4	4	4	4	4	4	4	3	3	4	4	4	4	4	4	3	4	4	4	4	4	4	4	4	4	4	3	4	4	4	4	4	3	4	4	4	4
1_17195124	1	17195124	3	4	4	4	4	3	4	3	4	4	3	4	4	4	3	4	3	3	4	3	4	4	4	4	4	4	4	4	4	3	3	4	4	4	4	4	4	4	3	3	4	3	4	3	4	4	4
1_17195130	1	17195130	3	3	3	2	2	4	3	4	3	3	4	2	4	2	3	4	4	3	4	3	3	3	4	3	4	3	3	4	3	3	4	2	3	4	3	4	3	3	3	4	3	3	3	3	4	4	3
1_17199088	1	17199088	4	4	3	4	4	4	3	4	4	4	4	4	4	4	4	4	4	3	3	4	4	4	4	4	4	3	4	4	3	4	3	4	4	4	4	3	3	4	4	4	4	4	3	4	4	4	4
1_17199138	1	17199138	3	4	4	4	4	4	4	3	4	4	4	4	4	4	4	4	4	4	4	4	4	4	4	3	3	4	4	4	4	4	4	4	3	4	4	4	4	4	4	4	4	4	4	4	3	4	4
1_17199147	1	17199147	4	4	3	4	4	4	3	4	4	4	4	4	4	4	4	4	4	3	3	4	4	4	4	4	4	3	4	4	4	4	4	4	4	4	4	3	3	4	4	4	4	4	3	4	4	4	4
1_17199160	1	17199160	4	4	3	4	4	4	3	4	4	4	4	4	4	4	4	4	4	3	3	4	4	4	4	4	4	3	4	4	3	4	3	4	4	4	4	3	3	4	4	4	4	4	3	4	4	4	4
1_17229402	1	17229402	3	3	4	4	3	4	4	4	3	4	3	4	3	4	4	2	3	3	3	4	4	4	4	4	4	4	4	4	4	4	4	4	4	4	4	4	3	4	3	4	4	4	4	4	4	4	4
1_17229406	1	17229406	4	3	4	4	4	3	4	4	4	4	4	4	3	4	3	4	4	4	4	4	3	3	4	3	4	4	4	3	4	4	4	4	4	3	4	4	4	4	3	4	3	4	4	3	4	4	4
1_17229411	1	17229411	4	2	1	1	3	4	1	4	4	3	4	0	4	4	3	4	3	3	3	3	2	1	4	2	3	2	3	4	2	4	3	2	4	2	2	3	2	4	3	4	3	2	2	3	3	3	3
1_17252787	1	17252787	3	4	4	4	4	3	4	2	4	4	3	4	4	4	2	4	3	3	4	3	4	4	4	4	4	4	4	4	4	3	3	4	4	4	4	4	4	4	3	2	4	3	4	3	4	4	3
1_17252811	1	17252811	4	3	4	3	4	4	4	4	4	3	3	3	3	4	4	2	2	3	3	4	4	4	4	4	3	4	4	4	4	4	4	4	4	3	3	4	3	4	3	4	3	3	4	4	3	4	4
1_17252824	1	17252824	3	4	4	4	4	2	4	2	4	4	3	4	4	4	2	4	3	2	4	3	4	4	4	4	4	4	4	4	4	3	3	4	4	3	4	4	4	4	2	2	4	3	4	3	4	4	3
1_17252846	1	17252846	3	4	4	4	4	2	4	2	4	4	3	4	4	4	2	4	3	2	4	3	4	4	4	4	4	4	4	4	4	3	3	4	4	4	4	4	4	4	2	2	4	3	4	3	4	4	3
1_17252862	1	17252862	4	4	4	3	4	4	4	4	4	4	4	4	4	4	4	4	4	4	4	4	4	4	4	4	4	4	4	3	4	4	4	4	4	4	4	4	4	4	4	3	4	4	4	3	4	4	4
1_17252872	1	17252872	3	4	4	4	4	2	4	2	4	4	3	4	4	4	2	4	2	3	4	3	4	4	4	4	4	4	4	4	4	3	2	4	4	4	4	4	4	4	2	2	4	2	4	3	4	4	2
1_17252876	1	17252876	4	3	3	3	4	4	3	4	4	3	4	3	4	4	3	4	4	4	4	3	2	2	4	3	4	4	4	4	3	4	4	3	4	4	4	4	4	4	4	4	4	3	3	3	4	4	4
1_17275350	1	17275350	4	4	4	4	4	4	4	4	4	4	4	4	4	4	4	4	4	4	4	3	4	4	4	4	4	4	4	4	4	4	4	4	4	4	4	4	4	4	4	3	4	4	4	4	4	4	4
1_17275374	1	17275374	4	4	3	4	4	4	4	4	4	4	4	4	4	4	4	4	4	4	4	4	4	4	4	4	4	4	4	4	4	4	4	4	4	4	4	4	4	4	4	4	4	4	4	4	4	4	4
1_17275385	1	17275385	4	4	4	4	4	4	4	4	4	4	4	4	4	3	4	4	4	4	4	4	4	4	4	4	4	4	4	4	4	4	4	4	3	4	3	4	4	3	4	4	4	4	4	4	4	4	4
1_17278821	1	17278821	4	4	4	4	4	4	4	4	4	3	4	4	4	3	4	4	4	3	4	4	4	4	4	4	4	4	4	4	4	4	4	4	3	4	4	4	4	3	4	4	4	4	4	4	4	4	4
1_17278839	1	17278839	3	4	4	4	4	4	4	4	4	4	4	4	4	4	4	4	4	4	4	4	4	4	4	4	4	4	4	4	4	4	4	4	4	4	4	4	3	4	3	4	4	4	4	4	4	4	4
1_17278855	1	17278855	4	4	4	4	4	4	3	3	4	4	3	4	2	3	4	4	3	4	4	3	4	4	4	3	3	4	4	1	4	3	3	4	3	4	4	3	4	3	4	3	3	3	3	4	3	4	4
1_17279666	1	17279666	4	4	3	4	4	4	3	4	4	4	4	4	4	4	4	4	4	3	4	4	4	4	4	4	4	3	4	4	4	4	4	4	4	4	4	4	3	4	4	4	4	4	4	4	4	4	4
1_17279705	1	17279705	4	4	4	4	4	4	4	4	4	4	4	4	4	3	4	4	4	3	4	4	4	4	4	4	4	4	4	4	4	4	4	4	3	4	3	4	4	3	4	4	4	4	4	4	4	4	4
1_17286504	1	17286504	0	0	0	0	0	0	0	0	0	0	0	0	0	0	0	1	0	0	0	0	0	0	0	0	0	0	0	0	1	0	1	0	0	0	0	0	0	0	0	0	0	0	0	0	0	0	0
1_17286511	1	17286511	4	4	4	4	4	4	3	3	4	4	2	4	3	3	4	4	3	4	4	3	4	4	4	3	3	4	4	3	4	3	3	4	3	4	3	2	4	3	4	3	3	3	3	4	3	4	3
1_17286535	1	17286535	4	4	4	4	4	4	4	4	4	3	4	4	4	2	4	3	4	4	3	3	4	3	4	4	4	3	4	4	4	3	4	4	4	4	4	4	4	3	4	4	4	4	4	4	4	4	3
1_17286551	1	17286551	3	4	4	4	4	3	4	3	4	4	4	4	4	4	4	4	4	4	4	4	4	4	4	3	3	4	4	4	4	4	4	4	3	4	4	4	4	4	4	4	4	4	4	4	3	4	4
1_17286602	1	17286602	3	3	3	4	1	3	4	4	4	4	4	2	4	4	3	4	4	4	4	4	3	3	4	3	4	3	3	2	4	4	4	4	4	3	4	4	3	4	2	4	4	4	4	3	4	3	3
1_17286612	1	17286612	4	4	3	2	4	4	1	4	4	2	4	3	4	4	3	4	3	3	3	3	2	2	2	3	3	3	4	4	3	4	4	3	4	3	3	3	2	4	3	4	3	2	2	3	3	4	4
1_17333632	1	17333632	4	4	4	4	4	4	4	4	4	3	4	3	4	1	4	3	4	4	3	2	4	3	4	4	4	2	4	4	4	4	4	4	3	4	3	4	4	3	4	4	4	4	4	4	4	4	2
1_17333637	1	17333637	4	4	4	4	4	4	4	4	4	3	4	3	4	1	4	3	4	4	3	2	4	3	4	4	4	3	4	4	4	4	4	4	3	4	4	4	4	3	4	4	4	4	4	4	4	4	2
1_17333710	1	17333710	4	3	3	4	4	4	4	4	4	4	4	3	4	4	4	4	4	4	4	4	4	4	4	4	4	4	4	4	4	4	4	4	4	4	4	4	4	4	4	4	4	4	4	4	4	4	4
1_17333722	1	17333722	4	4	4	4	4	4	4	4	4	4	4	4	4	4	4	4	4	4	4	4	4	4	4	4	4	4	4	4	4	4	4	4	4	4	4	4	4	4	4	3	4	4	4	3	4	4	4
1_17333733	1	17333733	3	4	4	4	4	3	4	2	4	4	3	4	4	4	3	4	3	3	4	3	4	4	4	4	4	4	4	4	4	3	3	4	4	4	4	4	4	4	3	3	4	3	4	2	4	4	4
1_17437355	1	17437355	4	4	4	4	4	4	4	4	4	3	4	3	4	1	4	3	4	3	3	3	4	3	4	4	4	3	4	4	4	3	4	4	3	4	3	4	4	2	4	4	4	4	4	4	4	4	3
1_17437382	1	17437382	3	4	4	4	4	2	4	2	4	4	3	4	4	4	3	4	3	3	4	3	4	4	3	4	4	4	4	4	4	3	3	4	4	4	4	4	4	4	3	4	4	3	4	3	4	4	4
1_17437411	1	17437411	4	4	4	3	4	4	4	4	4	3	4	3	4	1	4	3	4	3	3	2	4	3	4	4	4	3	4	4	4	3	4	4	3	4	3	4	4	2	4	3	4	4	4	3	4	4	3
1_17437418	1	17437418	4	4	4	4	4	4	4	4	4	3	4	3	4	1	4	3	4	3	3	3	4	3	4	4	4	3	4	4	4	3	4	4	3	4	3	4	4	2	4	4	4	4	4	4	4	4	3
1_17464030	1	17464030	0	0	0	0	0	0	0	0	0	0	0	0	0	0	0	1	0	0	0	0	0	0	0	0	1	0	0	1	2	0	1	0	0	0	1	0	0	0	0	0	0	0	0	0	1	0	0
1_17464037	1	17464037	4	4	4	4	4	4	4	4	4	4	4	4	4	4	4	4	4	4	4	4	4	4	4	3	4	4	4	4	4	4	4	4	4	4	4	4	4	4	4	3	4	4	4	3	4	4	4
1_17464121	1	17464121	4	4	4	4	4	4	4	4	4	4	4	4	4	4	4	4	4	4	4	4	4	4	4	4	4	4	4	4	4	4	4	4	4	4	4	4	4	4	4	4	4	4	4	4	4	4	4
1_17522225	1	17522225	4	4	3	4	4	4	2	4	4	4	4	4	4	4	4	4	4	4	3	4	4	4	4	4	4	3	4	4	3	4	3	4	4	4	4	2	3	4	4	4	4	4	3	4	4	4	4
1_17522241	1	17522241	4	3	3	4	4	4	4	4	4	4	4	3	4	4	4	4	4	4	4	4	4	4	4	4	4	4	4	4	4	4	4	4	4	4	4	4	4	4	4	4	4	4	4	4	4	4	4
1_17522263	1	17522263	4	4	4	3	4	4	4	4	4	4	4	4	4	4	4	4	4	4	4	4	4	4	4	4	4	4	4	3	4	4	4	4	4	4	4	4	4	4	4	4	4	4	4	3	4	4	4
1_17522273	1	17522273	4	4	4	3	4	4	4	4	4	4	4	4	4	4	4	4	4	4	4	4	4	4	4	4	4	4	4	4	4	4	4	4	4	4	4	4	4	4	4	4	4	4	4	3	4	4	4
1_17522275	1	17522275	4	4	3	4	4	4	2	4	4	4	4	4	4	4	4	4	4	3	3	4	4	4	4	4	4	3	4	4	4	4	4	4	4	4	4	2	3	4	4	4	4	4	3	4	4	4	4
1_17522279	1	17522279	3	3	2	4	4	2	2	2	4	4	3	3	4	4	3	4	4	3	3	3	4	4	4	4	4	3	4	3	3	3	2	4	4	4	4	2	3	4	4	3	4	2	3	3	4	4	4
1_17522288	1	17522288	4	4	3	4	4	4	2	4	4	4	4	4	4	4	4	4	4	3	3	4	4	4	4	4	4	3	4	4	3	4	3	4	4	4	4	3	3	4	4	4	4	4	3	4	4	4	4
1_17522291	1	17522291	3	4	3	4	4	2	3	2	4	4	3	4	4	4	3	4	4	3	3	3	4	4	4	4	4	3	4	3	3	3	2	4	4	4	4	3	3	4	4	3	4	2	3	3	4	4	4
1_17640532	1	17640532	4	4	3	4	4	4	3	4	4	4	4	4	4	4	4	4	4	3	3	4	4	4	3	4	4	3	4	4	3	4	3	4	4	4	4	3	3	4	4	4	4	4	3	4	4	4	4
1_17640572	1	17640572	2	4	4	4	3	3	4	3	4	4	4	4	4	4	4	4	4	4	4	4	4	4	4	3	3	4	4	4	4	4	4	4	3	4	4	4	3	4	3	4	4	4	4	4	3	4	4
1_17640611	1	17640611	4	3	4	4	4	4	4	4	3	4	3	4	3	4	4	2	3	3	3	4	4	4	4	4	4	4	4	4	4	4	4	4	4	4	4	4	4	4	4	4	4	4	4	4	4	4	4
1_17646720	1	17646720	4	3	3	4	4	4	4	4	4	4	4	3	4	4	4	4	4	4	4	4	4	4	4	4	4	3	4	4	4	4	4	4	4	4	4	4	4	4	4	4	4	4	4	4	4	4	4
1_17646750	1	17646750	4	4	3	4	4	4	3	4	4	4	4	4	4	4	4	4	4	2	2	4	4	4	4	4	4	3	4	4	4	4	4	4	4	4	4	3	3	4	4	4	4	4	3	4	4	4	4
1_17646763	1	17646763	4	2	2	4	3	4	3	4	4	4	4	3	4	4	3	4	4	4	3	4	3	4	4	4	4	3	2	4	4	4	4	3	3	2	3	3	3	3	4	3	4	4	3	4	4	2	3
1_17646814	1	17646814	4	3	4	4	3	4	4	4	4	4	4	4	2	4	3	4	4	4	4	4	4	4	3	4	4	3	3	4	4	2	4	3	4	4	4	4	4	4	4	4	2	4	4	4	4	3	4
1_17646821	1	17646821	4	4	3	4	4	4	3	4	4	4	4	4	4	4	4	4	4	3	3	4	4	4	4	4	4	3	4	4	3	4	3	4	4	4	4	3	3	4	4	4	4	4	3	4	4	4	4
1_17668855	1	17668855	0	0	0	0	0	0	0	0	0	0	0	0	0	0	0	1	0	0	0	0	0	0	0	0	3	0	0	0	1	0	0	0	0	1	1	0	0	0	0	0	0	0	0	0	2	0	0
1_17668918	1	17668918	4	3	3	4	4	4	4	4	4	4	4	2	4	4	4	4	4	4	4	4	4	4	4	4	4	4	4	4	4	4	4	4	4	4	4	4	4	4	4	4	4	4	4	4	4	4	4
1_17668926	1	17668926	4	3	4	4	2	4	4	4	4	4	4	4	2	4	3	4	4	4	4	4	4	4	4	4	4	3	2	4	4	3	4	2	4	4	4	4	4	4	4	4	1	4	4	4	4	3	4
1_17671590	1	17671590	4	4	4	3	4	4	4	4	4	4	4	4	4	4	4	4	4	4	4	4	4	4	4	4	4	4	4	4	4	4	4	4	4	4	4	4	4	4	4	4	4	4	4	3	4	4	4
1_17671605	1	17671605	4	3	3	4	4	4	4	4	4	4	4	3	4	4	4	4	4	4	4	4	4	4	4	4	4	4	4	4	4	4	4	4	4	4	4	4	4	4	4	4	4	4	4	4	4	4	4
1_17671614	1	17671614	3	3	3	4	4	2	4	2	4	4	3	2	4	4	3	4	4	3	4	3	4	4	4	4	4	4	4	4	4	3	3	4	4	4	4	4	4	4	4	3	4	3	4	3	4	4	4
1_17706174	1	17706174	4	3	3	4	4	3	4	4	4	3	4	4	4	3	4	4	3	3	4	4	4	3	3	3	4	4	4	3	4	4	4	3	3	3	3	4	4	2	2	3	4	4	4	3	4	4	4
1_17706197	1	17706197	3	3	3	4	4	1	4	2	4	4	3	1	4	4	3	4	4	3	4	3	4	4	4	4	4	4	4	4	4	3	3	4	4	4	4	4	4	4	4	3	4	3	4	3	4	4	4
1_17706211	1	17706211	4	4	3	4	4	4	3	4	4	4	4	4	4	4	4	4	4	3	3	4	4	4	4	4	4	3	4	4	4	4	4	4	4	4	4	3	3	4	4	4	4	4	3	4	4	4	4
1_17840302	1	17840302	4	3	4	4	4	4	4	4	4	4	4	3	4	4	4	4	4	4	4	4	4	4	4	4	4	4	4	4	4	4	4	4	4	4	4	4	4	4	4	4	4	4	4	4	4	4	4
1_17840307	1	17840307	4	3	4	4	4	4	4	4	4	4	4	3	4	4	4	4	4	4	4	4	4	4	4	4	4	4	4	4	4	4	4	4	4	4	4	4	4	4	4	4	4	4	4	4	4	4	4
1_17840390	1	17840390	4	4	3	4	4	4	3	4	4	4	4	4	4	4	4	4	4	4	3	4	4	4	4	4	4	3	4	4	4	4	4	4	4	4	4	4	4	4	4	4	4	4	4	4	4	4	4
1_17864510	1	17864510	2	3	3	3	2	3	4	3	3	3	4	2	4	4	3	4	3	4	4	4	4	4	4	3	3	3	3	4	4	4	4	4	3	3	3	4	2	4	2	4	3	3	4	4	3	3	3
1_17864542	1	17864542	4	4	3	4	4	4	3	4	4	4	4	4	4	4	4	4	4	3	3	4	4	4	3	4	4	3	4	4	4	4	4	4	4	4	4	3	3	4	4	4	4	4	3	4	4	4	4
1_17864577	1	17864577	4	4	3	4	4	4	3	4	4	4	4	4	4	4	4	4	4	4	3	4	3	4	4	4	4	4	3	4	4	4	4	3	3	3	3	3	3	3	4	3	4	4	3	4	4	3	4
1_17864586	1	17864586	1	2	1	2	0	1	2	1	2	3	3	2	2	4	1	4	2	2	2	2	3	4	3	3	3	1	1	4	3	3	2	2	2	2	2	2	0	3	2	2	1	2	2	2	3	1	2
1_17864587	1	17864587	0	1	1	0	0	0	1	1	1	1	1	2	1	3	0	1	1	0	1	1	0	1	1	1	3	1	0	3	2	2	2	0	2	1	1	2	0	2	0	2	1	1	1	0	3	0	1
1_17864591	1	17864591	4	4	3	4	4	4	3	4	4	4	4	4	4	4	4	4	4	4	3	4	3	4	4	4	4	4	3	4	4	4	4	3	3	3	3	3	3	3	4	3	4	4	3	4	4	3	4
1_17864594	1	17864594	1	2	3	3	0	1	4	1	2	3	3	2	2	4	1	4	3	3	4	2	4	4	3	3	3	2	2	4	4	3	3	3	3	3	3	4	2	4	2	3	1	2	4	3	3	2	2
1_17864607	1	17864607	4	4	3	4	4	4	3	4	4	4	4	4	4	4	4	4	4	4	3	4	3	4	4	4	4	4	3	4	4	4	4	3	3	3	3	3	3	3	4	3	4	4	3	4	4	3	4
1_17864608	1	17864608	4	4	3	3	4	4	3	4	4	4	4	4	4	4	4	4	4	3	3	4	4	4	4	4	4	3	4	4	4	4	4	4	4	4	4	2	3	4	4	4	4	4	3	3	4	4	4
1_17877310	1	17877310	4	4	3	4	4	4	3	4	4	4	4	4	4	4	4	4	4	4	3	4	3	4	4	4	4	4	3	4	4	4	4	3	3	3	3	3	3	3	4	3	4	4	3	4	4	3	4
1_17881041	1	17881041	3	4	4	4	4	2	4	2	4	4	3	4	4	4	3	4	4	3	4	3	4	4	4	4	4	4	4	4	4	3	3	4	4	4	4	4	4	4	4	3	4	3	4	3	4	4	4
1_17881044	1	17881044	4	2	4	4	3	4	4	4	4	4	3	4	1	4	3	2	3	2	3	4	4	4	4	4	4	3	3	4	4	4	4	3	4	4	4	4	4	4	4	4	2	4	4	4	4	3	4
1_17881048	1	17881048	1	3	2	2	3	3	2	3	3	3	3	3	4	4	2	4	4	4	3	3	1	2	2	2	3	3	1	4	3	4	4	1	2	3	2	3	2	2	3	3	4	3	2	3	3	1	2
1_17881067	1	17881067	4	4	4	2	4	4	3	4	4	3	4	4	4	4	3	4	4	4	4	3	2	2	4	3	4	4	4	4	3	4	4	3	4	4	3	4	4	4	4	4	4	3	3	3	4	4	4
1_17881082	1	17881082	3	4	4	4	4	2	4	2	4	4	3	4	4	4	3	4	4	3	4	3	4	4	4	4	4	4	4	4	4	3	3	4	4	4	4	4	4	4	4	3	4	3	4	3	4	4	4
1_17881092	1	17881092	4	4	3	3	3	4	3	4	4	4	4	4	4	4	4	4	4	3	3	4	4	4	4	4	4	3	4	4	3	4	3	4	4	4	4	3	3	4	4	4	4	4	3	3	4	4	3
1_17898546	1	17898546	4	4	4	4	4	3	4	2	4	4	3	4	4	4	3	4	4	4	4	3	4	4	4	4	4	4	4	4	4	3	3	4	4	4	4	4	4	4	4	4	4	3	4	3	4	4	4
1_17898553	1	17898553	4	2	4	4	3	4	4	4	4	4	3	3	2	4	3	2	3	3	3	4	4	4	4	4	4	3	3	4	4	4	4	3	4	4	4	4	4	4	4	4	2	4	4	4	4	3	4
1_17898558	1	17898558	4	4	3	4	4	4	3	4	4	4	4	4	4	4	4	4	4	4	3	4	3	4	3	4	4	4	3	4	4	4	4	3	3	3	4	3	3	3	4	3	4	4	3	4	4	3	4
1_17898588	1	17898588	4	4	4	4	4	3	4	2	4	4	3	4	4	4	3	4	4	4	4	3	4	4	4	4	4	4	4	4	4	3	3	4	4	4	4	4	4	4	4	3	4	3	4	3	4	4	4
1_17898591	1	17898591	4	4	3	4	3	4	3	4	4	4	4	4	4	4	4	4	4	3	3	4	4	4	4	4	4	3	4	4	4	4	4	4	4	4	4	3	3	4	4	4	4	4	3	4	4	4	3
1_17898619	1	17898619	4	4	4	4	4	4	4	4	4	4	4	4	4	4	4	4	4	4	4	4	4	4	4	3	4	4	4	3	4	4	4	4	4	4	4	3	4	4	4	3	4	3	4	4	3	4	4
1_17898624	1	17898624	4	4	4	4	4	4	4	4	4	4	4	4	3	4	4	4	4	4	4	4	4	4	4	3	3	4	4	3	4	4	4	4	4	4	4	3	4	4	4	3	3	3	4	4	3	4	4
1_17898632	1	17898632	4	4	4	4	4	3	4	2	4	3	3	4	4	4	3	4	4	4	4	3	4	4	4	4	4	4	4	4	4	3	3	4	4	4	4	4	4	4	4	3	4	3	4	3	4	4	4
1_17898646	1	17898646	4	4	4	4	4	4	4	4	4	4	4	4	3	4	4	4	4	4	4	4	4	4	4	3	3	4	4	3	4	4	4	4	4	4	4	3	4	4	4	3	3	3	4	4	3	4	4
1_17921698	1	17921698	4	4	4	3	4	4	4	4	4	3	4	3	4	4	4	4	3	4	4	4	4	4	4	4	4	4	4	4	4	4	4	4	4	4	3	4	3	4	3	4	3	3	4	4	4	4	4
1_17921717	1	17921717	4	4	4	4	3	4	4	4	4	4	4	4	4	4	3	4	4	4	4	4	4	4	4	4	4	3	3	4	4	4	4	4	4	3	4	4	4	4	4	4	4	4	4	4	4	3	3
1_17921734	1	17921734	4	3	4	4	3	4	4	4	4	4	4	4	2	4	2	4	4	4	4	4	4	4	4	4	4	3	2	4	4	4	4	3	4	3	4	4	4	4	4	4	3	4	4	4	4	2	2
1_17921783	1	17921783	4	3	4	4	3	4	4	4	4	4	4	4	2	4	2	4	4	4	4	4	4	4	4	4	4	3	2	4	4	4	4	3	4	3	4	4	4	4	4	4	2	4	4	4	4	2	3
1_17921788	1	17921788	4	3	4	4	3	4	4	4	4	4	4	4	2	4	2	4	4	4	4	4	4	4	4	4	4	4	3	4	4	4	4	3	4	4	4	4	4	4	4	4	2	4	4	4	4	3	4
1_17921790	1	17921790	4	4	4	3	4	4	4	4	4	3	4	3	4	4	4	4	3	4	4	4	4	4	4	4	4	4	4	4	4	4	4	4	4	4	3	4	3	4	3	4	3	3	4	4	4	4	4
1_17925160	1	17925160	4	4	3	3	4	4	3	4	4	4	4	3	4	4	4	4	3	3	3	4	4	4	4	4	4	3	4	4	3	4	3	4	4	4	3	3	2	4	3	4	3	3	3	4	4	4	4
1_17925169	1	17925169	4	4	4	3	4	4	4	4	4	3	4	4	4	2	4	3	4	4	3	3	4	3	4	4	4	3	4	4	4	3	4	4	4	4	4	4	4	3	4	4	4	4	4	3	4	4	3
1_17925173	1	17925173	3	4	3	2	2	4	2	4	4	2	4	4	4	4	3	4	4	4	3	3	2	2	2	3	4	4	3	4	3	4	4	2	3	3	2	3	2	3	3	3	4	3	2	3	4	2	4
1_17925193	1	17925193	4	4	4	3	4	4	4	4	4	3	4	3	4	4	4	4	3	4	4	4	4	4	4	4	4	4	4	4	4	4	4	4	4	4	3	4	3	4	3	4	3	3	4	4	4	4	4
1_17925208	1	17925208	4	4	4	4	4	4	3	3	4	4	3	3	3	3	4	4	3	4	4	3	4	4	4	3	3	4	4	3	4	3	3	4	3	4	3	2	4	3	4	3	3	3	3	4	3	4	4
1_17925213	1	17925213	0	1	1	0	1	0	0	0	0	0	0	1	0	0	0	1	0	0	0	0	0	0	0	0	2	0	0	0	2	0	1	0	0	1	1	0	0	0	0	1	0	0	0	0	2	0	1
1_17925223	1	17925223	0	0	0	0	0	0	0	0	0	0	0	0	0	0	0	1	0	0	0	0	0	0	0	0	2	0	0	0	2	0	1	0	0	1	1	0	0	0	0	1	0	0	0	0	2	0	0
1_17925226	1	17925226	4	4	4	4	4	3	4	4	4	3	3	4	3	3	4	2	3	2	3	4	3	3	4	3	4	4	4	3	4	3	4	3	3	3	3	4	4	3	2	4	4	4	4	3	4	4	4
1_17925242	1	17925242	4	4	4	3	4	4	4	4	4	3	4	4	4	2	4	3	4	4	3	3	4	3	4	4	4	3	4	4	4	3	4	4	4	4	4	4	4	3	4	4	4	4	4	3	4	4	3
1_17985104	1	17985104	4	4	3	4	4	4	3	4	4	4	4	4	4	4	4	4	4	3	3	4	4	4	3	4	4	3	4	4	4	4	4	4	4	4	4	3	3	4	4	4	4	4	3	4	4	4	4
1_17985163	1	17985163	4	4	4	3	4	4	3	4	3	3	4	4	3	1	4	3	3	4	3	2	4	3	4	3	3	3	4	3	4	2	3	4	3	4	4	3	4	2	4	2	3	3	3	3	3	4	3
1_17985170	1	17985170	3	3	3	4	2	3	3	2	3	4	1	2	2	4	2	3	4	4	3	4	3	4	4	3	3	2	0	3	4	4	4	2	1	2	4	2	3	3	4	3	2	4	3	4	3	0	1
1_17985184	1	17985184	3	3	3	4	3	4	4	4	4	4	4	3	4	4	4	4	4	4	4	4	4	4	4	4	4	4	4	4	4	4	4	4	4	4	4	4	3	4	3	4	4	4	4	4	4	4	4
1_17985190	1	17985190	4	4	3	4	4	4	3	3	4	4	2	3	4	4	4	3	4	4	3	4	3	4	2	4	4	4	3	3	4	4	4	3	3	3	4	2	3	3	4	3	4	4	3	4	4	3	4
1_17985205	1	17985205	2	3	3	4	3	4	4	4	4	4	4	3	4	4	4	4	4	4	4	4	4	4	4	4	4	4	4	4	4	4	4	4	4	4	4	4	3	4	3	4	4	4	4	4	4	4	4
1_17985213	1	17985213	3	4	4	4	4	2	4	2	4	4	3	4	4	4	3	4	4	2	4	3	4	4	4	4	4	4	4	4	4	3	3	4	4	4	4	4	4	4	4	3	4	3	4	3	4	4	4
1_17991373	1	17991373	4	4	3	4	3	4	3	4	4	4	4	4	4	4	3	4	4	3	3	4	4	4	4	4	4	3	3	4	4	4	4	4	4	3	4	3	3	4	4	4	3	3	3	4	4	3	3
1_17991388	1	17991388	4	4	3	4	3	4	3	4	4	4	4	4	4	4	3	4	4	3	3	4	4	4	4	4	4	3	3	4	4	4	4	4	4	3	4	3	3	4	4	4	3	3	3	4	4	3	3
1_17991395	1	17991395	4	3	3	2	3	4	3	4	4	2	4	3	3	4	3	3	3	3	3	3	2	2	4	3	4	4	4	4	1	4	4	2	4	4	3	4	4	4	4	4	4	3	3	3	4	4	3
1_17991400	1	17991400	4	3	2	2	2	4	3	4	4	2	4	3	3	4	3	3	3	3	3	3	2	2	3	3	4	3	3	4	1	4	4	2	4	3	3	3	3	4	4	4	3	2	3	3	4	3	3
1_17991463	1	17991463	4	4	4	4	3	4	4	4	4	4	4	4	3	4	4	3	3	3	3	4	4	4	4	4	4	4	4	4	2	4	4	3	4	4	4	4	4	4	4	4	4	4	4	4	4	4	3
1_17991472	1	17991472	4	4	3	4	4	4	3	4	4	4	4	4	4	4	4	4	4	3	3	4	4	4	4	4	4	3	4	4	4	4	4	4	4	4	4	3	3	4	4	4	4	4	3	4	4	4	4
1_18126864	1	18126864	3	4	3	4	4	4	3	4	4	4	4	4	4	4	4	4	4	4	3	4	4	4	4	4	4	4	4	4	4	4	4	4	4	4	4	3	3	4	4	4	4	4	3	4	4	4	4
1_18126877	1	18126877	4	4	4	4	4	4	4	4	4	4	4	4	4	4	4	4	4	4	4	4	4	4	4	4	4	3	4	4	4	4	4	4	4	4	3	4	4	4	4	4	4	4	3	4	4	4	4
1_18126926	1	18126926	4	4	3	4	4	4	3	4	4	4	4	4	4	4	4	4	4	3	3	4	4	4	4	4	4	3	4	4	3	4	3	4	4	4	4	3	3	4	4	4	4	4	3	4	4	4	4
1_18126934	1	18126934	4	4	4	4	3	4	4	4	4	4	4	4	4	4	4	4	4	4	4	4	4	4	4	4	4	4	4	4	3	4	4	3	4	4	4	4	4	4	4	4	4	4	4	4	4	4	3
1_18126945	1	18126945	4	4	4	2	3	4	3	4	4	3	4	4	4	4	3	4	4	4	4	3	3	2	4	3	4	4	4	4	1	4	4	2	4	4	3	4	4	4	4	4	4	3	3	3	4	4	3
1_18153779	1	18153779	4	3	4	4	4	4	4	4	4	4	4	4	4	4	4	4	4	4	4	4	4	4	4	4	4	4	4	4	4	4	4	4	4	4	3	4	4	4	4	4	4	4	4	4	4	4	4
1_18153813	1	18153813	4	4	4	4	4	4	4	4	4	4	4	4	4	4	3	4	4	4	4	4	4	4	4	4	4	4	4	4	4	4	4	4	4	3	4	4	4	4	4	4	4	4	4	4	4	3	3
1_18292237	1	18292237	4	4	4	4	4	4	4	4	4	3	4	4	4	4	4	4	3	4	4	4	4	4	4	4	4	4	4	4	4	4	4	4	4	4	3	4	3	4	3	4	3	3	4	4	4	4	4
1_18292240	1	18292240	4	3	4	4	3	4	4	4	4	4	4	4	3	4	3	4	4	4	4	4	4	4	4	3	4	3	3	4	4	4	4	3	4	4	4	4	4	4	4	4	3	4	4	4	4	3	4
1_18292261	1	18292261	4	3	4	4	3	4	4	4	4	4	4	4	3	4	3	4	4	4	4	4	4	4	4	3	4	3	3	4	4	4	4	3	4	4	4	4	4	4	4	4	3	4	4	4	4	3	4
1_18292293	1	18292293	4	4	4	4	4	3	4	4	4	3	4	4	4	4	4	4	3	3	4	4	2	3	4	3	4	4	4	3	4	3	4	4	3	3	3	4	4	3	2	4	4	4	4	3	4	4	4
1_18292301	1	18292301	0	2	2	0	0	0	0	0	0	0	0	1	0	0	0	1	0	0	0	0	0	0	0	0	2	0	0	0	0	0	1	0	0	1	1	0	0	0	0	0	0	0	0	0	2	0	0
1_18292319	1	18292319	4	3	3	4	4	4	4	4	4	4	4	3	4	4	4	4	4	4	4	4	4	4	4	4	4	4	4	4	4	4	4	4	4	4	4	4	4	4	4	4	4	4	4	4	4	4	4
1_18435984	1	18435984	4	4	3	4	4	4	3	3	4	4	4	4	4	4	4	4	4	3	3	4	4	4	3	4	4	3	4	3	3	4	3	4	3	4	4	3	4	4	4	4	4	4	3	4	4	4	4
1_18436080	1	18436080	4	4	4	4	4	4	4	3	4	4	4	4	4	4	4	4	4	3	3	4	4	4	4	4	4	4	4	4	4	4	4	4	4	4	4	4	4	4	4	4	4	4	4	4	4	4	4
1_18456186	1	18456186	4	4	4	4	4	4	4	4	4	4	4	4	3	4	3	4	4	2	4	3	3	3	4	3	4	4	4	4	4	3	4	3	4	4	3	4	4	4	3	4	3	3	4	3	4	3	3
1_18456198	1	18456198	4	4	4	4	4	4	4	4	4	4	4	4	3	4	3	4	4	2	4	3	3	3	4	3	4	3	4	4	4	3	4	3	4	4	3	4	4	4	3	4	3	3	4	3	4	3	3
1_18456202	1	18456202	4	4	4	4	4	4	4	4	4	4	4	4	3	4	3	4	4	2	4	3	3	3	4	3	4	4	4	4	4	3	4	3	4	4	3	4	4	4	3	4	3	3	4	3	4	3	3
1_18456208	1	18456208	4	4	4	4	4	4	4	4	4	4	4	4	3	4	3	4	4	2	4	3	3	3	4	3	4	4	4	3	4	3	4	3	4	4	3	4	4	3	3	4	3	3	4	3	4	3	3
1_18456227	1	18456227	4	4	4	4	4	4	4	4	4	4	4	4	3	4	3	4	4	2	4	3	3	3	4	3	4	4	4	4	4	3	4	3	4	4	3	4	4	3	3	4	3	3	4	3	4	3	3
1_18456250	1	18456250	4	4	4	4	4	4	4	4	4	4	4	4	3	4	3	4	3	2	4	3	3	3	4	3	4	4	4	3	4	3	4	3	4	4	3	4	4	3	3	3	3	3	4	3	4	3	3
1_18456279	1	18456279	4	4	3	4	4	4	3	4	4	4	4	4	4	4	4	4	4	3	3	4	4	4	4	4	4	3	4	4	4	4	4	4	4	4	4	3	3	4	4	4	4	4	3	4	4	4	4
1_18456284	1	18456284	4	4	4	3	4	4	4	4	2	3	4	4	4	1	4	3	4	4	3	3	4	3	4	4	4	3	4	4	4	3	4	4	4	4	4	4	4	3	4	4	4	4	4	3	4	4	3
1_18467927	1	18467927	0	0	1	0	0	0	1	0	0	0	0	0	0	0	0	1	0	1	1	0	0	0	0	0	2	1	0	1	0	0	1	0	0	1	0	1	1	0	0	0	0	0	1	0	1	0	0
1_18486585	1	18486585	4	4	4	4	4	4	4	4	4	4	4	4	4	4	4	4	4	4	4	4	4	4	4	4	4	4	4	3	4	4	4	4	4	4	4	4	4	4	4	4	4	4	4	3	4	4	4
1_18486596	1	18486596	4	4	4	4	4	4	4	4	4	4	4	4	3	4	4	4	4	3	3	3	4	4	4	4	4	4	3	4	4	4	4	3	4	4	4	4	3	4	4	3	3	4	4	4	4	3	4
1_18486620	1	18486620	3	4	4	4	4	3	4	3	4	4	4	4	4	4	4	4	4	4	4	4	4	4	4	3	3	4	4	4	4	4	4	4	3	4	4	4	4	4	4	4	4	4	4	4	3	4	4
1_18486628	1	18486628	4	4	3	4	4	4	3	4	4	4	4	4	4	4	4	4	4	3	3	4	4	4	4	4	4	3	4	4	3	4	3	4	4	4	4	3	3	4	4	4	4	4	3	4	4	4	4
1_18502806	1	18502806	3	4	4	4	4	3	4	3	4	4	4	4	4	4	4	4	4	4	4	4	4	4	4	3	3	4	4	4	4	4	4	4	3	4	4	4	4	4	4	4	4	4	4	4	3	4	4
1_18502823	1	18502823	4	4	4	4	4	4	4	4	4	4	4	4	2	4	4	4	3	3	3	4	4	4	4	4	4	4	4	4	4	4	4	4	4	4	4	4	4	4	4	4	4	4	4	4	4	4	4
1_18502835	1	18502835	4	4	3	4	4	4	3	4	4	4	4	4	4	4	4	4	4	2	3	4	4	4	3	4	4	3	4	4	3	4	3	4	4	4	4	3	3	4	4	4	4	4	3	4	4	4	4
1_18507038	1	18507038	4	4	4	3	3	4	4	4	4	3	4	4	4	4	3	4	2	4	4	4	4	4	4	4	4	3	2	4	1	4	4	3	4	3	3	4	3	4	3	4	3	2	4	4	4	3	2
1_18507051	1	18507051	4	4	4	4	3	4	4	4	4	4	4	4	4	4	3	4	4	4	4	4	4	4	4	4	4	3	2	4	1	4	4	3	4	3	4	4	4	4	4	4	4	4	4	4	4	3	3
1_18507093	1	18507093	4	4	4	4	3	4	4	4	4	3	4	4	4	4	2	4	2	4	4	4	3	4	4	4	4	2	2	4	1	4	4	2	4	2	3	4	3	4	3	4	3	1	4	4	4	3	2
1_18507102	1	18507102	3	4	4	4	4	3	4	3	4	4	4	4	4	4	4	4	4	4	4	4	4	4	4	3	3	4	4	4	4	4	4	4	3	4	4	4	4	4	4	4	4	4	4	4	3	4	4
1_18548786	1	18548786	4	4	4	4	4	4	4	4	4	4	4	4	3	4	4	3	3	3	3	4	4	4	4	4	4	4	4	4	4	4	4	4	4	4	3	4	4	4	4	4	4	4	4	4	4	4	4
1_18548801	1	18548801	4	4	3	4	4	4	3	4	4	4	3	4	4	4	4	3	4	4	4	4	3	4	3	4	4	4	3	4	4	4	4	3	3	3	4	3	3	3	4	3	4	4	3	4	4	3	4
1_18548881	1	18548881	4	4	3	4	4	4	3	4	4	4	4	4	4	4	4	4	4	3	3	4	4	4	4	4	4	2	4	4	3	4	3	4	4	4	4	3	3	4	4	4	4	4	3	4	4	4	4
1_18570485	1	18570485	4	4	3	4	4	4	3	4	4	4	4	4	4	4	4	4	4	3	3	4	4	4	3	4	4	3	4	4	3	4	3	4	4	4	4	3	3	4	4	4	4	4	3	4	4	4	4
1_18570525	1	18570525	4	4	4	3	4	4	4	4	4	4	4	4	4	4	4	4	4	4	4	4	4	4	4	4	4	4	4	4	4	4	4	4	4	4	4	4	4	4	4	4	4	4	4	3	4	4	4
1_18570526	1	18570526	4	4	3	4	4	4	3	4	4	4	4	4	4	4	4	4	4	3	3	4	4	4	3	4	4	3	4	4	4	4	4	4	4	4	4	4	3	4	4	4	4	4	3	4	4	4	4
1_18617935	1	18617935	0	0	0	0	0	0	0	0	0	0	0	0	0	0	0	1	0	0	0	0	0	0	0	0	3	0	0	0	0	0	2	0	0	1	1	0	0	0	0	0	0	0	0	0	2	0	0
1_18617952	1	18617952	3	4	4	4	4	4	4	4	4	4	3	4	3	4	4	3	3	4	3	4	4	4	4	4	4	4	3	4	4	4	4	4	4	4	4	4	4	4	4	4	4	4	4	4	4	3	3
1_18617960	1	18617960	3	4	4	4	4	3	4	2	4	4	3	3	4	4	4	4	4	2	4	3	4	4	4	4	4	4	4	4	4	3	4	4	4	4	4	4	4	4	4	2	4	3	4	4	4	4	4
1_18617981	1	18617981	4	1	2	4	4	4	4	4	4	4	4	2	4	4	4	4	4	4	4	4	4	4	4	4	4	4	4	4	4	4	4	4	4	4	3	4	4	4	4	4	4	4	4	4	4	4	4
1_18617987	1	18617987	3	3	4	4	3	3	4	3	4	4	4	4	2	4	3	4	3	4	4	4	4	4	4	2	3	2	3	4	4	4	4	3	3	4	4	4	4	4	4	4	2	4	4	4	2	2	4
1_18618017	1	18618017	3	4	4	4	4	3	4	1	4	4	3	3	4	4	4	4	4	2	4	3	4	4	4	4	4	4	4	4	4	3	4	4	3	4	4	4	4	4	4	2	4	3	4	4	4	4	4
1_18618019	1	18618019	4	4	4	4	4	4	4	4	4	4	4	4	4	4	4	4	4	4	3	4	4	4	4	4	4	4	4	4	2	4	4	3	4	4	4	4	4	4	4	4	4	4	4	4	4	4	4
1_18618025	1	18618025	3	4	4	4	4	3	4	1	4	4	3	3	4	4	4	4	4	2	4	3	4	4	4	4	4	4	4	4	4	2	4	4	4	4	4	4	4	4	4	2	4	3	4	4	4	4	4
1_18653105	1	18653105	4	4	4	3	4	4	4	4	4	4	4	4	4	4	4	4	3	4	4	4	4	4	4	4	4	4	4	4	4	4	4	4	4	4	3	4	3	4	3	4	3	3	4	4	4	4	4
1_18653130	1	18653130	3	4	4	4	4	4	4	4	4	4	3	4	4	4	4	4	4	4	4	4	4	4	4	4	4	4	3	4	4	4	4	4	4	4	4	4	4	4	4	4	4	4	4	4	4	3	3
1_18653152	1	18653152	3	4	4	4	4	4	4	4	4	4	3	4	3	4	4	3	3	3	3	4	4	4	4	4	4	4	3	4	4	4	4	4	4	4	4	4	4	4	4	4	4	4	4	4	4	3	3
1_18681810	1	18681810	4	4	2	4	4	4	3	4	4	4	4	4	4	4	4	4	4	3	3	4	4	4	3	4	4	3	4	4	2	4	3	4	4	4	4	3	3	4	4	4	4	4	2	4	4	4	4
1_18681859	1	18681859	4	4	4	4	3	2	4	4	4	2	4	4	4	3	4	4	3	3	4	4	3	2	4	3	4	4	4	3	4	2	4	4	3	3	3	4	4	3	2	4	4	4	4	3	4	4	3
1_18681870	1	18681870	4	4	4	2	4	4	4	4	4	4	4	4	4	4	4	4	4	4	4	4	4	4	4	4	4	4	4	4	4	4	4	4	4	4	4	4	4	4	4	4	4	4	4	3	4	4	4
1_18681882	1	18681882	3	4	4	4	4	4	4	4	4	4	3	4	3	4	4	3	3	3	3	4	4	4	4	4	4	4	3	4	4	4	4	4	4	4	4	4	4	4	4	4	4	4	4	4	4	3	3
1_18703642	1	18703642	0	0	0	0	0	0	0	0	0	0	0	0	0	0	0	1	0	0	0	0	0	0	0	0	2	0	0	0	0	0	1	0	0	1	1	0	0	0	0	0	0	0	0	0	1	0	0
1_18703901	1	18703901	4	4	4	4	4	4	4	4	4	4	4	4	4	4	4	4	4	4	3	4	4	4	4	4	4	4	4	4	2	4	4	3	4	4	4	4	4	4	4	4	4	4	4	4	4	4	4
1_18703948	1	18703948	4	4	3	4	4	4	3	4	4	4	4	3	4	4	4	4	4	3	3	4	4	4	4	4	4	3	4	4	3	4	3	4	4	4	4	3	3	4	4	4	4	4	3	4	4	4	4
1_18703981	1	18703981	0	0	0	0	0	0	0	0	0	0	0	0	0	0	0	1	0	0	0	0	0	0	0	0	2	0	0	0	0	0	1	0	0	1	0	0	0	0	0	0	0	0	0	0	1	0	0
1_18718477	1	18718477	3	4	4	4	4	2	4	2	4	4	3	4	4	4	4	4	4	3	4	3	4	4	4	4	4	4	4	4	4	3	4	4	4	4	4	4	4	4	4	3	4	3	4	4	4	4	4
1_18718486	1	18718486	4	2	3	4	4	4	4	4	4	4	4	3	4	4	4	4	4	4	4	4	4	4	4	4	4	4	4	4	4	4	4	4	4	4	4	4	4	4	4	4	4	4	4	4	4	4	4
1_18718487	1	18718487	4	4	4	3	4	4	3	3	4	4	3	2	3	2	3	4	3	4	4	3	4	4	4	3	3	4	4	2	4	2	2	4	3	4	3	3	4	3	4	3	3	3	3	2	3	4	4
1_18718495	1	18718495	4	3	4	3	3	4	4	4	4	3	4	4	2	4	3	4	3	4	4	4	4	4	4	3	4	3	3	4	4	4	4	3	4	4	3	4	3	4	3	4	1	3	4	4	4	3	4
1_18718500	1	18718500	4	2	3	4	4	4	4	4	4	3	4	3	4	2	4	3	4	4	4	3	4	3	4	4	4	3	4	3	4	3	4	4	4	4	4	4	4	3	4	3	4	4	4	4	4	4	3
1_18718512	1	18718512	3	4	4	4	2	1	4	2	3	3	3	3	4	3	4	4	2	2	3	3	3	3	4	2	4	4	4	3	2	2	4	3	3	3	3	4	4	3	2	3	4	3	4	3	4	4	3
1_18718522	1	18718522	4	2	3	4	4	4	4	4	4	3	4	3	4	2	4	3	4	4	4	3	4	3	4	4	4	3	4	3	4	3	4	4	4	4	4	4	4	3	4	3	4	4	4	4	4	4	3
1_18718567	1	18718567	4	4	4	4	4	4	4	4	4	3	4	4	4	2	4	3	4	4	4	3	4	3	4	4	4	3	4	3	4	3	4	4	4	4	4	4	4	2	4	3	4	4	4	4	4	4	3
1_18718582	1	18718582	4	2	3	4	4	4	4	4	4	3	4	3	4	2	4	3	4	4	4	3	4	3	4	4	4	3	4	3	4	3	4	4	4	4	4	4	4	2	4	3	4	4	4	4	4	4	3
1_18739425	1	18739425	3	2	3	4	4	4	4	4	4	4	3	3	4	4	4	4	4	4	4	4	4	4	4	4	4	4	3	4	4	4	4	4	4	4	4	4	4	4	4	4	4	4	4	4	4	3	3
1_18739448	1	18739448	4	4	3	2	4	4	2	4	4	3	4	4	4	4	3	2	4	4	3	4	1	2	2	4	4	4	3	4	3	4	4	2	2	3	4	3	3	3	4	3	4	3	2	3	4	3	4
1_18739468	1	18739468	4	4	4	4	4	4	4	4	4	3	4	4	4	4	4	4	3	4	4	4	4	4	4	4	4	4	4	4	4	4	4	4	4	4	3	4	3	4	3	4	3	3	4	4	4	4	4
1_18745517	1	18745517	4	4	4	3	4	4	4	4	4	4	4	4	4	4	4	4	4	4	4	4	4	4	4	4	4	4	4	4	4	4	4	4	4	4	4	4	4	4	4	4	4	4	4	3	4	4	4
1_18745544	1	18745544	4	3	4	4	3	4	4	4	4	4	4	4	2	4	3	4	4	4	4	4	4	4	4	3	4	3	3	4	4	4	4	3	4	4	4	4	4	4	4	4	2	4	4	4	4	3	4
1_18745549	1	18745549	4	4	4	4	4	4	4	4	4	4	4	4	2	4	4	3	3	3	3	4	4	4	4	4	4	4	4	4	4	4	4	4	4	4	4	4	4	4	4	4	4	4	4	4	4	4	4
1_18745577	1	18745577	4	4	3	4	4	4	3	4	4	4	4	4	4	4	4	4	4	2	3	4	4	4	3	4	4	3	4	4	3	4	3	4	4	4	4	3	3	4	4	4	4	4	3	4	4	4	3
1_18770291	1	18770291	4	4	3	4	4	4	3	4	4	4	4	4	4	4	4	4	4	3	3	4	4	4	4	4	4	3	4	4	4	4	3	4	4	4	4	3	3	4	4	4	4	4	3	4	4	4	4
1_18770295	1	18770295	4	3	4	4	3	4	4	4	4	4	4	4	3	4	3	4	4	4	4	4	4	4	4	3	4	3	3	4	4	4	4	3	4	4	4	4	4	4	4	4	2	4	4	4	4	3	4
1_18770308	1	18770308	4	4	3	4	4	4	3	4	4	4	4	4	4	4	4	4	4	3	3	4	4	4	4	4	4	3	4	4	4	4	3	4	4	4	4	3	3	4	4	4	4	4	3	4	4	4	4
1_18770346	1	18770346	4	4	3	4	4	4	3	4	4	4	3	4	4	4	4	3	4	4	3	4	3	4	3	4	4	4	3	4	4	4	4	3	3	3	4	3	3	3	4	3	4	4	3	4	4	3	4
1_18770387	1	18770387	4	4	4	2	4	4	3	4	4	3	4	4	4	4	3	4	4	4	3	4	2	2	4	4	4	4	4	4	1	4	4	2	4	4	3	4	4	4	4	4	4	3	3	3	4	4	4
1_18806093	1	18806093	4	4	4	4	4	4	4	4	4	3	4	4	4	3	4	3	4	4	4	3	4	3	4	4	4	3	4	4	4	3	4	4	4	4	4	4	4	3	4	4	4	4	4	4	4	4	3
1_18806123	1	18806123	4	4	4	3	4	3	4	4	3	2	4	4	3	3	4	3	1	2	3	4	3	3	3	3	4	4	4	3	4	3	4	3	3	3	2	4	3	3	1	4	3	3	4	3	4	4	4
1_18806135	1	18806135	4	4	3	4	4	4	3	4	4	4	4	4	4	4	4	4	4	3	3	4	4	4	4	4	4	3	4	4	3	4	3	4	4	4	4	3	3	4	4	4	4	4	3	4	4	4	4
1_18806205	1	18806205	4	4	4	4	4	3	4	4	4	3	4	4	3	3	4	3	1	1	2	4	2	3	4	3	4	4	4	2	4	3	4	3	2	3	3	4	4	3	1	4	4	4	4	2	4	4	4
1_18915662	1	18915662	0	0	0	0	0	0	0	0	0	1	0	0	0	2	0	2	0	0	0	1	0	1	0	0	2	1	0	1	0	1	1	0	0	1	1	0	0	1	0	2	0	0	0	0	2	0	1
1_18915721	1	18915721	4	3	4	4	4	4	3	4	4	4	4	4	4	4	4	4	4	4	4	4	4	4	4	4	4	3	3	4	4	4	4	4	4	4	4	4	4	4	4	4	4	4	4	4	4	4	4
1_18915722	1	18915722	4	4	4	3	4	4	4	4	4	4	4	3	3	4	4	3	3	3	3	4	4	4	4	4	4	4	4	4	4	4	4	4	4	4	3	4	3	4	3	4	3	2	4	4	4	4	4
1_18946667	1	18946667	4	4	4	4	4	4	4	4	4	4	4	4	4	4	4	4	4	4	3	4	4	4	4	4	4	4	4	4	3	4	4	4	4	4	4	4	4	4	4	4	4	4	4	4	4	4	4
1_18950654	1	18950654	1	1	2	4	3	1	3	1	3	4	2	3	2	4	3	4	4	2	3	3	4	4	3	2	3	2	2	4	3	3	3	3	3	4	4	3	3	4	4	3	2	3	3	4	3	2	3
1_18950674	1	18950674	4	4	4	3	4	4	4	4	4	4	4	4	4	4	4	4	4	4	4	4	4	4	4	4	4	4	4	4	4	4	4	4	4	4	4	4	4	4	4	4	4	4	4	3	4	4	4
1_18950677	1	18950677	4	4	4	4	4	4	3	3	4	4	3	3	3	3	3	4	3	4	4	3	4	4	4	4	3	4	4	2	4	3	2	4	3	4	3	2	4	3	4	3	3	3	3	3	3	4	4
1_18950683	1	18950683	4	4	4	2	2	3	3	4	3	2	4	4	4	3	3	4	3	3	4	4	1	2	3	3	4	4	4	3	3	3	4	2	3	3	3	4	4	3	3	4	4	3	3	2	4	4	3
1_18950743	1	18950743	0	0	0	0	0	0	0	0	0	0	0	0	0	0	0	1	0	0	0	0	0	0	0	0	2	0	0	0	0	0	1	0	0	1	1	0	0	0	0	0	0	0	0	0	2	0	0
1_18951348	1	18951348	3	4	3	4	3	4	3	4	4	4	3	4	4	4	4	3	4	4	2	3	3	4	4	4	4	4	3	4	2	4	4	3	3	3	4	3	2	3	3	3	4	4	3	4	4	3	4
1_18951381	1	18951381	4	3	3	4	4	4	4	4	4	4	4	3	4	4	4	4	4	4	4	4	4	4	4	4	4	4	4	4	4	4	4	4	4	4	3	4	4	4	4	4	4	4	4	4	4	4	4
1_18951393	1	18951393	4	4	4	4	3	3	4	4	4	3	4	4	4	3	4	4	3	3	4	4	3	3	4	3	4	4	4	3	4	3	4	3	3	3	4	4	4	3	2	4	4	4	4	3	4	4	3
1_19260447	1	19260447	4	4	4	4	4	4	4	4	4	4	4	4	2	4	4	3	3	3	3	4	4	4	4	4	4	4	4	4	4	4	4	4	4	4	4	4	4	4	4	4	4	4	4	4	4	4	4
1_19260540	1	19260540	4	4	4	4	4	4	4	4	4	3	4	4	4	2	4	3	4	4	4	3	4	0	4	4	4	2	4	4	4	3	4	4	4	4	4	4	4	3	4	4	4	4	4	4	4	4	3
1_19277820	1	19277820	4	4	4	4	4	4	4	4	4	4	4	4	3	4	4	3	3	4	3	4	4	4	4	4	4	4	4	4	4	4	4	4	4	4	4	4	4	4	4	4	4	4	4	4	4	4	4
1_19277864	1	19277864	4	4	3	3	4	4	3	4	4	4	4	4	4	4	4	4	4	3	3	4	4	4	4	4	4	3	4	4	4	4	4	4	4	4	4	3	3	4	4	4	4	4	3	4	4	4	4
1_19277897	1	19277897	4	3	3	4	4	4	4	4	4	4	4	3	4	4	4	4	4	4	4	4	4	4	4	4	4	4	4	4	4	4	4	4	4	4	3	4	4	4	4	4	4	4	4	4	4	4	4
1_19277899	1	19277899	4	4	4	4	4	4	3	3	4	4	3	3	3	3	3	4	2	4	4	3	4	4	4	4	3	4	4	2	4	3	2	4	3	4	3	3	4	3	4	3	3	3	3	3	3	4	4
1_19357509	1	19357509	4	4	4	4	4	4	4	4	4	4	4	4	4	4	4	4	4	4	3	4	4	4	4	4	4	4	4	4	3	4	4	4	4	4	4	4	4	4	4	4	4	4	4	4	4	4	4
1_19370368	1	19370368	4	4	4	4	4	4	4	4	4	4	4	4	4	4	4	4	4	4	3	4	4	4	4	4	4	4	4	4	2	4	4	4	4	4	4	4	4	4	4	4	4	4	4	4	4	4	4
1_19370376	1	19370376	4	4	4	3	4	4	4	4	4	4	4	4	2	4	4	3	2	3	2	4	4	4	4	4	4	4	4	4	4	4	4	4	4	4	3	4	3	4	2	4	3	3	4	4	4	4	4
1_19370383	1	19370383	4	4	4	4	4	4	4	4	4	4	4	4	4	4	3	4	4	4	3	4	4	4	4	4	4	4	4	4	2	4	4	4	4	4	4	4	3	4	4	4	4	4	4	4	4	4	4
1_19370386	1	19370386	4	4	4	4	4	4	4	4	4	4	4	4	4	4	4	4	4	4	3	4	4	4	4	4	4	4	4	4	2	4	4	4	4	4	4	4	4	4	4	4	4	4	4	4	4	4	4
1_19370410	1	19370410	4	4	3	4	4	4	3	4	4	4	4	4	4	4	4	4	4	2	3	4	4	4	4	4	4	3	4	4	2	4	2	4	4	4	4	3	3	4	4	4	4	4	3	4	4	4	4
1_19370461	1	19370461	4	4	4	4	4	4	4	4	4	4	4	4	3	4	4	3	3	3	2	4	4	4	4	4	4	4	4	4	4	4	4	4	4	4	4	4	4	4	4	4	4	4	4	4	4	4	4
1_19386916	1	19386916	4	4	4	4	4	4	4	4	4	3	4	4	4	2	4	3	4	4	4	3	4	3	4	4	4	3	4	4	4	3	4	4	4	4	4	4	4	3	4	4	4	4	4	4	4	4	3
1_19386949	1	19386949	4	4	4	4	4	4	4	4	4	4	4	4	4	4	4	4	4	4	3	4	4	4	4	4	4	4	4	4	3	4	4	4	4	4	4	4	4	4	4	4	4	4	4	4	4	4	4
1_19394787	1	19394787	4	4	4	3	4	4	4	4	4	3	4	4	3	4	4	3	2	3	3	4	3	4	4	4	4	4	4	4	4	4	4	4	4	4	3	4	3	4	3	4	3	3	4	4	4	4	4
1_19394807	1	19394807	0	0	0	0	0	0	1	1	1	1	1	1	1	1	1	1	1	0	0	1	0	0	1	0	3	0	0	3	0	1	3	0	1	1	1	1	0	0	0	2	1	1	1	1	3	0	0
1_19394829	1	19394829	4	4	4	3	4	4	4	4	4	3	4	4	4	4	4	4	3	4	4	4	4	4	4	4	4	4	4	4	4	4	4	4	4	4	3	4	3	4	3	4	3	3	4	4	4	4	4
1_19409578	1	19409578	4	4	4	4	4	4	4	4	4	4	4	4	4	4	4	4	4	3	3	4	4	4	4	4	4	4	4	4	4	4	4	4	4	4	4	3	3	4	4	4	4	4	3	4	4	4	4
1_19409611	1	19409611	4	4	4	4	4	4	4	4	4	4	4	4	4	4	4	4	4	4	4	4	4	4	4	3	3	4	4	4	4	4	4	4	3	4	4	4	4	4	4	4	4	4	4	4	3	4	4
1_19409688	1	19409688	4	4	4	4	4	4	4	4	4	4	4	4	4	4	4	3	4	4	3	4	3	3	4	4	4	4	3	4	4	4	4	4	3	4	4	4	3	4	4	3	4	4	3	4	4	4	4
1_19531140	1	19531140	4	4	3	4	4	4	3	4	4	4	3	4	4	4	4	3	4	4	3	4	3	4	2	4	4	4	3	4	4	4	4	3	3	3	4	3	2	3	4	3	4	4	3	4	4	3	4
1_19531156	1	19531156	3	4	3	4	4	3	3	3	4	4	4	4	4	4	4	4	4	3	3	4	4	4	4	3	3	3	4	4	4	4	4	4	3	4	4	3	3	4	4	4	4	4	3	4	3	4	4
1_19531170	1	19531170	3	3	2	2	3	2	3	3	3	1	4	3	3	3	3	3	2	1	1	4	1	1	2	2	3	3	4	3	1	3	4	2	3	3	1	3	2	3	1	4	2	2	2	2	3	4	3
1_19531190	1	19531190	4	4	4	3	4	4	4	4	4	4	4	4	4	4	4	4	4	4	4	4	4	4	4	4	4	4	4	4	4	4	4	4	4	4	4	4	4	4	4	4	4	4	4	3	4	4	4
1_19531206	1	19531206	4	4	4	2	4	4	4	4	4	3	4	4	4	2	4	3	4	4	4	3	4	3	4	4	4	3	4	4	4	3	4	4	4	4	4	4	4	3	4	3	4	4	4	3	4	4	3
1_19531230	1	19531230	0	0	0	0	0	0	2	1	0	0	1	1	1	1	1	1	2	0	0	1	0	0	0	0	3	0	0	3	0	1	3	0	2	1	1	2	0	1	0	1	1	1	1	1	3	0	0
1_19531241	1	19531241	3	4	4	4	4	4	4	4	4	4	3	3	4	4	4	4	4	4	4	4	4	4	4	4	4	4	3	4	4	4	4	4	4	4	4	4	4	4	4	4	4	4	4	4	4	3	3
1_19537767	1	19537767	4	3	3	4	4	4	4	4	4	4	4	3	4	4	4	4	4	4	4	4	4	4	4	4	4	4	4	4	4	4	4	4	4	4	3	4	4	4	4	4	4	4	4	4	4	4	4
1_19537784	1	19537784	3	3	3	4	4	4	4	4	4	4	3	3	4	4	4	4	4	4	3	4	4	4	4	4	4	4	3	4	2	4	4	4	4	4	3	4	4	4	4	4	4	4	4	4	4	3	3
1_19537787	1	19537787	3	3	2	4	4	3	3	3	4	4	4	3	4	4	4	4	3	3	3	4	4	4	4	3	3	3	4	4	3	4	3	4	3	4	3	3	3	4	4	4	4	4	3	4	3	4	4
1_19537800	1	19537800	4	4	4	4	4	4	4	4	4	4	4	4	4	4	4	4	4	4	3	4	4	4	4	4	4	4	4	4	2	4	4	4	4	4	4	4	4	4	4	4	4	4	4	4	4	4	4
1_19537804	1	19537804	4	4	4	4	4	4	4	4	4	3	4	4	4	4	4	4	3	4	4	4	4	4	4	4	4	4	4	4	4	4	4	4	4	4	3	4	3	4	3	4	3	4	4	4	4	4	4
1_19537808	1	19537808	4	3	3	4	4	4	4	4	4	4	4	3	4	4	4	4	4	4	4	4	4	4	4	4	4	4	4	4	3	4	3	4	4	4	3	4	4	4	4	4	4	4	4	4	4	4	4
1_19537849	1	19537849	3	4	4	4	4	4	4	4	4	4	3	3	4	4	4	4	4	4	4	4	4	4	4	4	4	4	3	4	4	4	4	4	4	4	4	4	4	4	4	4	4	4	4	4	4	3	3
1_19547956	1	19547956	4	3	3	4	4	4	4	4	4	4	4	4	4	4	4	4	4	4	4	4	4	4	4	4	4	4	4	3	4	4	4	4	4	4	3	4	4	4	4	4	4	4	4	4	4	4	4
1_19547964	1	19547964	4	3	3	4	4	4	4	4	4	4	4	3	4	4	4	4	4	4	4	4	4	4	4	4	4	4	4	4	4	4	4	4	4	4	3	4	4	4	4	4	4	4	4	4	4	4	4
1_19547965	1	19547965	4	4	4	4	4	4	4	4	4	4	4	4	3	4	4	3	3	3	3	4	4	4	4	4	4	4	4	4	4	4	4	4	4	4	3	4	3	4	3	4	3	4	4	4	4	4	4
1_19547981	1	19547981	4	4	4	4	4	4	4	4	4	3	4	4	4	3	4	2	4	4	4	3	4	3	4	4	4	3	4	4	4	3	4	4	4	4	4	4	4	3	4	4	4	4	4	4	4	4	3
1_19548028	1	19548028	3	4	4	4	3	4	4	4	4	4	3	4	4	4	3	4	4	4	3	3	4	4	4	3	4	3	2	4	2	4	4	4	4	3	4	4	3	4	3	4	4	4	4	4	4	2	1
1_19610998	1	19610998	4	4	4	3	4	4	3	4	4	4	4	4	4	4	3	4	4	4	4	4	3	2	4	4	4	4	4	4	3	4	4	3	4	4	4	4	4	4	4	4	4	3	3	3	4	4	4
1_19611028	1	19611028	4	4	4	3	4	4	3	4	4	3	4	4	4	4	3	4	4	4	4	4	3	1	4	4	4	4	4	4	3	4	4	3	4	4	4	4	4	4	4	4	4	3	2	2	4	4	4
1_19611043	1	19611043	4	4	3	4	4	4	3	4	4	4	4	4	4	4	4	4	4	3	3	4	4	4	4	4	4	3	4	4	4	4	4	4	4	4	4	3	3	4	4	4	4	4	3	4	4	4	4
1_19611053	1	19611053	4	4	4	4	3	4	4	4	4	4	4	4	4	4	3	4	4	4	3	4	4	4	4	3	4	3	3	4	2	4	4	4	4	3	4	4	4	4	4	4	4	4	4	4	4	3	3
1_19611079	1	19611079	3	4	4	4	4	4	4	4	4	4	4	4	4	2	4	3	4	4	4	3	4	3	4	3	3	3	4	4	4	3	4	4	3	4	4	4	4	4	4	4	4	4	4	4	3	4	3
1_19611087	1	19611087	4	4	3	4	4	4	3	4	4	4	4	4	4	4	4	4	4	3	3	4	4	4	4	4	4	3	4	4	3	4	3	4	4	4	4	3	3	4	4	4	4	4	3	4	4	4	4
1_19633832	1	19633832	4	4	4	4	4	4	4	4	4	4	4	4	3	4	4	3	3	3	3	4	4	4	4	4	4	4	4	4	4	4	4	4	4	4	4	4	4	4	4	4	4	4	4	4	4	4	4
1_19633850	1	19633850	4	4	4	4	4	4	4	4	4	4	4	4	3	4	4	3	3	3	3	4	4	4	4	4	4	4	4	4	4	4	4	4	4	4	4	4	4	4	4	4	4	4	4	4	4	4	4
1_19633858	1	19633858	0	0	0	0	0	0	0	0	0	1	0	0	0	2	0	2	0	0	0	1	0	1	0	0	1	1	0	1	0	1	1	0	0	1	0	0	0	1	0	0	0	0	0	1	2	0	1
1_19633873	1	19633873	4	4	4	4	4	4	4	4	4	4	4	3	3	4	4	3	3	3	3	4	4	4	4	4	4	4	4	4	4	4	4	4	4	4	4	4	4	4	4	4	4	4	4	4	4	4	4
1_19633913	1	19633913	0	0	0	1	0	0	0	0	0	1	0	0	0	2	0	1	0	0	0	1	0	1	0	0	1	1	0	1	0	1	1	0	0	1	0	0	0	1	0	0	0	0	0	1	2	0	1
1_19633937	1	19633937	3	4	4	4	4	3	4	3	4	4	3	3	2	3	3	4	2	4	4	4	4	4	4	3	1	4	4	2	4	3	2	4	1	4	3	2	4	3	4	2	3	2	3	3	2	4	4
1_19665663	1	19665663	4	4	4	4	4	4	4	4	4	4	4	4	4	4	4	3	4	4	3	4	4	4	4	4	4	4	4	4	4	4	4	4	4	4	4	4	4	4	4	4	4	4	4	4	4	4	4
1_19746308	1	19746308	3	4	4	4	4	4	4	4	4	4	3	4	4	4	4	4	4	4	4	4	4	4	4	4	4	4	3	4	4	4	4	4	4	4	4	4	4	4	4	4	4	4	4	4	4	3	3
1_19753163	1	19753163	3	3	3	4	3	4	4	4	4	4	4	3	4	4	4	4	4	4	4	3	4	4	4	4	4	4	4	4	4	4	4	4	4	4	3	4	3	4	3	4	4	4	4	4	4	4	4
1_19753169	1	19753169	4	4	4	3	4	4	4	4	4	3	4	4	4	4	4	4	3	4	4	4	4	4	4	4	4	4	4	4	4	4	4	4	4	4	3	4	3	4	3	4	3	3	4	4	4	4	4
1_19753187	1	19753187	4	4	4	3	4	4	4	4	4	4	4	4	3	4	4	2	3	3	3	4	4	4	4	4	4	4	4	4	4	4	4	4	4	4	4	4	4	4	4	4	4	4	4	3	4	4	4
1_19753197	1	19753197	4	3	4	4	3	4	4	4	4	4	4	4	3	4	3	4	4	4	4	4	4	4	4	1	4	3	2	4	4	4	4	3	4	4	4	4	4	4	4	4	2	4	4	4	4	2	4
1_19753209	1	19753209	4	4	4	4	4	4	4	4	4	4	4	4	3	4	4	2	3	3	3	4	4	4	4	4	4	4	4	4	4	4	4	4	4	4	4	4	4	4	4	4	4	4	4	4	4	4	4
1_19753214	1	19753214	2	4	4	4	3	2	4	3	3	3	3	4	4	3	3	4	3	3	3	4	3	3	4	1	3	3	2	2	2	3	4	3	2	2	3	4	4	3	2	4	4	4	4	3	3	2	1
1_19753221	1	19753221	4	4	2	4	4	4	3	4	4	4	4	4	4	4	4	4	4	3	3	4	4	4	4	4	4	3	4	4	4	4	4	4	4	4	4	3	3	4	4	4	4	4	3	4	4	4	4
1_19753224	1	19753224	4	4	4	3	4	4	4	4	4	4	4	4	2	4	4	2	3	3	3	4	4	4	4	4	4	4	4	4	4	4	4	4	4	4	4	4	4	4	4	4	3	4	4	3	4	4	4
1_19753244	1	19753244	3	3	3	4	3	4	4	4	4	4	4	3	4	4	4	4	4	4	4	3	4	4	4	4	4	4	4	4	4	4	4	4	4	4	3	4	3	4	3	4	4	4	4	4	4	4	4
1_19770857	1	19770857	4	4	4	3	4	4	4	4	4	3	4	4	3	4	4	3	2	3	3	4	4	4	4	4	4	4	4	4	4	4	4	4	4	4	3	4	3	4	3	4	3	3	4	4	4	4	4
1_19770866	1	19770866	4	4	4	4	4	4	4	4	4	4	4	4	3	4	4	3	3	3	3	4	4	4	4	4	4	4	4	4	4	4	4	4	4	4	4	4	4	4	4	4	4	4	4	4	4	4	4
1_19770868	1	19770868	3	2	3	4	4	2	4	2	4	4	2	2	4	4	4	3	4	3	4	3	4	4	4	4	4	4	4	4	4	3	4	4	4	4	4	4	4	4	4	3	4	3	4	4	4	4	4
1_19770875	1	19770875	4	3	3	4	4	4	4	4	4	4	4	3	4	4	4	4	4	4	4	4	4	4	4	4	4	4	4	4	4	4	4	4	4	4	3	4	4	4	4	4	4	4	4	4	4	4	4
1_19770898	1	19770898	4	3	3	4	4	4	4	4	4	4	4	3	4	4	4	4	4	4	4	4	4	4	4	4	4	4	4	4	4	4	4	4	4	4	3	4	4	4	4	3	4	4	4	4	4	4	4
1_19770909	1	19770909	4	4	4	4	4	4	4	4	4	4	4	4	3	4	4	3	3	3	3	4	4	4	4	4	4	4	4	4	4	4	4	4	4	4	4	4	4	4	4	4	4	4	4	4	4	4	4
1_19770919	1	19770919	4	4	4	2	4	4	3	4	4	3	4	4	4	4	3	4	4	4	4	4	2	3	4	4	4	4	4	4	3	4	4	2	4	4	3	4	4	4	4	4	4	3	3	3	4	4	4
1_19976374	1	19976374	4	4	4	4	4	4	4	4	4	4	4	4	4	4	4	4	4	4	4	4	4	4	4	4	4	4	4	4	4	4	4	4	4	4	4	4	4	4	4	4	4	4	4	3	4	4	4
1_19976473	1	19976473	4	4	4	3	4	4	4	4	4	3	4	4	4	4	4	4	2	4	4	4	4	4	4	4	4	4	4	4	4	3	4	4	4	4	3	4	3	4	4	4	3	3	4	4	4	4	4
1_19979396	1	19979396	4	4	4	4	3	4	4	4	4	3	4	4	4	4	4	4	3	3	4	4	4	4	4	4	4	4	4	4	4	3	4	4	3	4	3	4	4	3	3	4	4	4	4	4	4	4	3
1_19979407	1	19979407	4	3	4	3	2	4	4	4	4	2	4	3	1	4	3	3	2	3	3	4	4	4	4	3	4	3	3	4	4	4	4	3	4	4	3	4	3	4	3	4	1	3	4	4	4	3	4
1_19979410	1	19979410	4	4	4	3	3	4	4	4	4	3	4	4	4	4	4	4	3	4	4	4	4	4	4	4	4	4	4	4	4	4	4	4	4	4	3	4	3	4	3	4	3	3	4	4	4	4	4
1_19979422	1	19979422	3	4	4	4	4	4	3	4	4	4	3	4	3	3	4	4	3	4	4	3	4	4	4	4	3	4	3	3	4	3	3	4	3	4	3	3	4	3	4	3	3	3	3	4	3	3	3
1_20004392	1	20004392	4	4	4	4	4	4	4	4	4	3	4	4	4	3	4	3	4	4	4	3	4	3	4	4	4	3	4	4	4	3	4	4	4	4	4	4	4	3	4	4	4	4	4	4	4	4	3
1_20004407	1	20004407	3	2	3	4	4	3	4	2	4	4	3	3	4	4	4	3	4	3	4	3	4	4	4	4	4	4	4	4	4	2	4	4	4	4	4	4	4	4	4	3	4	3	4	4	4	4	4
1_20004411	1	20004411	1	4	3	4	2	3	3	3	3	4	3	4	4	4	3	4	4	4	3	3	3	4	1	3	3	3	1	4	4	4	4	3	2	2	4	3	2	3	3	3	4	4	3	4	3	2	2
1_20004433	1	20004433	4	4	3	4	4	4	3	4	4	4	4	4	4	4	4	4	4	2	3	4	4	4	4	4	4	3	4	4	3	4	3	4	4	4	4	3	4	4	4	4	4	4	3	4	4	4	4
1_20004451	1	20004451	1	4	3	4	2	3	3	3	3	4	3	4	4	4	3	4	4	4	3	3	3	4	1	3	3	3	1	4	4	4	4	3	2	2	4	3	2	3	3	3	4	4	3	4	3	1	2
1_20004488	1	20004488	3	3	3	4	4	2	4	2	4	3	2	3	4	4	4	3	4	2	4	3	4	4	4	4	4	4	4	4	4	3	4	4	4	4	4	4	4	4	4	3	4	3	4	4	4	4	4
1_20007049	1	20007049	4	4	4	3	4	4	4	4	4	4	4	4	4	4	4	4	4	4	4	4	4	4	4	4	4	4	4	4	4	4	4	4	4	4	4	4	4	4	4	4	4	4	4	3	4	4	4
1_20007068	1	20007068	3	2	3	3	3	2	4	2	3	2	2	3	3	3	4	2	1	1	3	3	4	4	4	4	4	4	4	4	4	2	4	4	3	4	2	4	3	3	2	3	3	2	4	4	4	4	3
1_20007073	1	20007073	0	0	0	0	0	0	1	1	1	1	1	1	1	3	1	2	1	0	0	2	0	2	2	0	3	1	0	3	0	2	3	0	1	1	1	2	0	2	0	2	2	1	1	1	3	0	1
1_20007128	1	20007128	4	4	3	4	4	4	3	4	4	4	4	4	4	4	4	4	4	2	3	4	4	4	4	4	4	3	4	4	4	4	4	4	4	4	4	2	4	4	4	4	4	4	3	4	4	4	4
1_20007129	1	20007129	3	4	4	4	3	4	4	4	4	4	4	4	4	4	4	4	4	4	4	3	4	4	4	4	4	4	4	4	4	4	4	4	4	4	4	4	3	4	3	4	4	4	4	4	4	4	4
1_20007130	1	20007130	4	4	4	3	4	4	3	4	4	3	4	4	4	4	3	4	4	4	3	4	2	3	4	4	4	4	4	4	1	4	4	3	4	4	4	4	3	4	4	4	4	3	3	3	4	4	4
1_20007138	1	20007138	4	4	4	3	4	4	3	4	4	3	4	4	4	4	3	4	4	4	3	4	2	3	4	4	4	4	4	4	0	4	4	3	4	4	4	4	3	4	4	4	4	3	3	3	4	4	4
1_20007148	1	20007148	1	4	2	4	2	3	3	3	4	4	2	4	4	4	3	4	4	4	3	3	3	4	2	2	3	3	2	4	4	4	4	3	2	2	4	3	2	3	3	3	4	4	3	4	3	1	2
1_20013532	1	20013532	4	4	4	4	4	4	3	4	4	4	4	4	3	3	4	4	3	4	4	3	4	4	4	4	3	4	4	2	4	3	3	4	4	4	3	3	4	3	4	3	3	3	3	4	3	4	4
1_20013546	1	20013546	0	0	0	1	0	0	0	0	0	1	1	2	0	2	1	2	0	0	0	1	0	1	0	0	2	1	0	1	0	1	2	0	0	1	1	1	0	1	0	0	0	0	0	1	2	0	1
1_20013551	1	20013551	4	3	3	4	4	4	4	4	4	4	4	4	4	4	4	4	4	4	4	4	4	4	4	4	4	4	4	4	4	4	4	4	4	4	3	4	4	4	4	4	4	4	4	4	4	4	4
1_20013556	1	20013556	4	4	4	3	4	4	4	4	4	3	4	4	4	4	4	4	3	4	4	4	4	4	3	4	4	4	4	4	4	4	4	4	4	4	3	4	3	4	3	4	3	3	4	4	4	4	4
1_20039666	1	20039666	4	4	3	4	4	4	3	4	4	4	4	4	4	4	4	4	4	3	3	4	4	4	4	4	4	3	4	4	4	4	4	4	4	4	4	3	4	4	4	4	4	4	3	4	4	4	4
1_20039670	1	20039670	4	4	3	4	4	4	3	4	4	4	4	4	4	4	4	4	4	3	3	3	4	4	4	4	4	3	4	4	4	4	4	4	4	4	4	3	3	4	3	4	4	4	3	4	4	4	4
1_20039680	1	20039680	4	4	4	3	4	4	4	4	4	3	4	4	4	4	4	4	3	4	4	4	4	4	4	4	4	4	4	4	4	4	4	4	4	4	3	4	3	4	3	4	3	3	4	4	4	4	4
1_20039688	1	20039688	4	4	4	3	4	4	4	4	4	3	4	4	4	4	4	4	2	4	4	4	4	4	4	4	4	4	4	4	4	4	4	4	4	4	3	4	3	4	3	4	3	3	4	4	4	4	4
1_20039701	1	20039701	4	4	4	4	3	4	4	4	4	3	4	4	4	3	4	4	3	3	4	4	4	4	4	4	4	4	4	4	4	3	4	4	3	4	3	4	4	3	3	4	4	4	4	4	4	4	3
1_20039702	1	20039702	3	4	3	0	3	4	2	4	4	3	3	4	3	4	2	4	4	3	3	4	2	3	4	4	4	3	3	4	1	4	4	3	4	4	3	3	3	4	4	4	4	3	2	2	4	3	3
1_20039712	1	20039712	3	4	4	4	3	4	4	4	4	4	4	4	4	4	4	4	4	4	4	3	4	4	4	4	4	4	4	4	4	4	4	4	4	4	4	4	3	4	3	4	4	4	4	4	4	4	4
1_20048815	1	20048815	3	2	3	3	3	2	4	2	3	2	2	3	4	3	4	3	2	2	4	3	4	4	4	4	4	4	4	4	4	2	4	4	3	4	3	4	3	3	2	3	3	3	4	4	4	4	3
1_20048877	1	20048877	4	3	4	4	3	4	4	4	4	4	4	4	2	4	3	4	4	4	4	4	4	4	4	3	4	3	3	4	4	4	4	3	4	4	4	4	4	4	4	4	2	4	4	4	4	3	4
1_20052283	1	20052283	4	4	4	3	4	4	4	4	4	4	4	4	4	4	4	4	4	4	4	4	4	4	4	4	4	4	4	4	4	4	4	4	4	4	4	4	4	4	4	4	4	4	4	3	4	4	4
1_20052304	1	20052304	3	2	3	3	3	2	4	2	3	3	1	3	3	3	4	3	1	1	3	3	4	4	2	4	4	4	4	4	4	2	4	4	3	4	2	4	3	3	2	3	3	2	4	3	4	4	3
1_20052310	1	20052310	4	4	4	4	4	4	4	4	4	4	4	4	3	4	4	3	3	3	3	4	4	4	4	4	4	4	4	4	4	4	4	4	4	4	4	4	4	4	4	4	4	4	4	4	4	4	4
1_20052329	1	20052329	3	2	3	3	3	2	4	2	3	3	1	3	4	3	4	3	2	2	4	3	4	4	2	4	4	4	4	4	4	2	4	4	3	4	2	4	3	3	2	3	3	2	4	4	4	4	3
1_20052337	1	20052337	4	4	4	3	3	4	4	4	4	2	4	4	4	3	4	4	2	3	4	4	4	4	2	4	4	4	4	4	4	3	4	4	3	4	2	4	3	3	2	4	3	3	4	4	4	4	3
1_20053660	1	20053660	4	4	3	4	4	4	3	4	4	4	4	4	4	4	4	4	4	3	3	4	4	4	3	4	4	3	4	4	4	4	4	4	4	4	4	3	4	4	4	4	4	4	3	4	4	4	4
1_20053669	1	20053669	4	3	3	4	4	4	4	4	4	4	4	3	4	4	4	4	4	4	4	4	4	4	4	4	4	4	4	4	4	4	4	4	4	4	3	4	4	4	4	4	4	4	4	4	4	4	4
1_20053674	1	20053674	4	4	4	4	4	4	4	4	4	4	4	4	3	3	3	3	3	3	3	3	3	3	4	3	3	3	3	3	3	3	3	3	3	3	3	3	3	3	3	3	3	3	3	3	3	3	3
1_20053686	1	20053686	4	4	4	4	4	4	4	4	4	4	4	4	3	3	3	3	3	3	3	3	3	3	3	3	3	3	3	3	3	3	3	3	3	3	3	3	3	3	3	3	3	3	3	3	3	3	3
1_20053694	1	20053694	4	4	4	3	3	4	4	4	4	2	4	4	4	3	4	4	3	3	4	4	4	4	4	4	4	4	4	4	4	3	4	4	3	4	3	4	3	3	3	4	3	3	4	4	4	4	4
1_20053704	1	20053704	4	4	4	4	4	4	4	4	4	4	4	4	3	3	3	3	3	3	3	3	3	3	3	3	3	3	3	3	3	3	3	3	3	3	3	3	3	3	3	3	3	3	3	3	3	3	3
1_20053714	1	20053714	4	4	4	3	3	4	4	4	4	2	4	4	4	3	4	4	3	3	4	4	4	4	4	4	4	4	4	4	4	3	4	4	3	4	3	4	3	3	3	4	3	3	4	4	4	4	4
1_20053723	1	20053723	4	4	4	4	4	4	4	4	4	4	4	4	3	3	3	3	3	3	3	3	3	3	3	3	3	3	3	3	3	3	3	3	3	3	3	3	3	3	3	3	3	3	3	3	3	3	3
1_20053728	1	20053728	4	4	4	4	4	4	4	4	4	4	4	4	3	3	3	3	3	3	3	3	3	3	3	3	3	3	3	3	3	3	3	3	3	3	3	3	3	3	3	3	3	3	3	3	3	3	3
1_20053741	1	20053741	3	2	3	3	3	2	4	2	3	2	2	3	4	3	4	3	3	2	4	3	4	4	4	4	4	4	4	4	4	3	4	4	3	4	3	4	3	3	3	3	3	2	4	4	4	4	4
1_20053742	1	20053742	4	4	4	4	4	4	4	4	4	4	4	4	3	3	3	3	3	3	3	3	3	3	3	3	3	3	3	3	3	3	3	3	3	3	3	3	3	3	3	3	3	3	3	3	3	3	3
1_20083863	1	20083863	4	4	4	4	4	4	4	4	4	4	4	4	3	4	4	3	3	3	3	4	4	4	4	4	4	4	4	4	4	4	4	4	4	4	4	4	4	4	4	4	4	4	4	4	4	4	4
1_20112120	1	20112120	4	4	4	4	3	4	4	4	3	3	4	4	4	3	4	4	3	3	4	4	4	4	4	4	4	4	4	4	4	3	4	4	3	4	3	4	4	3	3	4	4	4	4	4	4	4	3
1_20112125	1	20112125	4	4	4	3	4	4	4	4	4	4	4	4	4	4	4	4	3	4	4	4	4	4	4	4	4	4	4	4	4	4	4	4	4	4	3	4	3	4	3	4	3	3	4	4	4	4	4
1_20112131	1	20112131	3	4	4	4	3	4	4	4	4	4	3	4	4	4	4	4	4	4	4	3	4	4	4	2	4	3	3	4	4	4	4	4	4	3	4	4	3	4	4	4	4	4	4	4	4	2	3
1_20112147	1	20112147	4	4	4	4	4	4	4	4	4	4	4	4	3	4	4	3	3	3	3	4	4	4	4	4	4	4	4	4	4	4	4	4	4	4	4	4	4	4	4	4	4	4	4	4	4	4	4
1_20112174	1	20112174	3	4	4	4	3	4	4	4	4	4	3	4	4	4	3	4	4	4	4	3	4	4	4	3	4	3	2	4	4	4	4	4	4	3	4	4	3	4	3	4	4	4	4	4	4	2	3
1_20112184	1	20112184	4	4	4	4	4	4	4	4	4	4	4	4	4	4	4	4	4	4	4	4	4	4	4	4	4	4	4	4	4	4	4	4	4	4	4	4	4	4	4	4	4	4	4	3	4	4	4
1_20112187	1	20112187	3	4	4	4	4	4	4	3	4	4	4	4	4	4	4	4	4	4	4	4	4	4	4	4	3	4	4	4	4	4	4	4	3	4	4	4	4	4	4	4	4	4	4	4	3	4	4
1_20112210	1	20112210	4	4	4	3	4	4	3	4	4	3	4	4	4	4	3	4	4	4	4	4	3	3	4	4	4	4	4	4	3	4	4	2	4	4	3	4	3	4	4	4	4	3	3	3	4	4	4
1_20112211	1	20112211	4	4	4	4	4	4	4	4	4	4	4	4	4	4	4	4	4	4	4	4	4	4	4	4	4	4	4	4	4	4	4	4	4	4	4	4	4	4	4	4	4	4	4	3	4	4	4
1_20130875	1	20130875	3	2	3	4	4	2	4	2	4	4	2	2	4	4	4	2	4	3	4	3	4	4	4	4	4	4	4	4	4	3	4	4	4	4	4	4	4	4	4	3	4	3	4	4	4	4	4
1_20130880	1	20130880	0	0	0	1	0	0	0	1	0	0	1	2	0	0	1	1	0	0	0	0	0	0	0	0	2	0	0	1	0	0	2	0	0	1	1	1	0	0	0	1	0	0	0	1	2	0	0
1_20130906	1	20130906	4	4	4	3	4	4	4	4	4	3	4	4	4	4	4	4	3	4	4	4	4	4	4	4	4	4	4	4	4	4	4	4	4	4	3	4	3	4	3	4	3	3	4	4	4	4	4
1_20130910	1	20130910	4	3	4	4	4	4	4	4	4	4	4	4	3	4	4	4	4	4	4	4	4	4	4	3	4	3	3	4	4	4	4	3	4	4	4	4	4	4	4	4	2	4	4	4	4	4	4
1_20130933	1	20130933	4	4	3	4	4	4	3	4	4	4	4	4	4	4	4	4	4	3	3	4	4	4	4	4	4	3	4	4	4	4	4	4	4	4	4	3	4	4	4	4	4	4	3	4	4	4	4
1_20142853	1	20142853	4	3	3	4	4	4	4	4	4	4	4	3	4	4	4	4	4	4	4	4	4	3	4	4	4	4	4	4	4	4	4	4	4	4	4	4	4	4	4	4	4	4	4	4	4	4	4
1_20142935	1	20142935	3	4	4	4	4	3	4	3	4	4	4	4	4	4	4	4	4	4	4	4	4	4	4	3	3	4	4	4	4	4	4	4	3	4	4	4	4	4	4	4	4	4	4	4	3	4	4
1_20142940	1	20142940	4	4	4	4	3	4	4	4	4	4	4	4	4	3	4	3	3	3	4	4	4	4	4	4	4	4	4	4	4	3	3	4	3	4	3	4	4	3	4	4	4	4	4	4	4	4	3
1_20142945	1	20142945	4	4	4	4	3	4	4	4	4	4	4	4	4	3	4	4	3	3	4	4	4	4	4	4	4	4	4	4	4	3	4	4	3	4	3	4	4	3	3	4	4	4	4	4	4	4	3
1_20155745	1	20155745	4	4	4	4	4	4	4	4	4	4	4	4	4	4	4	4	4	4	4	4	4	4	4	4	4	4	4	4	4	4	4	4	4	4	4	4	4	4	4	4	4	4	4	3	4	4	4
1_20155752	1	20155752	4	4	3	4	4	4	3	4	4	3	4	4	4	2	4	3	3	3	3	3	4	3	3	4	4	2	4	4	3	3	3	4	4	4	4	3	4	3	4	3	4	4	3	4	4	4	3
1_20155759	1	20155759	4	4	4	4	3	3	4	4	4	4	4	4	4	4	3	4	4	4	4	4	3	3	4	2	4	3	3	3	4	4	4	3	4	2	4	4	4	4	3	4	4	4	4	3	4	3	3
1_20155829	1	20155829	4	4	4	4	4	4	3	4	4	4	4	4	3	3	4	4	2	4	4	3	4	4	4	4	3	4	4	2	4	3	3	4	4	4	3	3	4	4	4	3	3	3	3	4	3	4	4
1_20155838	1	20155838	4	4	3	4	4	4	3	4	4	4	4	4	4	4	4	4	4	3	3	4	4	4	3	4	4	3	4	4	3	4	3	4	4	4	4	3	4	4	4	4	4	4	3	4	4	4	4
1_20185021	1	20185021	4	4	4	2	4	4	4	4	4	4	4	4	4	4	4	4	3	4	4	4	4	4	4	4	4	4	4	4	4	4	4	4	4	4	3	4	2	4	3	4	3	3	4	4	4	4	4
1_20185037	1	20185037	4	4	4	4	4	4	4	4	4	4	4	4	4	4	4	4	4	4	4	3	4	4	4	4	4	4	4	4	4	4	4	4	4	4	4	4	3	4	3	4	4	4	4	4	4	4	4
1_20185084	1	20185084	4	4	4	4	4	4	4	4	4	4	4	4	3	4	4	3	3	3	3	3	4	4	4	4	4	4	4	4	4	4	4	4	4	4	4	4	3	4	3	4	4	4	4	4	4	4	4
1_20185100	1	20185100	3	4	4	4	2	3	4	3	4	4	4	3	4	4	3	4	4	4	3	4	4	4	4	2	3	3	3	4	1	4	4	4	3	3	4	4	4	4	4	4	4	4	4	4	3	3	3
1_20185120	1	20185120	3	4	4	4	4	3	4	3	4	4	4	4	4	4	4	4	4	4	4	4	4	4	4	3	3	4	4	4	4	4	4	4	3	4	4	4	4	4	4	4	4	4	4	4	3	4	4
1_20185133	1	20185133	4	4	4	3	3	4	4	4	4	2	4	4	4	3	4	4	2	3	4	4	4	4	4	4	4	4	4	4	4	3	4	4	3	4	3	4	3	3	2	4	3	3	4	4	4	4	3
1_20289402	1	20289402	4	4	4	4	4	4	4	4	4	4	4	4	4	4	4	4	4	4	3	4	4	4	4	4	4	4	4	4	2	4	4	4	4	4	4	4	4	4	4	4	4	4	4	4	4	4	4
1_20289438	1	20289438	4	4	4	3	4	4	4	4	4	3	4	4	4	4	4	4	3	4	4	4	4	4	4	4	4	4	4	4	4	4	4	4	4	4	3	4	3	4	3	4	3	3	4	4	4	4	4
1_20289453	1	20289453	4	4	4	3	4	4	4	4	4	4	4	4	4	4	4	4	4	4	4	4	4	4	4	4	4	4	4	3	4	4	4	4	4	4	4	4	4	4	4	4	4	4	4	3	4	4	4
1_20289470	1	20289470	4	4	4	4	3	4	4	4	4	4	4	4	4	4	3	4	4	4	4	4	4	4	4	3	4	3	3	4	4	4	4	4	4	3	4	4	4	4	4	4	4	4	4	4	4	3	3
1_20289475	1	20289475	3	4	4	4	4	3	4	3	4	4	4	4	4	4	4	4	4	4	4	4	4	4	4	3	3	4	4	4	4	4	4	4	3	4	4	4	4	4	4	4	4	4	4	4	3	4	4
1_20365611	1	20365611	4	4	4	4	4	2	4	4	4	4	4	4	4	4	4	4	4	4	4	4	3	3	4	4	4	4	4	3	4	4	4	3	4	4	4	4	4	4	3	4	4	4	4	3	4	4	4
1_20365683	1	20365683	4	4	4	4	4	4	4	4	4	4	4	4	4	4	4	4	4	4	4	4	4	4	4	4	4	4	4	4	4	4	4	4	4	4	4	4	4	4	4	4	4	4	4	3	4	4	4
1_20386436	1	20386436	3	4	4	4	4	4	4	4	4	4	3	4	4	4	4	4	4	4	4	4	4	4	4	4	4	4	3	4	4	4	4	4	4	4	4	4	4	4	4	4	4	4	4	4	4	3	2
1_20386440	1	20386440	4	4	3	4	4	4	3	4	4	4	4	4	4	4	4	4	4	2	3	4	4	4	4	4	4	3	4	4	3	4	3	4	4	4	4	3	4	4	4	4	4	4	3	4	4	4	4
1_20389479	1	20389479	3	3	3	4	4	4	4	4	4	4	3	2	4	4	4	4	4	4	3	4	4	4	4	4	4	4	3	4	2	4	4	4	4	4	3	4	4	4	4	4	4	4	4	4	4	3	3
1_20411606	1	20411606	4	4	4	4	4	3	4	4	4	4	4	4	4	4	4	4	4	4	4	4	3	3	4	4	4	4	4	3	4	4	4	3	4	4	4	4	4	4	3	4	4	4	4	3	4	4	4
1_20411617	1	20411617	4	4	3	4	4	4	3	4	4	4	4	4	4	4	4	4	4	3	3	4	4	4	4	4	4	3	4	4	3	4	3	4	4	4	4	3	4	4	4	4	4	4	3	4	4	4	4
1_20411658	1	20411658	3	3	3	4	4	3	4	2	4	4	2	3	4	4	4	3	4	3	4	3	4	4	4	4	4	4	4	4	4	3	4	4	4	4	4	4	4	4	4	2	4	3	4	4	4	4	4
1_20411700	1	20411700	4	4	4	4	3	4	4	4	4	4	4	4	4	4	3	4	4	4	4	4	4	4	4	2	4	3	3	4	4	4	4	4	4	3	4	4	4	4	4	4	4	4	4	4	4	2	3
1_20424510	1	20424510	3	3	3	4	4	4	4	4	4	4	3	3	4	4	4	4	4	4	3	4	4	4	4	4	4	4	3	4	2	4	4	4	4	4	4	4	4	4	4	4	4	4	4	4	4	2	3
1_20424568	1	20424568	4	4	4	4	4	4	4	4	4	4	4	4	4	4	4	4	4	4	3	4	4	4	4	4	4	4	4	4	2	4	4	4	4	4	4	4	4	4	4	4	4	4	4	4	4	4	4
1_20424592	1	20424592	4	3	3	4	4	4	4	4	4	4	4	3	4	4	4	4	4	4	4	4	4	4	4	4	4	4	4	4	4	4	4	4	4	4	3	4	4	4	4	4	4	4	4	4	4	4	4
1_20424609	1	20424609	4	4	4	4	4	4	4	4	4	4	4	4	3	4	4	3	3	3	3	4	4	4	4	4	4	4	4	4	4	4	4	4	4	4	4	4	4	4	4	4	4	4	4	4	4	4	4
1_20428558	1	20428558	4	4	4	4	4	4	4	4	4	3	4	4	4	3	4	4	3	3	4	4	4	4	4	3	4	4	4	4	4	3	4	4	3	3	3	4	4	3	3	4	4	4	4	4	4	4	3
1_20428561	1	20428561	4	4	4	4	4	4	4	4	4	3	4	4	3	3	4	3	1	2	3	4	4	4	4	3	4	4	4	4	4	3	4	4	3	3	2	4	3	3	2	4	3	3	4	4	4	4	3
1_20428589	1	20428589	4	4	4	4	3	4	4	4	4	4	4	4	4	4	3	4	4	4	4	4	4	4	3	3	4	3	3	4	4	4	4	4	4	3	4	4	4	4	4	4	4	4	4	4	4	3	3
1_20428590	1	20428590	4	4	4	4	4	3	4	4	4	3	4	4	4	2	4	3	4	4	4	2	3	2	4	4	4	3	4	3	4	3	4	3	4	4	4	4	4	3	3	3	4	4	4	3	4	4	3
1_20428596	1	20428596	3	2	3	4	4	3	4	2	4	4	2	3	4	4	4	3	4	3	4	3	4	4	4	4	4	4	4	4	4	3	4	4	4	4	4	4	4	4	4	3	4	3	4	4	4	4	4
1_20428656	1	20428656	4	4	3	4	4	4	3	4	4	4	4	4	4	4	4	4	4	3	3	4	4	4	3	4	4	3	4	4	4	4	4	4	4	4	4	3	4	4	4	4	4	4	3	4	4	4	4
1_20486439	1	20486439	4	4	4	4	4	4	4	4	4	4	4	4	4	4	4	4	4	4	4	4	4	4	4	4	4	4	4	4	4	4	4	4	4	4	4	4	4	4	4	4	4	4	4	3	4	4	4
1_20486446	1	20486446	4	4	3	4	4	4	3	4	4	4	4	4	4	4	4	4	4	3	3	4	4	4	4	4	4	3	4	4	4	4	4	4	4	4	4	3	4	4	4	4	4	4	3	4	4	4	4
1_20486451	1	20486451	3	3	3	3	3	3	4	2	4	2	2	3	4	3	4	3	2	2	4	3	4	4	3	3	4	4	4	4	4	2	4	4	3	3	3	4	3	3	2	3	3	2	4	4	4	4	3
1_20486458	1	20486458	4	4	4	3	4	4	4	4	4	3	4	4	4	4	4	4	3	4	4	4	4	4	4	4	4	4	4	4	4	4	4	4	4	4	3	4	3	4	3	4	3	3	4	4	4	4	4
1_20486493	1	20486493	3	3	3	3	3	3	4	2	4	2	2	3	4	3	4	3	2	2	4	3	4	4	3	3	4	4	4	4	4	2	4	4	3	3	3	4	3	3	2	3	3	2	4	4	4	4	3
1_20486510	1	20486510	0	0	0	0	0	0	1	1	0	0	1	1	1	1	1	1	2	0	0	1	0	0	0	0	2	0	0	3	0	1	3	0	1	1	1	2	0	1	0	1	1	2	1	2	3	0	0
1_20492353	1	20492353	4	4	4	4	4	4	4	4	4	4	4	4	4	4	3	4	4	4	4	4	4	4	4	4	4	3	3	4	4	4	4	4	4	3	4	4	4	4	4	4	4	4	4	4	4	4	3
1_20492396	1	20492396	3	4	4	4	4	4	4	4	4	4	4	4	4	4	4	4	4	4	4	4	4	4	4	4	4	4	4	4	4	4	4	4	4	4	4	4	4	4	4	4	4	4	4	4	4	3	4
1_20492412	1	20492412	4	4	3	4	4	4	3	4	4	4	4	4	4	4	4	4	4	4	3	4	4	4	4	4	4	4	4	4	4	4	4	4	4	4	4	4	4	4	4	4	4	4	4	4	4	4	4
1_20494362	1	20494362	4	4	4	4	4	4	4	4	4	4	4	4	3	4	4	3	3	3	3	4	4	4	4	4	4	4	4	4	4	4	4	4	4	4	4	4	4	4	4	4	4	4	4	4	4	4	4
1_20494465	1	20494465	4	4	4	4	4	4	4	4	4	4	4	4	4	4	4	4	3	4	4	4	4	4	4	4	4	4	4	4	4	4	4	4	4	4	3	4	3	4	2	4	3	3	4	4	4	4	4
1_20584719	1	20584719	4	4	4	4	4	4	4	4	4	4	4	4	4	4	4	4	4	4	3	4	4	4	4	4	4	4	4	4	2	4	4	4	4	4	4	4	4	4	4	4	4	4	4	4	4	4	4
1_20584742	1	20584742	4	4	4	4	4	4	4	3	4	4	4	4	4	4	4	4	4	4	4	4	4	4	4	4	3	4	4	4	4	4	4	4	4	4	4	4	4	4	4	4	4	4	4	4	3	4	4
1_20584771	1	20584771	4	4	4	4	4	4	4	4	4	4	4	3	4	4	4	4	4	4	4	4	4	4	4	4	4	4	4	4	3	4	4	4	4	4	4	4	4	4	3	4	4	4	4	4	4	4	4
1_20657206	1	20657206	4	4	4	4	4	4	4	4	4	4	4	4	4	4	4	4	4	4	3	4	4	4	4	4	4	4	4	4	3	4	4	4	4	4	4	4	4	4	4	4	4	4	4	4	4	4	4
1_20657210	1	20657210	4	4	4	4	4	4	4	4	4	4	4	4	4	2	4	2	4	4	4	3	4	3	4	4	4	3	4	4	4	3	4	4	4	4	4	4	4	3	4	4	4	4	4	4	4	4	3
1_20657234	1	20657234	2	4	4	4	3	3	4	3	4	4	4	4	4	4	4	4	3	4	4	3	4	4	4	3	3	4	4	4	3	4	3	4	3	4	4	4	3	4	3	4	4	4	4	4	3	4	4
1_20657249	1	20657249	4	4	4	4	4	4	4	4	4	4	4	4	4	4	4	4	4	4	4	4	4	4	4	4	4	4	3	4	4	4	4	3	4	4	4	4	3	4	4	4	4	4	4	4	4	3	4
1_20664163	1	20664163	4	4	4	4	4	4	4	4	4	4	4	4	4	3	4	3	4	4	4	3	4	4	4	4	4	3	4	4	4	3	4	4	4	4	4	4	4	3	4	4	4	4	4	4	4	4	3
1_20664172	1	20664172	3	3	3	4	4	4	4	4	4	4	3	3	4	4	4	4	4	4	4	4	4	4	4	4	4	4	3	4	4	4	4	4	4	4	3	4	4	4	4	4	4	4	4	4	4	3	3
1_20664248	1	20664248	3	4	4	4	4	3	4	2	4	4	4	4	4	4	4	4	4	4	4	4	4	4	4	3	3	4	4	4	4	4	4	4	3	4	4	4	4	4	4	4	4	4	4	4	3	4	4
1_20739043	1	20739043	3	2	3	3	4	3	4	2	4	3	2	3	4	4	4	3	3	3	4	3	4	4	4	4	4	4	4	4	4	3	4	4	4	4	3	4	3	4	3	3	3	2	4	4	4	4	4
1_20739072	1	20739072	4	4	4	4	4	4	4	4	4	4	4	4	3	4	4	3	3	3	3	4	4	4	4	4	4	4	4	4	4	4	4	4	4	4	4	4	4	4	4	4	4	4	4	4	4	4	4
1_20739079	1	20739079	4	4	4	3	4	4	4	4	4	3	4	4	4	4	4	4	3	4	4	4	4	4	4	4	4	4	4	4	4	4	4	4	4	4	3	4	3	4	3	4	3	3	4	4	4	4	4
1_20739089	1	20739089	4	3	3	2	2	4	2	4	3	3	4	4	2	4	1	4	4	4	3	4	1	2	4	3	4	3	1	4	2	4	4	1	3	3	3	3	2	3	4	3	2	3	2	3	4	2	4
1_20739105	1	20739105	4	4	4	4	3	4	4	4	4	3	4	4	4	3	4	4	3	3	4	4	4	4	4	2	4	4	4	4	4	3	4	4	3	2	3	4	4	3	3	4	4	4	4	4	4	4	3
1_20773608	1	20773608	4	4	4	4	4	3	4	4	4	4	4	4	4	4	4	4	4	4	4	4	3	3	4	4	4	4	4	3	4	4	4	3	4	4	4	4	4	4	3	4	4	4	4	3	4	4	4
1_20773620	1	20773620	3	4	4	4	3	4	4	4	4	4	4	4	4	4	4	4	4	4	4	3	4	4	4	4	4	4	4	4	4	4	4	4	4	4	4	4	3	4	3	4	4	4	4	4	4	4	4
1_20773636	1	20773636	0	0	0	0	0	0	1	1	1	0	1	1	1	1	1	1	1	0	0	1	0	0	0	0	3	0	0	3	1	1	4	0	1	1	2	2	0	1	0	2	1	1	1	1	3	0	0
1_20773648	1	20773648	3	2	3	3	4	3	4	2	4	3	2	3	4	4	4	3	3	3	4	3	4	4	4	4	4	4	4	4	4	3	4	4	4	4	3	4	3	4	3	2	3	3	4	4	4	4	4
1_20773676	1	20773676	4	4	4	4	4	3	4	4	4	4	4	4	4	4	4	4	4	4	4	4	3	3	4	4	4	4	4	3	4	4	4	3	4	4	4	4	4	4	3	4	4	4	4	3	4	4	4
1_20778141	1	20778141	4	4	4	4	3	4	4	4	4	3	4	4	4	3	4	4	3	3	4	4	4	4	4	3	4	4	4	4	4	3	4	4	3	3	3	4	4	3	3	4	4	4	4	4	4	4	3
1_20778147	1	20778147	0	0	0	0	0	0	0	1	0	0	1	1	0	0	1	1	0	0	0	0	0	0	0	0	2	0	0	1	0	0	2	0	0	1	1	1	0	0	0	1	0	0	0	1	2	0	0
1_20778211	1	20778211	3	4	4	4	3	3	4	3	4	4	4	4	4	4	3	4	4	4	4	4	4	4	4	2	3	3	3	4	4	4	4	4	3	2	4	4	4	4	4	4	4	4	4	4	3	3	3
1_20778212	1	20778212	4	4	4	4	4	3	4	4	4	4	4	3	4	4	4	4	4	4	4	4	3	3	4	4	4	4	4	3	4	4	4	3	4	4	4	4	4	4	3	4	4	4	4	3	4	4	4
1_20806076	1	20806076	0	0	0	0	0	0	0	1	0	0	1	1	0	0	0	2	0	0	0	0	0	0	0	0	2	0	0	1	0	0	2	0	0	1	1	1	0	0	0	0	0	0	0	1	2	0	0
1_20806088	1	20806088	4	4	3	4	4	4	3	4	4	3	4	4	3	2	4	2	3	2	2	3	4	3	4	4	4	2	4	4	3	3	2	4	4	4	4	4	4	3	4	4	4	4	3	3	4	4	3
1_20813574	1	20813574	3	4	4	4	3	4	4	4	4	4	4	4	4	4	4	4	4	4	4	3	4	4	4	4	4	4	4	4	4	4	4	4	4	4	4	4	3	4	3	4	4	4	4	4	4	4	4
1_20813580	1	20813580	3	4	4	4	3	4	4	4	4	4	4	4	4	4	4	4	3	4	4	3	4	4	4	4	4	4	4	4	4	4	4	4	4	4	4	4	3	4	3	4	4	4	4	4	4	4	4
1_20813591	1	20813591	4	4	4	3	4	4	4	4	4	3	4	4	4	4	4	3	3	3	3	4	4	4	4	4	4	4	4	4	4	3	4	4	4	4	3	4	3	4	3	4	3	3	4	3	4	4	4
1_20813608	1	20813608	0	0	0	0	0	0	0	2	0	0	1	1	0	0	1	2	0	0	0	0	0	0	0	0	2	0	0	2	0	0	2	0	0	1	0	2	0	0	0	0	0	0	0	1	2	0	0
1_20813646	1	20813646	4	4	4	4	4	4	4	4	4	3	4	4	4	2	4	3	4	4	4	3	4	3	4	4	4	3	4	4	4	3	4	4	4	4	4	4	4	3	4	4	4	4	4	4	4	4	3
1_20914661	1	20914661	3	4	3	2	4	4	3	4	4	4	3	4	4	4	4	4	4	4	3	4	3	4	4	4	4	4	2	4	4	4	4	3	3	3	4	3	3	3	4	3	4	4	3	3	4	2	3
1_20914671	1	20914671	4	4	4	4	4	4	4	4	4	3	4	4	4	4	4	4	3	4	4	4	4	4	4	4	4	4	4	4	4	4	4	4	4	4	3	4	3	4	3	4	3	3	4	4	4	4	4
1_20914693	1	20914693	4	3	3	4	4	4	4	4	4	4	4	3	4	4	4	4	4	4	4	4	4	4	4	4	4	4	4	4	4	4	4	4	4	4	3	4	4	4	4	4	4	4	4	4	4	4	4
1_20914702	1	20914702	4	4	3	4	4	4	3	4	4	4	4	4	4	4	4	4	4	3	3	4	4	4	4	4	4	3	4	4	3	4	3	4	4	4	4	3	4	4	4	4	4	4	3	4	4	4	4
1_20914704	1	20914704	4	3	4	3	3	4	4	4	4	3	4	4	2	3	3	4	3	3	4	4	4	4	4	1	4	3	3	4	4	3	4	3	3	3	3	4	4	3	3	4	2	4	4	4	4	3	3
1_20950307	1	20950307	3	4	4	4	4	4	4	4	4	4	3	4	4	4	4	4	4	4	4	4	4	4	4	4	4	4	3	4	4	4	4	4	4	4	4	4	4	4	4	4	4	4	4	4	4	4	4
1_20950349	1	20950349	4	3	3	3	4	4	4	4	4	4	4	3	4	4	4	4	4	4	4	4	4	4	4	4	4	4	4	3	4	4	4	4	4	4	3	4	4	4	4	3	4	4	4	3	4	4	4
1_20950350	1	20950350	4	3	3	3	4	4	4	4	4	4	4	3	4	4	4	4	4	4	4	4	4	4	4	4	4	4	4	3	4	4	4	4	4	4	3	4	4	4	4	3	4	4	4	3	4	4	4
1_20950351	1	20950351	4	4	4	4	4	4	4	4	4	4	4	4	3	4	4	3	3	3	3	4	4	4	4	4	4	4	4	4	4	4	4	4	4	4	4	4	4	4	4	4	4	4	4	4	4	4	4
1_20963413	1	20963413	4	4	4	4	4	4	3	4	4	4	4	4	3	2	4	4	3	4	4	3	4	4	2	4	3	4	4	3	4	3	3	4	3	4	3	3	4	2	4	3	3	2	3	4	3	4	4
1_20963446	1	20963446	4	3	3	4	4	4	4	4	4	4	4	3	4	4	4	4	4	4	4	4	4	4	4	4	4	4	4	3	4	4	4	4	4	4	3	4	4	4	4	3	4	4	4	3	4	4	4
1_20963454	1	20963454	4	4	3	4	4	4	3	4	4	4	4	4	4	4	4	4	4	3	3	4	4	4	4	4	4	3	4	4	4	4	4	4	4	4	4	3	4	4	4	4	4	4	3	4	4	4	4
1_20963489	1	20963489	3	4	3	4	2	3	3	3	3	4	4	4	4	4	3	4	4	4	3	3	3	4	4	2	3	3	2	4	4	4	4	3	2	2	4	3	2	3	3	3	4	4	2	4	3	2	3
1_21047675	1	21047675	3	3	3	3	2	3	2	3	3	3	4	4	2	4	1	4	4	4	3	4	1	2	1	1	3	2	2	4	3	4	4	2	2	2	3	3	2	3	4	2	2	3	1	3	3	1	3
1_21047684	1	21047684	2	3	3	2	1	2	2	3	3	3	4	4	2	4	1	4	4	4	2	3	0	1	1	1	3	2	2	3	1	4	4	0	2	2	3	3	1	3	2	3	2	3	1	2	3	1	3
1_21047696	1	21047696	4	4	3	4	4	4	3	4	4	4	4	4	4	4	4	4	4	3	3	4	4	4	4	4	4	3	4	4	3	4	3	4	4	4	4	3	4	4	4	4	4	4	3	4	4	4	4
1_21047728	1	21047728	0	1	1	0	0	0	0	1	0	2	2	1	0	2	1	2	0	0	0	1	0	1	0	0	2	1	0	1	0	1	2	0	0	1	1	1	0	1	0	0	0	0	0	1	2	0	1
1_21047743	1	21047743	0	1	1	0	0	0	0	1	0	1	2	1	0	2	1	2	0	0	0	1	0	1	0	0	2	1	0	1	0	1	2	0	0	1	1	1	0	1	0	0	0	0	0	1	2	0	1
1_21047750	1	21047750	2	2	3	2	3	2	3	2	3	3	2	3	3	2	4	3	2	2	4	2	4	4	4	3	3	4	3	2	4	1	3	4	2	3	3	3	4	2	3	1	3	2	3	3	3	3	2
1_21054401	1	21054401	4	4	4	4	4	4	2	4	4	4	4	4	3	3	4	4	3	4	4	3	4	4	4	4	3	4	4	2	4	3	3	4	3	4	3	3	4	3	4	1	3	3	3	3	3	4	4
1_21062978	1	21062978	4	4	4	3	4	4	3	4	4	4	4	4	3	3	4	4	3	4	4	3	4	4	3	4	3	4	4	3	4	3	3	4	2	4	3	3	4	3	4	2	3	2	3	3	3	4	4
1_21063003	1	21063003	3	2	3	4	4	2	4	2	4	4	2	3	4	4	4	3	4	3	4	2	4	4	4	4	4	4	4	4	4	3	4	4	4	4	4	4	4	4	4	4	4	3	4	4	4	4	4
1_21067892	1	21067892	0	1	1	0	0	0	0	1	0	1	1	2	0	1	1	2	0	0	0	1	0	1	0	0	1	1	0	1	0	1	2	0	0	1	1	1	0	1	0	0	0	0	0	1	2	0	1
1_21067906	1	21067906	4	4	3	4	4	4	3	4	4	4	4	4	4	4	4	4	4	3	3	4	4	4	4	4	4	3	4	4	3	4	3	4	4	4	4	3	4	4	4	4	4	4	3	4	4	4	4
1_21067952	1	21067952	0	1	1	0	0	0	0	1	0	1	1	2	0	1	1	2	0	0	0	1	0	1	0	0	1	1	0	1	0	1	1	0	0	1	1	1	0	1	0	0	0	0	0	1	2	0	1
1_21091946	1	21091946	4	4	4	3	4	4	4	4	4	4	4	4	4	4	4	3	2	3	3	4	4	4	4	4	4	4	4	4	4	4	4	4	4	4	3	4	3	4	3	4	4	3	4	4	4	4	4
1_21091948	1	21091948	4	4	3	4	4	4	3	4	4	4	4	4	4	4	4	4	4	3	3	4	4	4	4	4	4	3	4	4	3	4	3	4	4	4	4	3	4	4	4	4	4	4	3	4	4	4	4
1_21091979	1	21091979	4	2	3	4	4	4	4	2	4	4	1	2	4	4	4	3	4	3	4	2	4	4	4	4	4	4	4	4	4	3	4	4	4	3	4	4	4	4	4	3	4	3	4	4	3	4	4
1_21091985	1	21091985	4	4	4	3	4	4	4	4	4	3	4	4	3	4	4	3	2	3	3	4	4	4	4	4	4	4	4	4	4	4	4	4	4	4	3	4	2	4	3	4	4	3	4	4	4	4	4
1_21092008	1	21092008	3	4	4	4	4	3	4	3	4	4	4	4	4	4	4	4	4	4	4	4	4	4	4	3	3	4	4	4	4	4	4	4	3	4	4	4	4	4	4	4	4	4	4	4	3	4	4
1_21098841	1	21098841	4	4	3	4	4	4	4	4	4	4	4	4	4	4	4	4	4	4	3	4	4	4	4	4	4	4	4	4	4	4	4	4	4	4	4	3	4	4	4	4	4	4	4	4	4	4	4
1_21098944	1	21098944	4	4	3	4	4	4	3	4	4	4	4	4	4	4	4	4	4	3	2	4	4	4	4	4	4	3	4	4	4	4	3	4	4	4	4	4	3	4	4	4	4	4	4	4	4	4	4
1_21232271	1	21232271	3	4	3	3	4	4	4	4	4	3	4	3	4	4	4	3	3	4	3	4	4	4	4	4	4	4	4	4	2	4	4	4	4	4	3	4	3	4	3	4	3	3	4	4	4	4	4
1_21232275	1	21232275	3	1	2	4	4	2	4	3	4	4	1	3	4	4	4	3	4	3	4	2	4	4	4	4	4	4	4	4	4	3	4	4	4	4	4	4	4	4	4	3	4	3	4	4	4	4	4
1_21264519	1	21264519	0	0	0	0	0	0	0	1	0	2	1	1	0	2	1	2	0	0	0	1	0	1	0	0	2	1	0	2	0	1	2	0	0	1	0	1	0	1	0	1	0	0	0	1	2	0	1
1_21264535	1	21264535	4	3	4	4	3	4	4	4	4	4	4	4	2	4	3	4	4	4	4	4	4	4	4	3	4	3	3	4	4	4	4	3	4	4	4	4	4	4	4	4	2	4	4	4	4	3	4
1_21264564	1	21264564	4	4	4	3	4	4	4	4	4	4	4	4	4	4	4	4	4	4	4	4	4	4	4	4	4	4	4	4	4	4	4	4	4	4	4	4	4	4	4	4	4	4	4	3	4	4	4
1_21264572	1	21264572	3	2	3	4	4	2	4	2	4	4	3	3	4	4	4	3	4	3	4	3	4	4	4	4	4	4	4	4	4	3	4	4	4	4	4	4	4	4	4	4	4	3	4	4	4	4	4
1_21264598	1	21264598	4	4	4	4	4	4	4	4	4	2	4	4	4	2	4	2	4	4	4	3	4	3	4	4	4	3	4	4	4	3	4	4	4	4	4	4	4	3	4	4	4	4	4	4	4	4	3
1_21264614	1	21264614	3	2	3	4	4	2	4	2	4	4	3	3	4	4	4	3	4	3	4	3	4	4	4	4	4	4	4	4	4	3	4	4	4	4	4	4	4	4	4	4	4	3	4	4	4	4	4
1_21264621	1	21264621	4	4	4	3	4	4	4	4	4	4	4	4	4	4	4	4	4	4	4	4	4	4	4	4	4	4	4	4	4	4	4	4	4	4	4	4	4	4	4	4	4	4	4	3	4	4	4
1_21264626	1	21264626	4	4	4	3	4	4	4	4	4	4	4	4	4	4	4	4	4	4	4	4	4	4	4	4	4	4	4	4	4	4	4	4	4	4	4	4	4	4	4	4	4	4	4	3	4	4	4
1_21325566	1	21325566	4	4	4	4	4	4	4	4	4	4	4	4	4	4	4	4	4	4	4	4	4	4	4	4	4	4	4	4	4	4	4	4	4	4	4	4	4	4	4	4	4	4	4	3	4	4	4
1_21325582	1	21325582	4	4	4	4	4	4	4	4	4	4	4	4	4	4	4	4	4	3	3	4	4	4	4	4	4	4	4	4	4	4	4	4	4	4	4	3	4	4	4	4	4	4	3	4	4	4	4
1_21325626	1	21325626	4	4	4	4	4	4	4	4	4	4	4	4	4	4	4	4	4	3	3	4	4	4	4	4	4	4	4	4	4	4	4	4	4	4	4	3	4	4	4	4	4	4	3	4	4	4	4
1_21341430	1	21341430	4	4	4	3	4	4	4	4	4	4	4	4	4	4	4	4	4	4	4	4	4	4	4	4	4	4	4	4	4	4	4	4	4	4	4	4	4	4	4	4	4	4	4	3	4	4	4
1_21341485	1	21341485	0	0	0	0	0	0	0	1	0	1	1	1	0	2	1	1	0	0	0	1	0	1	0	0	1	1	0	2	0	1	1	0	0	1	1	1	0	1	0	1	0	0	0	1	2	0	1
1_21341486	1	21341486	0	0	0	0	0	0	0	1	0	1	1	1	0	2	1	1	0	0	0	1	0	1	0	0	2	1	0	2	0	1	1	0	0	1	1	1	0	1	0	1	0	0	0	1	2	0	1
1_21348834	1	21348834	3	2	3	4	4	3	4	2	4	4	2	3	3	4	4	2	3	2	3	3	4	4	4	4	4	4	4	4	4	3	4	4	4	4	4	4	4	4	4	3	4	3	4	4	4	4	4
1_21348848	1	21348848	4	4	3	4	4	4	3	4	4	4	4	4	4	4	4	4	4	3	3	4	4	4	4	4	4	3	4	4	4	4	4	4	4	4	4	3	4	4	4	4	4	4	3	4	4	4	4
1_21348850	1	21348850	4	4	4	4	4	4	4	4	4	3	4	4	4	2	4	3	4	4	4	3	4	3	4	4	4	3	4	4	4	3	4	4	4	4	4	4	4	3	4	4	4	4	4	4	4	4	3
1_21348863	1	21348863	4	3	3	4	4	4	4	4	4	4	4	3	4	4	4	4	4	4	4	4	4	4	4	4	4	4	4	4	4	4	4	4	4	4	3	4	4	4	4	4	4	4	4	4	4	4	4
1_21348880	1	21348880	4	4	3	4	4	4	2	4	4	4	4	4	3	3	4	4	3	3	3	3	4	4	2	4	3	3	4	3	4	2	3	4	3	4	3	2	4	3	4	3	3	3	3	4	3	4	4
1_21367744	1	21367744	4	4	4	4	4	4	4	4	4	4	4	4	4	4	4	4	4	4	4	4	4	4	4	4	4	4	4	4	4	4	4	4	4	4	4	4	4	4	4	4	4	4	4	3	4	4	4
1_21367762	1	21367762	4	4	4	4	4	4	3	4	4	4	4	4	3	3	4	4	3	4	4	3	4	4	4	4	3	4	4	3	4	3	3	4	3	4	4	3	4	3	4	3	3	3	3	4	3	4	4
1_21367783	1	21367783	4	4	3	4	4	4	2	4	4	4	4	4	3	3	4	4	3	3	3	3	4	4	4	4	3	3	4	3	4	3	3	4	3	4	4	2	4	3	4	3	3	3	2	4	3	4	4
1_21367797	1	21367797	4	4	4	3	4	4	4	4	3	3	4	4	4	4	4	4	3	4	4	4	4	4	4	4	4	4	4	4	4	4	4	4	4	4	3	4	3	4	3	4	3	3	4	4	4	4	4
1_21367801	1	21367801	0	0	0	0	0	0	0	1	0	0	1	1	0	0	1	1	0	0	0	0	0	0	0	0	1	0	0	2	1	0	2	0	0	1	1	1	0	0	0	0	0	0	0	1	2	0	0
1_21367820	1	21367820	0	0	0	1	0	0	0	1	0	0	1	1	0	0	1	1	0	0	0	0	0	0	0	0	2	0	0	2	0	0	1	0	0	1	1	1	0	0	0	1	0	0	0	1	2	0	0
1_21367839	1	21367839	0	0	0	1	0	0	0	1	0	0	1	1	0	0	1	1	0	0	0	0	0	0	0	0	2	0	0	2	0	0	1	0	0	1	1	1	0	0	0	1	0	0	0	1	2	0	0
1_21367848	1	21367848	4	4	3	4	4	4	2	4	4	4	4	4	3	3	4	4	3	3	3	3	4	4	4	4	3	3	4	3	4	3	3	4	3	4	3	2	4	3	4	3	3	3	2	4	3	4	4
1_21385376	1	21385376	4	4	4	4	4	4	3	4	4	4	4	4	4	4	4	4	4	3	4	4	4	4	4	4	4	4	4	4	4	4	4	4	4	4	4	4	4	4	4	4	4	4	3	4	4	4	4
1_21385403	1	21385403	3	4	4	4	4	4	4	4	4	4	4	4	4	4	4	4	4	4	4	4	4	4	4	4	4	4	4	4	4	4	4	4	4	4	4	4	3	4	3	4	4	4	4	4	4	4	4
1_21385434	1	21385434	4	4	3	4	4	4	3	4	4	4	4	4	4	4	4	4	4	3	4	4	4	4	4	4	4	4	4	4	4	4	4	4	4	4	4	4	4	4	4	4	4	4	3	4	4	4	4
1_21385446	1	21385446	4	4	3	4	4	4	3	4	4	4	4	4	4	4	4	4	4	3	4	4	4	4	4	4	4	4	4	4	4	4	4	4	4	4	4	4	4	4	4	4	4	4	3	4	4	4	4
1_21408313	1	21408313	4	3	3	4	3	3	3	4	3	4	4	4	2	4	3	4	4	4	3	4	2	3	4	4	4	3	2	3	4	4	4	1	3	3	4	3	3	3	3	3	2	4	3	3	4	3	4
1_21408345	1	21408345	4	4	4	4	4	4	4	4	4	3	4	4	4	2	4	3	4	4	4	4	4	3	4	4	4	3	4	4	4	3	4	4	4	4	4	4	4	3	4	4	4	4	4	4	4	4	3
1_21408355	1	21408355	4	4	4	3	4	4	4	4	4	4	4	4	4	4	4	4	4	4	4	4	4	4	4	4	4	4	4	4	4	4	4	4	4	4	4	4	4	4	4	4	4	4	4	3	4	4	4
1_21408410	1	21408410	4	4	4	4	4	4	4	4	4	3	4	4	4	4	4	4	3	4	4	4	4	4	4	4	4	4	4	4	4	4	4	4	4	4	3	4	3	4	3	4	3	3	4	4	4	4	4
1_21433633	1	21433633	4	4	4	3	4	4	4	4	4	3	4	4	4	4	4	4	3	4	4	4	4	4	4	4	4	4	4	4	4	4	4	4	4	4	3	4	3	4	3	4	3	3	4	4	4	4	4
1_21433683	1	21433683	4	4	3	4	4	4	3	4	4	4	4	4	4	4	4	4	4	3	3	4	4	4	4	4	4	3	4	4	3	4	3	4	4	4	4	3	4	4	4	4	4	4	3	4	4	4	4
1_21433692	1	21433692	3	2	3	3	4	2	4	2	3	3	3	1	3	4	4	2	3	2	3	3	4	4	4	4	4	4	4	4	4	3	4	4	4	4	3	4	3	4	3	3	3	2	4	4	4	4	4
1_21433715	1	21433715	3	3	3	3	4	4	3	4	4	3	3	3	4	4	3	4	4	4	4	4	2	3	4	3	4	4	3	4	3	4	4	3	4	4	3	4	3	4	4	4	4	3	3	3	4	3	3
1_21473357	1	21473357	4	4	4	2	4	4	3	4	4	3	4	4	4	4	3	4	4	4	4	4	2	3	4	3	4	4	4	4	3	4	4	3	4	4	3	4	3	4	4	4	4	3	3	3	4	4	4
1_21473395	1	21473395	4	3	3	4	4	4	4	4	4	3	4	3	4	4	4	4	3	4	4	4	4	4	4	4	4	4	4	4	4	4	4	4	4	4	2	4	3	4	3	4	3	3	4	4	4	4	4
1_21473415	1	21473415	3	4	4	4	3	3	4	3	4	4	4	4	4	4	3	4	4	4	3	4	4	4	4	2	3	3	3	4	2	4	4	4	3	3	4	4	4	4	4	4	4	4	4	4	3	3	3
1_21653256	1	21653256	4	4	4	4	4	4	4	4	4	3	4	4	4	4	4	4	3	4	4	4	4	4	3	4	4	4	4	4	4	4	4	4	4	4	4	4	3	4	2	4	3	3	4	4	4	4	4
1_21653285	1	21653285	4	4	4	4	4	4	4	4	4	4	4	3	4	3	4	4	3	2	4	4	4	4	4	4	4	4	4	4	4	3	4	4	3	3	3	4	4	3	3	4	4	4	4	4	4	4	3
1_21653298	1	21653298	4	4	4	3	4	4	4	4	4	4	4	4	4	4	4	4	4	4	4	4	4	4	4	4	4	4	4	4	4	4	4	4	4	4	4	4	4	4	4	4	4	4	4	3	4	4	4
1_21656678	1	21656678	2	4	4	4	2	3	4	3	4	4	4	4	4	4	3	4	3	4	3	3	4	4	4	1	3	3	3	4	1	4	4	4	3	3	4	4	3	4	3	4	4	4	4	4	3	3	3
1_21656711	1	21656711	3	4	4	4	4	3	4	3	4	4	4	4	4	4	4	4	4	4	4	4	4	4	4	3	3	4	4	4	4	4	4	4	3	4	4	4	4	4	4	4	4	4	4	4	3	4	4
1_21667293	1	21667293	0	0	0	0	0	0	0	1	0	0	1	1	0	0	1	1	0	0	0	0	0	0	0	0	2	0	0	1	0	0	2	0	0	1	0	1	0	0	0	0	0	0	0	1	1	0	0
1_21677208	1	21677208	4	4	4	4	3	4	4	4	4	3	4	4	4	3	4	4	3	3	4	4	4	4	4	3	4	4	4	4	4	3	4	4	3	2	4	4	4	3	3	4	4	4	4	4	4	4	3
1_21677234	1	21677234	4	3	4	4	4	4	4	4	4	4	4	4	3	4	4	4	4	4	4	4	4	4	4	4	4	3	3	4	4	4	4	3	4	4	4	4	4	4	4	4	3	4	4	4	4	3	4
1_21684229	1	21684229	4	3	3	4	4	4	4	4	4	3	4	3	4	4	4	4	3	4	4	4	4	4	4	4	4	4	4	4	4	4	4	4	4	4	2	4	3	4	3	4	3	3	4	4	4	4	4
1_21684252	1	21684252	4	4	4	4	4	4	4	4	4	3	4	4	4	2	4	3	4	4	4	3	4	3	4	4	4	3	4	4	4	3	4	4	4	4	4	4	4	3	4	4	4	4	4	4	4	4	3
1_21684284	1	21684284	4	4	4	3	4	4	4	4	4	4	4	4	4	4	4	4	4	4	4	4	4	4	4	4	4	4	4	4	4	4	4	4	4	4	4	4	4	4	4	4	4	4	4	3	4	4	4
1_21684286	1	21684286	4	3	4	4	2	4	4	4	4	4	4	4	3	4	4	4	4	4	4	4	3	2	4	4	4	3	3	3	4	4	4	2	4	4	4	4	4	4	3	4	3	4	4	3	4	3	4
1_21684289	1	21684289	4	3	4	4	2	4	4	4	4	4	4	4	3	4	4	4	4	4	4	4	3	2	4	4	4	3	3	3	4	4	4	2	4	4	4	4	4	4	3	4	3	4	4	3	4	3	4
1_21684319	1	21684319	4	4	3	4	4	4	3	4	4	4	4	4	4	4	4	4	4	2	3	4	4	4	3	4	4	3	4	4	4	4	4	4	4	4	4	3	4	4	4	4	4	4	3	4	4	4	4
1_21690145	1	21690145	4	3	4	4	3	3	4	4	4	4	4	4	1	4	3	3	3	3	3	4	3	3	4	4	4	3	3	3	4	4	4	2	4	4	4	4	4	4	3	4	2	4	4	3	4	3	4
1_21690159	1	21690159	4	4	4	4	3	4	4	4	4	4	4	4	4	4	3	4	4	4	4	4	4	4	4	3	4	3	3	4	4	4	4	4	4	3	4	4	4	4	4	4	4	4	4	4	4	3	3
1_21690175	1	21690175	0	1	1	0	0	0	1	1	1	2	1	2	1	3	1	2	2	0	0	2	0	1	1	0	3	1	0	3	0	2	3	0	1	1	3	2	1	2	1	3	2	2	1	1	3	0	1
1_21690179	1	21690179	4	4	4	4	4	4	4	4	4	4	4	4	4	4	4	4	4	3	4	4	3	4	4	4	4	4	3	4	4	4	4	4	4	3	4	4	4	4	4	4	4	4	4	4	4	4	4
1_21690212	1	21690212	4	4	3	4	4	4	3	4	4	4	4	4	4	4	4	4	4	3	3	4	4	4	3	4	4	3	4	4	3	4	3	4	4	4	4	3	4	4	4	4	4	4	3	4	4	4	4
1_21690243	1	21690243	4	4	3	4	4	4	3	4	4	4	4	4	4	4	4	4	4	3	3	4	4	4	4	4	4	3	4	4	3	4	3	4	4	4	4	3	4	4	4	4	4	4	3	4	4	4	4
1_21690244	1	21690244	3	1	2	0	3	1	2	2	2	3	3	2	1	4	2	2	3	2	2	3	0	1	1	3	4	3	2	3	3	3	4	0	3	3	3	3	2	3	3	2	2	2	2	1	4	2	4
1_22657465	1	22657465	4	4	4	4	4	4	4	4	4	4	4	4	4	4	4	4	4	4	4	4	4	4	4	4	4	4	4	4	4	4	4	4	4	4	4	4	4	4	4	4	4	4	4	3	4	4	4
1_22726832	1	22726832	4	4	4	4	4	4	4	4	4	4	4	4	4	4	4	4	4	4	4	4	4	4	4	4	4	4	4	4	4	4	4	4	4	4	4	4	3	4	3	4	4	4	4	4	4	4	4
1_23172252	1	23172252	0	0	0	0	0	0	0	1	0	0	2	2	0	0	1	1	0	0	0	0	0	0	0	0	1	0	0	1	0	0	1	0	0	1	1	2	0	0	0	0	0	0	0	1	2	0	0
1_23172356	1	23172356	4	3	4	3	4	4	3	4	4	3	4	3	4	4	3	4	4	4	4	4	2	2	4	3	4	4	4	4	3	4	4	3	4	4	3	4	3	4	4	4	4	3	3	3	4	4	4
1_23196005	1	23196005	4	2	3	3	4	4	4	4	4	3	4	2	4	4	4	4	3	4	4	4	4	4	4	4	4	4	4	4	4	4	4	4	4	4	3	4	2	4	3	4	3	2	4	4	4	4	4
1_23196022	1	23196022	4	4	3	4	4	4	3	4	4	4	4	4	4	4	4	4	4	2	3	4	4	4	2	4	4	3	4	4	3	4	3	4	4	4	4	3	4	4	4	4	4	3	2	4	4	3	4
1_23258513	1	23258513	4	4	4	4	4	4	2	4	4	4	4	4	3	3	4	4	3	4	4	2	4	4	4	4	3	4	4	3	4	2	3	4	3	4	4	2	4	2	4	3	3	3	2	4	3	4	4
1_23258530	1	23258530	4	4	4	4	4	4	4	4	4	4	4	4	4	4	4	4	4	4	2	4	4	4	4	4	4	4	4	4	2	4	4	4	4	4	4	4	4	4	4	4	4	4	4	4	4	4	4
1_23258544	1	23258544	4	2	0	3	3	4	4	4	4	3	4	3	4	4	3	4	4	4	4	4	4	4	4	3	4	3	3	4	4	4	4	4	4	3	2	4	3	4	3	4	3	3	4	4	4	3	3
1_23345757	1	23345757	4	4	4	4	4	4	4	4	4	4	4	4	4	4	4	3	4	4	4	4	3	4	4	3	4	4	4	4	4	4	4	4	3	4	4	3	3	4	4	3	4	4	4	4	4	3	4
1_23345759	1	23345759	4	4	4	4	3	4	4	4	4	4	4	4	4	3	4	4	3	2	4	4	4	4	4	3	4	4	4	4	4	3	4	4	3	3	4	4	4	3	3	4	4	4	4	4	4	4	3
1_23345765	1	23345765	4	4	4	4	4	4	4	4	4	4	4	4	4	4	4	4	4	4	4	4	4	4	4	4	4	4	4	4	4	4	4	4	3	3	4	3	3	4	4	3	4	4	4	4	4	3	4
1_23345789	1	23345789	4	3	4	4	3	4	4	4	4	4	4	4	3	4	3	4	4	4	4	4	4	4	4	4	4	3	3	4	4	4	4	3	4	4	4	4	4	4	4	4	3	4	4	4	4	4	4
1_23345816	1	23345816	4	4	4	4	4	4	4	4	4	4	4	4	4	4	4	3	4	4	4	3	3	3	4	3	4	4	3	3	4	3	4	4	3	4	4	3	3	4	4	3	4	4	3	4	4	3	3
1_23345833	1	23345833	4	4	4	2	4	4	3	4	4	3	4	4	4	4	3	4	4	4	4	4	3	2	4	3	4	4	4	4	3	4	4	3	4	4	3	4	3	4	4	4	4	3	3	3	4	4	4
1_23347007	1	23347007	4	4	4	4	4	4	4	4	4	4	4	4	3	4	4	3	3	4	3	4	4	4	4	4	4	4	4	4	4	4	4	4	4	4	4	4	4	4	4	4	4	4	4	4	4	4	4
1_23915406	1	23915406	4	4	4	2	3	4	3	4	4	3	4	4	3	3	3	3	2	3	3	4	2	2	4	2	4	4	4	4	3	3	4	3	3	3	3	4	3	3	3	4	4	3	3	3	4	4	3
1_23915451	1	23915451	4	4	4	4	3	4	4	4	4	3	4	4	4	3	4	4	3	3	4	4	4	4	4	3	4	4	4	4	4	3	4	4	3	3	3	4	4	3	3	4	4	4	4	4	4	4	3
1_23950332	1	23950332	4	4	4	0	4	4	3	4	4	3	4	4	2	4	3	3	3	3	3	4	0	2	4	2	4	4	4	4	3	4	4	0	4	4	4	4	0	4	4	4	4	2	3	3	4	4	4
1_23950352	1	23950352	4	4	4	2	4	4	3	4	4	3	4	4	4	4	3	4	4	4	4	4	3	3	4	3	4	4	4	4	3	4	4	3	4	4	4	4	3	4	4	4	4	3	3	3	4	4	4
1_23950365	1	23950365	0	0	0	0	0	0	0	2	0	0	2	1	0	0	1	1	0	0	0	0	0	0	0	0	2	0	0	1	0	0	1	0	0	1	1	1	0	0	0	0	0	0	0	1	2	0	0
1_23950380	1	23950380	4	4	4	4	4	4	4	4	4	4	4	4	4	4	4	4	4	4	3	4	4	4	4	4	4	4	4	4	2	4	4	4	4	4	4	4	4	4	4	4	4	4	4	4	4	4	4
1_23950395	1	23950395	4	3	4	4	3	4	4	4	4	4	4	4	2	4	3	4	4	4	4	4	4	4	4	4	4	3	3	4	4	4	4	3	4	4	4	4	4	4	4	4	2	4	4	4	4	3	4
1_23950414	1	23950414	4	4	4	2	4	4	3	4	4	3	4	4	3	4	3	3	3	3	2	4	2	3	4	3	4	4	4	4	1	4	4	3	4	4	4	4	3	4	4	4	4	3	3	2	4	4	4
1_23950421	1	23950421	4	4	3	4	4	4	3	4	4	4	4	4	4	4	4	4	4	2	2	4	4	4	3	4	4	2	4	4	3	4	3	4	4	4	4	2	4	4	4	4	4	4	3	4	4	4	4
1_23950426	1	23950426	4	4	4	4	4	4	4	4	4	4	4	4	4	4	4	4	4	3	3	4	4	4	3	4	4	3	4	4	3	4	3	4	4	4	4	3	4	4	4	4	4	4	3	4	4	4	4
1_23951278	1	23951278	4	2	4	4	4	4	4	4	4	4	4	4	2	4	3	4	4	4	4	4	4	4	4	4	4	3	3	4	4	4	4	3	4	4	4	4	4	4	4	4	2	4	4	4	4	3	4
1_23951281	1	23951281	4	4	3	4	4	4	3	4	4	4	4	4	4	4	4	4	4	3	3	4	4	4	4	4	4	3	4	4	3	4	3	4	4	4	4	3	4	4	4	3	4	4	3	4	4	4	4
1_23951316	1	23951316	4	4	4	4	4	4	4	4	4	4	4	4	4	4	4	4	4	4	3	4	4	4	4	4	4	4	4	4	2	4	4	4	4	4	4	4	4	4	4	4	4	4	4	4	4	4	4
1_23951325	1	23951325	4	4	4	3	4	4	4	4	4	3	4	4	4	4	4	4	3	4	4	4	4	4	4	4	4	4	4	4	4	4	4	4	4	4	3	4	3	4	3	4	3	3	4	4	4	4	4
1_23951330	1	23951330	4	4	4	4	4	4	4	4	4	3	4	4	4	2	4	3	4	4	4	3	4	3	4	4	4	3	4	4	4	3	4	4	4	4	4	4	4	3	4	4	4	4	4	4	4	4	3
1_23951339	1	23951339	4	4	4	4	4	4	4	4	4	4	4	4	4	4	4	4	4	4	3	4	4	4	4	4	4	4	4	4	2	4	4	4	4	4	4	4	4	4	4	4	4	4	4	3	4	4	4
1_23951348	1	23951348	0	0	0	0	0	0	0	1	0	0	1	1	0	0	1	1	0	0	0	0	0	0	0	0	2	0	0	1	0	0	2	0	0	1	1	1	0	0	0	0	0	0	0	1	1	0	0
1_23951361	1	23951361	0	0	0	0	0	0	0	1	0	0	1	1	0	0	1	1	0	0	0	0	0	0	0	0	2	0	0	1	0	0	2	0	0	1	1	1	0	0	0	0	0	0	0	1	1	0	0
1_23951366	1	23951366	4	4	3	4	4	4	3	4	4	4	4	4	4	4	4	4	4	3	3	4	4	4	3	4	4	3	4	4	3	4	3	4	4	4	4	3	4	4	4	4	4	4	3	4	4	4	4
1_23951371	1	23951371	4	4	4	2	4	4	3	4	4	4	4	4	3	4	3	3	3	3	3	4	2	2	4	3	4	4	4	4	1	4	4	3	4	4	3	4	3	4	4	4	4	3	3	2	4	4	4
1_23951372	1	23951372	4	4	4	4	3	4	3	4	4	3	4	3	3	2	4	4	2	3	4	3	4	4	4	3	3	4	4	2	4	2	3	4	2	3	3	3	4	2	3	2	3	3	3	4	3	4	3
1_23951383	1	23951383	4	4	4	4	3	4	3	4	3	3	4	3	3	2	4	4	2	3	4	3	4	4	4	3	3	4	4	2	4	2	3	4	2	3	3	3	4	2	3	2	3	3	3	4	3	4	2
1_23957613	1	23957613	4	4	4	4	3	4	4	4	4	3	4	4	4	3	4	4	3	3	4	4	4	4	4	3	4	4	4	4	4	3	4	4	3	3	3	4	4	3	3	4	4	4	4	4	4	4	3
1_23957618	1	23957618	4	4	4	4	4	4	4	4	4	4	4	4	3	4	4	3	3	3	3	4	4	4	4	4	4	4	4	4	4	4	4	4	4	4	4	4	4	4	4	4	4	4	4	4	4	4	4
1_23957619	1	23957619	4	4	3	4	4	4	3	4	4	4	4	4	4	4	4	4	4	3	3	4	4	4	4	4	4	3	4	4	3	4	3	4	4	4	4	3	4	4	4	4	4	4	3	4	4	4	4
1_23957632	1	23957632	4	4	3	4	3	4	3	4	4	4	4	4	4	4	3	4	4	3	3	4	4	4	4	3	4	2	3	4	3	4	3	4	4	3	4	3	4	4	4	4	4	4	3	4	4	3	3
1_23957637	1	23957637	4	4	4	4	4	4	4	4	4	4	4	4	4	4	4	4	4	4	3	4	4	4	4	4	4	4	4	4	2	4	4	4	4	4	4	4	4	4	4	4	4	4	4	4	4	4	4
1_23957660	1	23957660	4	4	3	4	3	4	3	4	4	4	4	4	4	4	3	4	4	3	3	4	4	4	4	3	4	2	3	4	3	4	3	4	4	3	4	4	4	4	4	4	4	4	3	4	4	3	3
1_23979764	1	23979764	3	4	4	4	4	4	4	4	4	4	4	4	4	4	4	4	4	4	4	4	4	2	4	4	4	4	4	4	4	4	4	3	4	4	4	4	4	4	4	4	4	4	4	3	4	4	4
1_24182828	1	24182828	4	4	4	4	4	4	4	4	4	4	3	4	4	4	4	4	4	4	4	4	4	4	4	4	4	4	3	4	4	4	4	4	4	4	4	4	4	4	4	4	4	4	4	4	4	4	3
[truncated: 36,381 more rows]
[truncated: 308 more columns]
