# Supplementary material for: Genome-wide association study reveals candidate loci for resistance to anthracnose in blueberry
Source: G3 (Bethesda). 2025 Sep 8;15(11):jkaf187. doi: 10.1093/g3journal/jkaf187 (PMC12610935; doi:10.1093/g3journal/jkaf187)
Supplement: jkaf187_Supplementary_Data [file jkaf187_supplementary_data.zip › Supplemental_File_S2_G3-2025-406108.csv]

Supplementary File S2. Phenotypic data of each genotype.
Genotype	Population	Phenotyping	Rep1	Rep2	Rep3	Average_disease_severity
1	I	Visual	50	95	95	80
2	I	Visual	40	50	95	61.66666667
3	I	Visual	100	85	95	93.33333333
4	I	Visual	80	75	95	83.33333333
5	I	Visual	60	75	60	65
6	I	Visual	60	70	30	53.33333333
7	I	Visual	100	50	60	70
8	I	Visual	95	60	80	78.33333333
9	I	Visual	90	75	95	86.66666667
10	I	Visual	98	100	10	69.33333333
11	I	Visual	100	45	75	73.33333333
12	I	Visual	85	90	95	90
13	I	Visual	45	30	30	35
14	I	Visual	5	10	60	25
15	I	Visual	25	40	25	30
16	I	Visual	20	40	15	25
17	I	Visual	35	15	30	26.66666667
18	I	Visual	55	70	75	66.66666667
19	I	Visual	25	20	60	35
20	I	Visual	60	85	55	66.66666667
21	I	Visual	25	30	60	38.33333333
22	I	Visual	45	40	30	38.33333333
23	I	Visual	5	35	10	16.66666667
24	I	Visual	5	10	5	6.666666667
25	I	Visual	75	80	70	75
26	I	Visual	30	8	15	17.66666667
27	I	Visual	5	50	35	30
28	I	Visual	60	60	90	70
29	I	Visual	30	10	30	23.33333333
30	I	Visual	45	5	20	23.33333333
31	I	Visual	85	30	30	48.33333333
32	I	Visual	35	30	25	30
33	I	Visual	20	65	60	48.33333333
34	I	Visual	20	35	50	35
35	I	Visual	75	45	85	68.33333333
36	I	Visual	35	45	45	41.66666667
37	I	Visual	30	40	20	30
38	I	Visual	15	65	50	43.33333333
39	I	Visual	60	40	30	43.33333333
40	I	Visual	5	3	45	17.66666667
41	I	Visual	25	70	70	55
42	I	Visual	40	20	15	25
43	I	Visual	15	25	75	38.33333333
44	I	Visual	55	80	60	65
45	I	Visual	20	70	70	53.33333333
46	I	Visual	25	10	20	18.33333333
47	I	Visual	10	3	15	9.333333333
48	I	Visual	25	10	20	18.33333333
49	I	Visual	10	35	40	28.33333333
50	I	Visual	15	55	50	40
51	I	Visual	45	90	80	71.66666667
52	I	Visual	55	75	70	66.66666667
53	I	Visual	20	30	50	33.33333333
54	I	Visual	25	20	35	26.66666667
55	I	Visual	25	20	35	26.66666667
56	I	Visual	65	55	55	58.33333333
57	I	Visual	20	30	70	40
58	I	Visual	30	20	30	26.66666667
59	I	Visual	30	30	50	36.66666667
60	I	Visual	35	50	40	41.66666667
61	I	Visual	35	20	20	25
62	I	Visual	30	15	75	40
63	I	Visual	30	15	65	36.66666667
64	I	Visual	10	20	20	16.66666667
65	I	Visual	55	55	98	69.33333333
66	I	Visual	30	65	60	51.66666667
67	I	Visual	85	60	40	61.66666667
68	I	Visual	30	40	70	46.66666667
69	I	Visual	8	15	30	17.66666667
70	I	Visual	25	30	20	25
71	I	Visual	45	30	75	50
72	I	Visual	20	25	30	25
73	I	Visual	10	35	80	41.66666667
74	I	Visual	5	15	20	13.33333333
75	I	Visual	40	55	15	36.66666667
76	I	Visual	3	20	25	16
77	I	Visual	80	80	90	83.33333333
78	I	Visual	80	75	80	78.33333333
79	I	Visual	50	75	12	45.66666667
80	I	Visual	15	25	50	30
81	I	Visual	75	15	85	58.33333333
82	I	Visual	30	20	50	33.33333333
83	I	Visual	40	5	10	18.33333333
84	I	Visual	85	20	75	60
85	I	Visual	10	30	25	21.66666667
86	I	Visual	25	45	50	40
87	I	Visual	20	40	10	23.33333333
88	I	Visual	30	5	5	13.33333333
89	I	Visual	20	3	40	21
90	I	Visual	15	30	5	16.66666667
91	I	Visual	15	25	20	20
92	I	Visual	40	20	15	25
93	I	Visual	35	40	5	26.66666667
94	I	Visual	5	35	15	18.33333333
95	I	Visual	25	20	30	25
96	I	Visual	45	90	50	61.66666667
97	I	Visual	15	10	60	28.33333333
98	I	Visual	30	30	10	23.33333333
99	I	Visual	25	55	20	33.33333333
100	I	Visual	50	5	15	23.33333333
101	I	Visual	35	10	60	35
102	I	Visual	15	35	15	21.66666667
103	I	Visual	80	45	35	53.33333333
104	I	Visual	25	55	75	51.66666667
105	I	Visual	85	80	10	58.33333333
106	I	Visual	5	30	50	28.33333333
107	I	Visual	40	40	85	55
108	I	Visual	50	55	85	63.33333333
109	I	Visual	60	50	10	40
110	I	Visual	80	65	75	73.33333333
111	I	Visual	60	45	45	50
112	I	Visual	30	50	40	40
113	I	Visual	50	50	30	43.33333333
114	I	Visual	60	50	80	63.33333333
115	I	Visual	5	5	10	6.666666667
116	I	Visual	15	15	45	25
117	I	Visual	55	50	55	53.33333333
118	I	Visual	50	70	70	63.33333333
119	I	Visual	50	40	50	46.66666667
120	I	Visual	40	75	35	50
121	I	Visual	45	45	30	40
122	I	Visual	20	50	50	40
123	I	Visual	10	15	60	28.33333333
124	I	Visual	15	85	5	35
125	I	Visual	45	15	20	26.66666667
126	I	Visual	5	25	70	33.33333333
127	I	Visual	35	55	40	43.33333333
128	I	Visual	25	45	80	50
129	I	Visual	30	50	50	43.33333333
130	I	Visual	15	35	60	36.66666667
131	I	Visual	20	20	15	18.33333333
132	I	Visual	25	60	15	33.33333333
133	I	Visual	45	45	75	55
134	I	Visual	5	35	50	30
135	I	Visual	15	55	75	48.33333333
136	I	Visual	30	55	50	45
137	I	Visual	10	30	50	30
138	I	Visual	10	25	30	21.66666667
139	I	Visual	5	5	40	16.66666667
140	I	Visual	20	20	30	23.33333333
141	I	Visual	45	55	25	41.66666667
142	I	Visual	60	60	20	46.66666667
143	I	Visual	65	40	80	61.66666667
144	I	Visual	35	75	50	53.33333333
145	I	Visual	40	50	10	33.33333333
146	I	Visual	40	45	60	48.33333333
147	I	Visual	20	35	30	28.33333333
148	I	Visual	45	50	20	38.33333333
149	I	Visual	20	50	10	26.66666667
150	I	Visual	15	25	25	21.66666667
151	I	Visual	95	70	5	56.66666667
152	I	Visual	30	30	10	23.33333333
153	I	Visual	40	25	10	25
154	I	Visual	50	55	90	65
155	I	Visual	10	45	15	23.33333333
156	I	Visual	60	10	15	28.33333333
157	I	Visual	60	25	25	36.66666667
1	I	Image	57.3562034	98.7236421	89.3268278	81.80222443
2	I	Image	47.3085278	62.827765	76.7500446	62.2954458
3	I	Image	99.8775279	73.5998987	90.5298936	88.00244007
4	I	Image	76.8551508	76.8277668	89.2316363	80.97151797
5	I	Image	42.7518392	66.5199487	38.4358812	49.2358897
6	I	Image	72.261667	68.7593426	18.017797	53.01293553
7	I	Image	65.1401895	27.8876977	50.7035027	47.9104633
8	I	Image	96.2473511	78.578401	76.2590509	83.69493433
9	I	Image	94.4365972	85.5111333	63.2338198	81.06051677
10	I	Image	98.1358909	99.9666938	7.3879183	68.49683433
11	I	Image	99.6963517	34.9930595	65.5195152	66.7363088
12	I	Image	85.2765207	92.981915	44.2860342	74.18148997
13	I	Image	70.5361026	44.6386652	37.5281017	50.9009565
14	I	Image	15.4074912	16.639174	47.9896839	26.67878303
15	I	Image	32.2794274	42.3673489	21.217666	31.9548141
16	I	Image	23.616098	38.0714696	24.561116	28.7495612
17	I	Image	34.5049818	24.6820308	24.5380519	27.90835483
18	I	Image	65.3640223	67.1341291	71.4278464	67.9753326
19	I	Image	36.3322529	30.0871202	51.9645412	39.46130477
20	I	Image	74.9491927	84.6749245	63.6450415	74.4230529
21	I	Image	19.356423	23.2007652	43.8026277	28.7866053
22	I	Image	48.7752465	33.9673571	33.1837753	38.6421263
23	I	Image	22.5210328	43.4824171	27.0880189	31.0304896
24	I	Image	15.246194	32.0531785	10.0619865	19.120453
25	I	Image	93.492218	94.7132957	59.2337043	82.47973933
26	I	Image	31.5840628	18.4422404	37.8557047	29.29400263
27	I	Image	16.559908	63.5310783	38.5010982	39.53069483
28	I	Image	71.4974452	70.4329538	81.6935444	74.54131447
29	I	Image	44.4556424	31.3394992	32.9115429	36.2355615
30	I	Image	59.9665826	25.5144881	23.0077007	36.1629238
31	I	Image	86.2222532	21.8763234	39.4127668	49.1704478
32	I	Image	39.7366701	32.2330564	26.317472	32.7623995
33	I	Image	38.2968555	75.7382725	58.4071762	57.48076807
34	I	Image	41.4234705	28.2432827	42.1191576	37.26197027
35	I	Image	82.6106289	38.3147795	66.9586689	62.62802577
36	I	Image	41.8030996	44.1387094	43.6226761	43.1881617
37	I	Image	43.1547262	56.0774305	20.3248511	39.85233593
38	I	Image	14.7319698	67.7128717	55.5551462	45.9999959
39	I	Image	71.2974462	42.0560939	27.5296872	46.96107577
40	I	Image	8.9696304	3.0838309	49.487634	20.51369843
41	I	Image	26.2376195	77.078968	74.3679582	59.2281819
42	I	Image	65.4226821	34.1645742	17.2986641	38.96197347
43	I	Image	18.2128563	38.61623	66.7190617	41.182716
44	I	Image	60.2570658	92.4798233	70.9103578	74.5490823
45	I	Image	28.6861994	70.6647906	73.5411017	57.63069723
46	I	Image	36.0707509	34.0231094	28.9578628	33.01724103
47	I	Image	24.1184285	13.7125987	32.5523201	23.46111577
48	I	Image	36.1144208	27.6244643	28.2035183	30.6474678
49	I	Image	18.4639039	23.4128232	40.1639815	27.34690287
50	I	Image	22.6097059	60.1608842	54.9306826	45.90042423
51	I	Image	49.5646039	95.0496382	71.8847713	72.1663378
52	I	Image	55.6440192	81.0231255	65.1207747	67.2626398
53	I	Image	46.3758658	37.9750112	53.8201133	46.05699677
54	I	Image	26.1529781	26.2142412	39.4904227	30.619214
55	I	Image	22.3297239	18.2697751	47.6503725	29.41662383
56	I	Image	72.0080434	67.0115203	54.6602552	64.55993963
57	I	Image	24.2069809	27.6925392	59.3539983	37.08450613
58	I	Image	48.4050413	45.7165934	26.4299378	40.1838575
59	I	Image	37.9812361	44.5863319	49.5946788	44.05408227
60	I	Image	21.7682317	47.8432641	48.1222604	39.2445854
61	I	Image	37.510501	41.7133843	31.3309159	36.8516004
62	I	Image	40.2753167	16.7334644	63.9982542	40.33567843
63	I	Image	49.3277558	14.0074462	60.711683	41.34896167
64	I	Image	16.4920767	19.7824761	22.5623302	19.61229433
65	I	Image	68.2754473	66.6803949	94.5719624	76.5092682
66	I	Image	36.3211022	62.0053601	58.4419728	52.25614503
67	I	Image	88.6567575	54.1543113	31.48635	58.0991396
68	I	Image	51.6009511	42.3581803	68.5690298	54.17605373
69	I	Image	27.1525301	29.0837848	34.5444435	30.2602528
70	I	Image	43.6555334	30.8776786	16.9307354	30.48798247
71	I	Image	41.1907257	43.7784702	66.3918045	50.4536668
72	I	Image	36.2014698	45.2722122	21.208144	34.22727533
73	I	Image	25.6172719	51.0274068	87.7120386	54.78557243
74	I	Image	13.0721953	27.8770387	11.900836	17.61669
75	I	Image	42.3549473	63.8519655	26.2676581	44.1581903
76	I	Image	15.4470531	28.5052998	21.5809166	21.84442317
77	I	Image	87.5865406	88.0388239	86.7602042	87.46185623
78	I	Image	86.8329966	46.128929	60.8657409	64.60922217
79	I	Image	66.5273142	83.0728844	14.9873256	54.86250807
80	I	Image	38.3084392	23.4817466	48.9249141	36.9050333
81	I	Image	83.7394263	32.3956954	84.9191303	67.018084
82	I	Image	41.2226338	35.8057428	43.8040793	40.2774853
83	I	Image	52.4053078	15.1975637	18.2149105	28.60592733
84	I	Image	93.9688742	18.0002534	60.6884905	57.55253937
85	I	Image	41.5174911	24.3057901	26.627579	30.8169534
86	I	Image	41.1459033	42.1941357	53.2344271	45.52482203
87	I	Image	35.1514443	42.7155994	12.1011473	29.989397
88	I	Image	48.0342512	16.1390638	24.2272394	29.46685147
89	I	Image	17.9769042	14.4323594	34.5263352	22.31186627
90	I	Image	25.0676866	28.4094285	5.0897673	19.52229413
91	I	Image	27.754946	31.9051857	13.0492106	24.23644743
92	I	Image	31.8489643	23.2026994	19.5803734	24.8773457
93	I	Image	52.5100682	30.4761833	10.1833803	31.05654393
94	I	Image	14.8687674	31.1908217	21.869288	22.64295903
95	I	Image	23.7147704	22.6196695	30.6699102	25.6681167
96	I	Image	63.8636867	79.4742195	57.7812351	67.03971377
97	I	Image	35.7558722	27.6527385	52.7026075	38.7037394
98	I	Image	22.9666464	18.6277846	7.3659503	16.3201271
99	I	Image	46.2743223	83.5137805	42.6192553	57.46911937
100	I	Image	52.54084	12.0479467	19.1474119	27.9120662
101	I	Image	37.8566131	24.6495365	56.9503684	39.81883933
102	I	Image	32.2561508	36.2045778	27.3899013	31.95020997
103	I	Image	92.3904154	76.3200264	40.989852	69.90009793
104	I	Image	28.4486451	64.3833125	62.1514904	51.66114933
105	I	Image	89.0454454	90.5333038	18.4220178	66.00025567
106	I	Image	18.01811	27.2247324	55.9544151	33.73241917
107	I	Image	36.3557523	46.5901414	67.777811	50.2412349
108	I	Image	71.5889376	64.8425153	78.2042486	71.54523383
109	I	Image	67.5425815	47.3305353	11.9745364	42.28255107
110	I	Image	86.0360232	65.9079052	82.0697724	78.00456693
111	I	Image	55.2510309	40.435528	51.8425011	49.17635333
112	I	Image	55.8535032	61.1031142	30.2524372	49.06968487
113	I	Image	66.7439959	57.5410764	30.9119376	51.73233663
114	I	Image	68.8117167	67.4374326	64.6467535	66.96530093
115	I	Image	31.6545335	25.2607971	22.8737097	26.59634677
116	I	Image	37.7697684	18.9174206	35.9579312	30.88170673
117	I	Image	58.7505723	37.0454056	50.5119252	48.76930103
118	I	Image	69.7872809	81.2607971	80.3508785	77.1329855
119	I	Image	66.2585301	55.2571666	59.1698338	60.22851017
120	I	Image	38.5438612	75.1575158	48.1341356	53.94517087
121	I	Image	40.1859941	52.1807925	38.3783434	43.58171
122	I	Image	25.4910749	66.869177	56.0461371	49.46879633
123	I	Image	11.9654301	13.1561644	29.7271463	18.2829136
124	I	Image	22.558648	88.5791155	7.2124047	39.45005607
125	I	Image	46.0320553	17.3385258	22.0638776	28.4781529
126	I	Image	42.457962	17.3139774	55.3953641	38.38910117
127	I	Image	36.9755121	40.5866438	60.3683796	45.97684517
128	I	Image	32.4583771	67.4661323	75.3959478	58.4401524
129	I	Image	57.1538198	54.4586314	44.2459404	51.9527972
130	I	Image	45.120235	28.18775	71.0435808	48.1171886
131	I	Image	38.1060587	30.7364398	10.7006814	26.5143933
132	I	Image	41.1541644	70.4857071	14.0113936	41.88375503
133	I	Image	51.4975498	40.9520359	79.7746324	57.4080727
134	I	Image	7.4265955	26.3119825	51.4691258	28.40256793
135	I	Image	28.4676606	66.0235321	76.1512745	56.8808224
136	I	Image	50.0570452	63.8737518	46.7954984	53.5754318
137	I	Image	16.6182247	42.5522539	59.0549915	39.40849003
138	I	Image	12.3540644	33.2788976	26.5838343	24.07226543
139	I	Image	31.6201646	11.9814335	37.9394314	27.18034317
140	I	Image	17.2561896	18.6569246	26.1884629	20.7005257
141	I	Image	42.5912131	46.1018171	16.3403298	35.01112
142	I	Image	72.5543774	69.648072	17.42534	53.20926313
143	I	Image	62.7827856	39.0923162	75.6010714	59.1587244
144	I	Image	39.3329911	54.289801	32.7568614	42.12655117
145	I	Image	58.9560231	56.0311055	15.5430424	43.510057
146	I	Image	57.5930423	53.3559629	57.4175896	56.12219827
147	I	Image	23.5607816	19.5331141	27.5601427	23.55134613
148	I	Image	58.0895977	74.0694016	66.6644064	66.27446857
149	I	Image	38.837555	67.1238057	17.4362124	41.13252437
150	I	Image	22.8389027	29.8973953	32.0892101	28.27516937
151	I	Image	97.7022735	72.6563575	36.5443705	68.96766717
152	I	Image	35.0692565	28.7929531	13.7982979	25.88683583
153	I	Image	63.5060197	26.7759113	13.0962719	34.45940097
154	I	Image	53.4388219	68.9277425	78.9738938	67.11348607
155	I	Image	38.3965612	41.5683004	27.7034202	35.88942727
156	I	Image	60.3267383	14.9089003	18.7852429	31.34029383
157	I	Image	74.3515488	22.2114195	24.9500073	40.5043252
1	II	Visual	75	70	65	70
2	II	Visual	15	80	70	55
3	II	Visual	80	60	85	75
4	II	Visual	30	25	80	45
5	II	Visual	70	95	40	68.33333333
6	II	Visual	75	65	80	73.33333333
7	II	Visual	20	55	55	43.33333333
8	II	Visual	7	20	50	25.66666667
9	II	Visual		25	15	20
10	II	Visual	65	30	30	41.66666667
11	II	Visual	50	40	60	50
12	II	Visual	75	85	30	63.33333333
158	II	Visual	25	55	30	36.66666667
23	II	Visual	15	35	60	36.66666667
24	II	Visual	2	42	75	39.66666667
26	II	Visual	25	10	25	20
40	II	Visual	48	15	78	47
47	II	Visual	15	7	20	14
64	II	Visual	20	70	5	31.66666667
69	II	Visual	5	15	40	20
74	II	Visual	38	48	40	42
76	II	Visual	10	85	65	53.33333333
77	II	Visual	15	98	75	62.66666667
88	II	Visual	7	10	10	9
90	II	Visual	2	80	25	35.66666667
105	II	Visual	15	95	10	40
124	II	Visual	75	65	5	48.33333333
139	II	Visual	10	15	45	23.33333333
159	II	Visual	80	95	70	81.66666667
160	II	Visual	50	98	45	64.33333333
161	II	Visual	22	85	15	40.66666667
162	II	Visual	65	98	80	81
163	II	Visual	40	98	45	61
164	II	Visual	65	75	30	56.66666667
165	II	Visual	40	80	10	43.33333333
166	II	Visual	45	70	60	58.33333333
167	II	Visual	50	35	35	40
168	II	Visual	30		50	40
169	II	Visual	42	5	1	16
170	II	Visual	50	50	95	65
171	II	Visual	40	65	65	56.66666667
172	II	Visual	80	60	38	59.33333333
173	II	Visual	35	75	30	46.66666667
174	II	Visual	75	80	75	76.66666667
175	II	Visual	45	60	65	56.66666667
176	II	Visual	85	10	50	48.33333333
177	II	Visual	40	90	75	68.33333333
178	II	Visual	38	65	45	49.33333333
179	II	Visual	15	35	35	28.33333333
180	II	Visual	20	25	48	31
181	II	Visual	90	95	85	90
182	II	Visual	45	30	20	31.66666667
183	II	Visual	25	55	10	30
184	II	Visual	70	45	25	46.66666667
185	II	Visual	30	85	45	53.33333333
186	II	Visual	20	20	98	46
187	II	Visual	45	20	45	36.66666667
188	II	Visual	60	90	45	65
189	II	Visual	45	65	90	66.66666667
190	II	Visual	15	25	80	40
191	II	Visual	25	45	10	26.66666667
192	II	Visual	40	70	90	66.66666667
193	II	Visual	35	30	40	35
194	II	Visual	75	55	70	66.66666667
195	II	Visual	50	25	7	27.33333333
196	II	Visual	45	45	80	56.66666667
197	II	Visual	30	90	65	61.66666667
198	II	Visual	30	70	45	48.33333333
199	II	Visual	40	50	40	43.33333333
200	II	Visual	35	35	35	35
201	II	Visual	50	50	70	56.66666667
202	II	Visual	70	90	90	83.33333333
203	II	Visual	75	95	80	83.33333333
204	II	Visual	75	20	75	56.66666667
205	II	Visual	55	40	7	34
206	II	Visual	2	55	95	50.66666667
207	II	Visual	35	30	85	50
208	II	Visual	45	40	70	51.66666667
209	II	Visual	65	85	70	73.33333333
210	II	Visual	85	70	75	76.66666667
211	II	Visual	19	50	25	31.33333333
212	II	Visual	25	65	7	32.33333333
213	II	Visual	35	15	15	21.66666667
214	II	Visual	65	50	75	63.33333333
215	II	Visual	65	20	75	53.33333333
216	II	Visual	65	30	65	53.33333333
217	II	Visual	40	25	35	33.33333333
218	II	Visual	45	75	80	66.66666667
219	II	Visual	10	35	25	23.33333333
220	II	Visual	35	40	35	36.66666667
221	II	Visual	15	10	25	16.66666667
222	II	Visual	30	42	25	32.33333333
223	II	Visual	50	70	45	55
224	II	Visual	80	35	20	45
225	II	Visual	55	75	45	58.33333333
226	II	Visual	95	90	40	75
227	II	Visual	35	25	52	37.33333333
228	II	Visual	70	98	45	71
229	II	Visual	65	70	35	56.66666667
230	II	Visual	15	52	45	37.33333333
231	II	Visual	25	5	25	18.33333333
232	II	Visual	10	10	55	25
233	II	Visual	15	30	10	18.33333333
234	II	Visual	70	80	45	65
235	II	Visual	40	70	40	50
236	II	Visual	65	98	80	81
237	II	Visual	80	25	55	53.33333333
238	II	Visual	5	60	80	48.33333333
239	II	Visual	90	45	50	61.66666667
240	II	Visual	95	55	90	80
241	II	Visual	45	85	32	54
242	II	Visual	40	30	60	43.33333333
243	II	Visual	85	35	60	60
244	II	Visual	45	65	40	50
245	II	Visual	25	70	45	46.66666667
246	II	Visual	20	35	80	45
247	II	Visual	45	80	47	57.33333333
248	II	Visual	50	40	75	55
249	II	Visual	38	65		51.5
250	II	Visual	55	25	7	29
251	II	Visual	95	10	65	56.66666667
252	II	Visual	45	50	10	35
253	II	Visual	45	60	85	63.33333333
254	II	Visual	60	80	80	73.33333333
255	II	Visual	80	45	25	50
256	II	Visual	95	42	30	55.66666667
257	II	Visual	20	42	35	32.33333333
258	II	Visual	48	55	95	66
259	II	Visual	45	40	20	35
260	II	Visual	7	25	15	15.66666667
261	II	Visual	20	10	25	18.33333333
262	II	Visual	48	90	40	59.33333333
263	II	Visual	35	20	40	31.66666667
264	II	Visual	7	40	10	19
265	II	Visual	7	30	7	14.66666667
266	II	Visual	78	100	100	92.66666667
267	II	Visual	52	65	100	72.33333333
268	II	Visual	30	25	40	31.66666667
269	II	Visual	55	20	50	41.66666667
270	II	Visual	50	40	40	43.33333333
271	II	Visual	45	80	10	45
272	II	Visual	55		45	50
273	II	Visual	55	40	50	48.33333333
274	II	Visual	65	95	35	65
275	II	Visual	25	100	10	45
276	II	Visual	75	20	35	43.33333333
277	II	Visual	65	45	60	56.66666667
278	II	Visual	95	80	15	63.33333333
279	II	Visual	30	50	40	40
280	II	Visual	35	45	40	40
281	II	Visual	55	98	35	62.66666667
282	II	Visual	50	60	55	55
283	II	Visual	50	55	20	41.66666667
284	II	Visual	25	65	45	45
285	II	Visual	40	60	50	50
286	II	Visual	38	45	5	29.33333333
287	II	Visual	50	98	85	77.66666667
288	II	Visual	85	80	30	65
289	II	Visual	60	70	55	61.66666667
290	II	Visual	60	95	50	68.33333333
291	II	Visual	70	60	50	60
292	II	Visual	60	95	70	75
293	II	Visual	50	65	60	58.33333333
294	II	Visual	35	80	10	41.66666667
295	II	Visual	35	42	35	37.33333333
296	II	Visual	85	65	75	75
297	II	Visual	87	40	75	67.33333333
298	II	Visual	65	90	85	80
299	II	Visual	70	5	95	56.66666667
300	II	Visual	37	95	100	77.33333333
301	II	Visual	65	30	40	45
302	II	Visual	60	35	75	56.66666667
303	II	Visual	53	85	40	59.33333333
304	II	Visual	95	95	25	71.66666667
305	II	Visual	10	45	25	26.66666667
306	II	Visual	30	35	45	36.66666667
307	II	Visual	48	65	75	62.66666667
308	II	Visual	15	10	25	16.66666667
309	II	Visual	98	98	98	98
310	II	Visual	90	98	90	92.66666667
311	II	Visual	50	70	45	55
312	II	Visual	25	65	55	48.33333333
313	II	Visual	60	7	65	44
314	II	Visual	58	100	90	82.66666667
315	II	Visual	20	60	95	58.33333333
316	II	Visual	55	80	85	73.33333333
317	II	Visual	30	70	35	45
318	II	Visual	45	2	5	17.33333333
319	II	Visual	30	45	85	53.33333333
320	II	Visual	30	40	55	41.66666667
321	II	Visual	90	45	50	61.66666667
322	II	Visual	60	2	65	42.33333333
323	II	Visual	45	60	45	50
324	II	Visual	80	7	70	52.33333333
325	II	Visual	90	98	80	89.33333333
326	II	Visual	40	45	75	53.33333333
327	II	Visual	15	85	85	61.66666667
328	II	Visual	35	50	15	33.33333333
329	II	Visual	97	30	55	60.66666667
330	II	Visual	65	50	75	63.33333333
331	II	Visual	85	100	50	78.33333333
332	II	Visual	35	80	35	50
333	II	Visual	42	80	2	41.33333333
334	II	Visual	85	40	15	46.66666667
335	II	Visual	55	90	85	76.66666667
151	II	Visual	45	35	25	35
336	II	Visual	40	55	60	51.66666667
337	II	Visual	35	65	30	43.33333333
338	II	Visual	50	40	25	38.33333333
339	II	Visual	40	80	55	58.33333333
340	II	Visual	40	40	80	53.33333333
341	II	Visual		55	100	77.5
342	II	Visual	60	95	45	66.66666667
343	II	Visual	75	65	85	75
344	II	Visual	42	10	30	27.33333333
345	II	Visual	30	70	40	46.66666667
346	II	Visual	60	40	35	45
347	II	Visual	10	45	55	36.66666667
348	II	Visual	40	10	30	26.66666667
349	II	Visual	95	75	5	58.33333333
350	II	Visual	40	35	10	28.33333333
351	II	Visual	30	100	98	76
352	II	Visual	90	45	70	68.33333333
353	II	Visual	25	42	35	34
354	II	Visual	35	40	50	41.66666667
355	II	Visual	75	38	30	47.66666667
1	II	Image	63.14866145	61.25144355	67.59514967	63.99841822
2	II	Image	23.5516528	77.20277237	77.59529081	59.44990533
3	II	Image	71.27668777	64.73415766	78.73694378	71.5825964
4	II	Image	27.10112977	21.1364781	90.61650789	46.28470525
5	II	Image	82.49268807	94.44398008	49.58881469	75.50849428
6	II	Image	69.42287401	58.04149128	88.70495997	72.05644175
7	II	Image	13.34073212	46.62527458	38.53831017	32.83477229
8	II	Image	10.80486264	13.27238581	63.08427034	29.0538396
9	II	Image		25.09375086	18.19654544	21.64514815
10	II	Image	72.60860863	27.13940021	46.98429776	48.91076887
11	II	Image	49.53867657	48.87005329	71.32251493	56.5770816
12	II	Image	75.38650125	87.03309254	25.82653357	62.74870912
158	II	Image	28.04745803	50.84126124	27.48660874	35.45844267
23	II	Image	49.67790317	43.64381546	62.79705974	52.03959279
24	II	Image	12.32214281	48.99691119	70.0025691	43.77387437
26	II	Image	26.84003201	14.015659	32.30364922	24.38644674
40	II	Image	56.92722759	18.89543844	85.92953596	53.91740066
47	II	Image	30.24387222	9.61297929	23.45646286	21.10443813
64	II	Image	17.95526923	65.18864295	4.416256814	29.186723
69	II	Image	7.585057945	16.25746352	38.08476758	20.64242968
74	II	Image	29.27645228	53.54742608	54.78568286	45.86985374
76	II	Image	8.302019911	84.17594495	65.51916496	52.66570994
77	II	Image	14.27666255	97.2904694	76.35765181	62.64159459
88	II	Image	15.44874029	28.2414949	17.80435931	20.49819817
90	II	Image	6.214732803	87.19359121	35.18583281	42.86471894
105	II	Image	25.57153295	90.47677966	26.02962633	47.35931298
124	II	Image	62.76666769	64.57794395	9.172498634	45.50570342
139	II	Image	14.67800425	16.57727213	27.02624155	19.42717264
159	II	Image	79.64697685	91.64525397	63.81836059	78.37019713
160	II	Image	48.95916621	93.49961072	52.44984102	64.96953932
161	II	Image	32.16953058	42.62192013	18.68618479	31.15921183
162	II	Image	64.88541081	96.57614298	76.95737275	79.47297551
163	II	Image	47.67957084	96.46102696	52.59914208	65.57991329
164	II	Image	52.0092857	64.48019972	25.26137276	47.25028606
165	II	Image	41.57732619	90.32828249	17.24129011	49.71563293
166	II	Image	28.52251407	60.15386139	66.91422282	51.86353276
167	II	Image	44.0591625	23.44386255	20.3105414	29.27118882
168	II	Image	34.65770345		56.70575273	45.68172809
169	II	Image	42.25224247	18.0729268	9.199543593	23.17490429
170	II	Image	47.67269871	54.09343918	93.63485551	65.13366447
171	II	Image	42.82902187	67.07731757	75.35041575	61.75225173
172	II	Image	82.489792	59.75494972	44.86985714	62.37153295
173	II	Image	38.3733897	78.94765852	39.56481456	52.29528759
174	II	Image	75.54038645	83.88009667	76.04159028	78.4873578
175	II	Image	30.35837767	57.98535533	72.81535469	53.71969589
176	II	Image	70.44865576	9.629943348	43.66442012	41.24767308
177	II	Image	40.01855433	89.66840624	73.73596844	67.807643
178	II	Image	55.7342952	52.95681878	46.77771678	51.82294359
179	II	Image	20.2951784	44.01414434	36.90772333	33.73901536
180	II	Image	21.24798964	13.82183408	53.43913586	29.50298653
181	II	Image	88.42701494	91.3804493	81.54302613	87.11683013
182	II	Image	53.63634313	16.24747001	21.52575549	30.46985621
183	II	Image	21.47291098	44.28320301	12.99336521	26.2498264
184	II	Image	64.27831588	44.39129563	23.44154259	44.03705137
185	II	Image	41.85809468	82.94959401	42.84151886	55.88306919
186	II	Image	18.9432224	22.74897711	98.55575405	46.74931785
187	II	Image	58.84884009	32.16750662	59.92389306	50.31341326
188	II	Image	79.98982799	95.9801887	64.1052761	80.0250976
189	II	Image	35.46447524	63.07356134	94.1033168	64.21378446
190	II	Image	18.70071185	23.57022613	80.21139766	40.82744521
191	II	Image	28.16870426	45.10545515	16.31983362	29.86466434
192	II	Image	35.7712322	59.12093826	88.57966154	61.15727734
193	II	Image	39.38100266	26.20190105	45.70539163	37.09609844
194	II	Image	56.31659531	59.06170896	75.6558228	63.67804236
195	II	Image	55.03261558	36.51823354	12.62661976	34.72582296
196	II	Image	47.15266865	59.24724915	85.44387105	63.94792962
197	II	Image	38.06684345	94.38410596	70.87212268	67.77435736
198	II	Image	19.7730772	61.11663066	50.53328907	43.80766564
199	II	Image	39.0018783	63.62777981	60.02820629	54.21928813
200	II	Image	33.11856269	37.89028051	35.32297954	35.44394091
201	II	Image	60.66191172	64.56671432	64.18878935	63.13913846
202	II	Image	67.39403158	93.004728	95.28015458	85.22630472
203	II	Image	59.40318981	92.79040443	87.57561896	79.92307106
204	II	Image	69.02834637	14.09715541	61.38	48.16850059
205	II	Image	42.12736259	37.15578722	5.833090262	28.37208002
206	II	Image	8.271368553	51.29771005	94.62608573	51.39838811
207	II	Image	26.11410372	20.74762541	82.29419545	43.05197486
208	II	Image	44.3833433	34.72210147	52.48691295	43.86411924
209	II	Image	73.55445544	78.08554172	63.79590546	71.81196754
210	II	Image	91.99088559	70.63793509	78.54031156	80.38971075
211	II	Image	92.88073352	58.21414297	12.84438113	54.64641921
212	II	Image	35.34137974	61.53890582	18.42618132	38.43548896
213	II	Image	33.87228637	10.71688071	19.18553503	21.25823403
214	II	Image	70.88843738	43.90704592	71.83536229	62.21028186
215	II	Image	58.23976211	16.53134849	41.55557691	38.7755625
216	II	Image	61.89448698	39.05544919	67.28891767	56.07961795
217	II	Image	37.68240628	24.83198203	28.72171462	30.41203431
218	II	Image	49.43200316	63.84193749	83.97552949	65.74982338
219	II	Image	13.70846321	46.95274142	45.04408244	35.23509569
220	II	Image	21.84246159	35.52650127	50.83923935	36.06940073
221	II	Image	15.49057011	13.86545999	29.11106864	19.48903291
222	II	Image	22.35804476	51.15254623	21.78610367	31.76556488
223	II	Image	56.14412773	65.25800715	53.19610763	58.19941417
224	II	Image	70.74135178	35.49350725	22.44514275	42.89333393
225	II	Image	62.83313834	87.29770656	50.67680825	66.93588439
226	II	Image	77.56108829	89.89347249	56.15014045	74.53490041
227	II	Image	29.04671865	16.84793607	53.52289064	33.13918178
228	II	Image	62.00694182	98.58359692	37.05703146	65.8825234
229	II	Image	68.94919397	66.53669007	46.58202889	60.68930431
230	II	Image	15.43320277	44.76055811	52.381601	37.52512063
231	II	Image	21.27077266	7.244350547	26.41156208	18.30889509
232	II	Image	9.036094973	12.07036008	48.12415019	23.07686842
233	II	Image	24.85226606	23.02504197	12.10840317	19.99523707
234	II	Image	62.86741598	74.45982896	47.70046149	61.67590214
235	II	Image	39.99270534	67.83787082	46.52369726	51.45142447
236	II	Image	71.70798772	99.87318428	87.63886608	86.40667936
237	II	Image	80.70386591	40.57967311	68.60225052	63.29526318
238	II	Image	13.46950444	48.81805124	78.46933659	46.91896409
239	II	Image	75.86057187	49.43995999	55.57062884	60.2903869
240	II	Image	91.84095966	56.988674	96.30028099	81.70997155
241	II	Image	44.71312607	85.63747569	49.03796997	59.79619058
242	II	Image	43.65209258	34.81319636	61.84598846	46.7704258
243	II	Image	76.75675967	29.12478875	53.7941215	53.22522331
244	II	Image	26.9932938	62.33795609	42.88350396	44.07158462
245	II	Image	13.38591519	63.10503807	44.80768119	40.43287815
246	II	Image	30.65573007	25.5785472	86.62312945	47.61913557
247	II	Image	37.83199897	92.1191247	53.46528038	61.13880135
248	II	Image	49.77989736	33.12950139	55.57916513	46.16285463
249	II	Image	37.82103509	61.89875479	48.49496473	49.4049182
250	II	Image	69.59201315	39.56367817	25.92187146	45.02585426
251	II	Image	94.42346277	10.26908716	69.84353583	58.17869525
252	II	Image	49.07373189	44.81123731	9.961148533	34.61537258
253	II	Image	47.13895269	79.37374225	92.21156311	72.90808601
254	II	Image	58.21613985	87.02312203	83.52191964	76.25372717
255	II	Image	77.99687345	62.5716692	35.65529547	58.74127937
256	II	Image	95.3436664	46.21242415	25.39066778	55.64891944
257	II	Image	17.99434321	29.32768754	40.4802882	29.26743965
258	II	Image	48.97459956	41.64058418	95.35944843	61.99154405
259	II	Image	50.76592999	39.47761583	13.56469241	34.60274608
260	II	Image	6.717495641	24.47606828	12.84	14.67785464
261	II	Image	12.66623843	15.01182908	15.93511426	14.53772726
262	II	Image	45.56905279	87.84091288	39.08015461	57.49670676
263	II	Image	19.52793814	25.16588434	47.98649614	30.89343954
264	II	Image	11.56158357	43.94709371	9.53353126	21.68073618
265	II	Image	8.963817439	33.25839128	8.70344652	16.97521841
266	II	Image	82.40760838	96.70792579	99.87466789	92.99673402
267	II	Image	51.58299008	77.61814597	100	76.40037868
268	II	Image	18.98420636	29.63453658	46.07344135	31.56406143
269	II	Image	58.30178286	38.49571894	40.27807887	45.69186022
270	II	Image	58.90601056	33.68966584	37.53725296	43.37764312
271	II	Image	43.13315604	77.16116329	17.66388766	45.98606899
272	II	Image	67.28297088		30.20438673	48.74367881
273	II	Image	49.18516897	24.14664771	50.81	41.38060556
274	II	Image	62.66398143	86.20750751	47.7253757	65.53228822
275	II	Image	19.34494897	99.86414667	13.23730284	44.14879949
276	II	Image	74.1222417	26.94565502	35.63691025	45.56826899
277	II	Image	61.77384972	61.37884684	64.11237159	62.42168939
278	II	Image	92.1410254	62.47029303	16.12303128	56.9114499
279	II	Image	26.29030404	17.55653005	57.75856329	33.8684658
280	II	Image	29.29106243	23.56811305	46.21749286	33.02555611
281	II	Image	56.18330839	77.89671216	31.01972769	55.03324941
282	II	Image	55.22502073	65.06525581	64.16363108	61.48463587
283	II	Image	52.77686471	55.39690565	32.65146319	46.94174452
284	II	Image	28.59018618	53.9119894	62.59678961	48.36632173
285	II	Image	40.77577245	51.21832618	50.28592371	47.42667411
286	II	Image	53.29298691	53.61764885	3.169762162	36.69346597
287	II	Image	46.34534921	96.32442028	91.56012102	78.07663017
288	II	Image	81.55105349	74.61699223	33.30969498	63.1592469
289	II	Image	56.66249442	73.30846427	70.89849003	66.95648291
290	II	Image	58.08030877	96.94765756	56.62981226	70.55259286
291	II	Image	66.07353774	46.05853355	52.46993899	54.86733676
292	II	Image	63.12322601	97.10973597	70.52768416	76.92021538
293	II	Image	57.0964846	60.71477149	54.36614355	57.39246655
294	II	Image	34.3430698	69.80798089	13.36484002	39.17196357
295	II	Image	27.53460701	43.33184758	50.196924	40.35445953
296	II	Image	70.46919444	64.39235635	75.31946949	70.06034009
297	II	Image	77.87719838	39.85631198	73.22185822	63.65178953
298	II	Image	57.73691599	93.75104119	86.90388913	79.46394877
299	II	Image	70.64125417	4.50629005	93.71313314	56.28689245
300	II	Image	36.83587687	85.94994031	99.97623272	74.25401663
301	II	Image	64.48982316	27.13772515	51.151988	47.59317877
302	II	Image	63.31933948	44.76915978	75.62877715	61.23909214
303	II	Image	59.28336982	71.57674045	45.87977737	58.91329588
304	II	Image	87.51128987	89.53854288	15.38250989	64.14411421
305	II	Image	13.0584621	32.83387249	30.97019667	25.62084375
306	II	Image	36.05421405	41.06662721	58.8338233	45.31822152
307	II	Image	55.98333972	72.79387385	67.1104234	65.29587899
308	II	Image	13.55474186	13.2374001	19.48262279	15.42492158
309	II	Image	98.39988673	98.1080283	95.20215815	97.23669106
310	II	Image	90.20714126	97.48356088	92.51278513	93.40116242
311	II	Image	31.83153557	64.59306903	44.23399519	46.88619993
312	II	Image	9.673969401	47.52592559	69.42015907	42.20668469
313	II	Image	67.82814008	12.04927999	59.92134774	46.59958927
314	II	Image	69.19250013	100	90.73657232	86.64302415
315	II	Image	29.02304043	61.25341438	94.8011537	61.69253617
316	II	Image	40.0540207	86.94612637	89.76358248	72.25457652
317	II	Image	29.66193846	67.77404462	22.84299692	40.09299333
318	II	Image	41.59748011	5.567406782	2.892351984	16.68574629
319	II	Image	24.80144164	41.87727623	91.26676587	52.64849458
320	II	Image	24.89846093	42.54746512	45.97026606	37.80539737
321	II	Image	84.93	48.02176902	47.14116766	60.03097889
322	II	Image	56.18713851	8.934574165	66.48804774	43.86992014
323	II	Image	54.3685576	70.96407359	57.84119429	61.05794183
324	II	Image	81.06882989	12.97475215	32.49700326	42.1801951
325	II	Image	81.06136206	99.84204711	83.28089442	88.06143453
326	II	Image	44.64034336	35.07108581	77.98367825	52.56503581
327	II	Image	18.54221766	91.32066559	90.82626837	66.89638387
328	II	Image	31.73463659	39.90958152	20.53454236	30.72625349
329	II	Image	92.27847159	35.52701298	57.94733301	61.91760586
330	II	Image	71.47249367	59.13129456	78.51792986	69.70723936
331	II	Image	84.3252605	99.7690672	60.85612502	81.65015091
332	II	Image	31.85298772	78.12529758	37.21284129	49.06370886
333	II	Image	50.56570015	77.55827153	7.381081231	45.16835097
334	II	Image	58.26221122	25.89807077	22.99579955	35.71869385
335	II	Image	64.67224449	93.92763848	93.25714993	83.9523443
151	II	Image	50.71814856	35.00924135	17.56304686	34.43014559
336	II	Image	40.23472695	60.21360084	66.67279398	55.70704059
337	II	Image	28.65150851	49.79526154	44.19607849	40.88094952
338	II	Image	52.13445622	31.99522885	34.72775664	39.61914724
339	II	Image	44.77762845	72.17960655	46.66462134	54.54061878
340	II	Image	50.69688021	53.58963231	82.20162689	62.16271314
341	II	Image		66.90923538	99.99677984	83.45300761
342	II	Image	72.5479045	95.66173642	52.26087711	73.49017268
343	II	Image	69.74696275	67.20266638	72.27965023	69.74309312
344	II	Image	43.0908599	12.46333338	35.15785102	30.2373481
345	II	Image	34.58607839	56.82957933	42.42835358	44.61467043
346	II	Image	66.24919726	51.06050199	45.88883875	54.39951266
347	II	Image	6.38116729	51.82868589	36.10990091	31.43991803
348	II	Image	37.04146619	19.57547636	32.76993177	29.79562477
349	II	Image	97.31112983	75.73859872	24.04240416	65.69737757
350	II	Image	37.47878745	38.39769831	26.65039071	34.17562549
351	II	Image	33.86380016	99.99026835	99.1449601	77.66634287
352	II	Image	87.16511037	55.81000978	73.99700366	72.32404127
353	II	Image	23.05842104	35.69637275	34.75913655	31.17131012
354	II	Image	35.69926804	34.9682872	63.99895955	44.88883826
355	II	Image	71.06861355	40.83767401	35.77953169	49.22860642
