# Supplementary material for: Genome-wide association study reveals candidate loci for resistance to anthracnose in blueberry
Source: G3 (Bethesda). 2025 Sep 8;15(11):jkaf187. doi: 10.1093/g3journal/jkaf187 (PMC12610935; doi:10.1093/g3journal/jkaf187)
Supplement: jkaf187_Supplementary_Data [file jkaf187_supplementary_data.zip › Supplemental_File_S3_G3-2025-406108.csv]

Supplementary file S3. Pedigree-based relationship matrix (A matrix) constructed from known parental information	Pedigreematrix: Pedigree-based relationship matrix	A matrix) constructed from known parental information
	10	7	1	6	8	3	5	4	9	12	352	351	2	353	350	11	158	157	349	348	155	347	355	354	346	345	344	343	342	341	340	154	339	338	337	336	153	152	151	150	149	335	334	148	147	146	145	210	281
10	1.081747089	0.083877352	0.086784787	0.119487974	0.119487974	0.078904064	0.073319259	0.571863827	0.122898087	0.112225223	0.121492498	0.44202737	0.047039906	0.093409918	0.180082652	0.103621857	0.03943536	0.338466573	0.181342392	0.062927592	0.127880721	0.075080221	0	0.043274272	0	0.061449044	0.068757931	0.061449044	0.12463448	0.076949423	0.35975643	0.046616091	0.061592488	0.04145322	0.190099279	0	0.079441115	0.062934243	0.181000246	0.188481918	0.16509038	0.051507132	0.073336698	0.093648763	0.045721886	0.053785744	0.090671196	0.183072165	0.139414772
7	0.083877352	1.066097244	0.237754035	0.130814217	0.130814217	0.594315562	0.204340913	0.115205344	0.185914684	0.351755963	0.128177126	0.09076271	0.321629575	0.110346559	0.159153428	0.180051813	0.071832623	0.17299181	0.165692417	0.173628694	0.059891784	0.065089964	0	0.051424937	0	0.092957342	0.068299736	0.092957342	0.122337014	0.366923389	0.196967955	0.310111814	0.031730931	0.058821464	0.114868158	0	0.085573243	0.195782761	0.086437422	0.222862623	0.043188223	0.157276332	0.078541528	0.228749449	0.083763677	0.238608292	0.082846208	0.117034783	0.073749517
1	0.086784787	0.237754035	1.056512876	0.15893767	0.15893767	0.219097941	0.240502337	0.171634015	0.188875976	0.172344114	0.175016637	0.126174298	0.147950496	0.138404015	0.168407661	0.169583294	0.111025238	0.599411547	0.205400372	0.086049024	0.074005476	0.098320009	0	0.089057962	0	0.094437988	0.12894885	0.094437988	0.16435744	0.409341472	0.102954218	0.125255421	0.037675875	0.132914522	0.144156891	0	0.122432618	0.186437708	0.110085335	0.147324218	0.050582516	0.094552806	0.088726255	0.153973238	0.125081283	0.158399674	0.102700186	0.169620288	0.096531235
6	0.119487974	0.130814217	0.15893767	1.106223024	0.614343775	0.200696053	0.12296733	0.119377797	0.323914485	0.296048878	0.160226489	0.128809063	0.109335262	0.588221261	0.156052172	0.261986711	0.1282864	0.15585712	0.234649552	0.084832605	0.129230799	0.081851878	0	0.075046019	0	0.161957242	0.262752619	0.161957242	0.161594696	0.153902399	0.126632467	0.193710606	0.056765227	0.086962629	0.213977342	0	0.347417511	0.135294889	0.171722274	0.19211156	0.291491753	0.216681298	0.449880555	0.206275856	0.101165092	0.138455005	0.117324776	0.150829219	0.139902562
8	0.119487974	0.130814217	0.15893767	0.614343775	1.106223024	0.200696053	0.12296733	0.119377797	0.323914485	0.296048878	0.160226489	0.128809063	0.109335262	0.711191074	0.156052172	0.384956524	0.1282864	0.15585712	0.296134458	0.084832605	0.190715705	0.081851878	0	0.075046019	0	0.161957242	0.201267713	0.161957242	0.161594696	0.153902399	0.126632467	0.1322257	0.056765227	0.086962629	0.213977342	0	0.224447698	0.135294889	0.171722274	0.19211156	0.16852194	0.155196392	0.265425837	0.206275856	0.101165092	0.138455005	0.148067229	0.150829219	0.201387469
3	0.078904064	0.594315562	0.219097941	0.200696053	0.200696053	1.08446681	0.170218177	0.136167868	0.168518815	0.602598751	0.17758161	0.110045589	0.561824233	0.160317454	0.130300035	0.221483805	0.076229251	0.165531978	0.188757135	0.176380417	0.068316602	0.069726359	0	0.064556998	0	0.084259408	0.13899951	0.084259408	0.194670471	0.298784493	0.196294274	0.201246156	0.030490516	0.112491724	0.140824071	0	0.114844519	0.27622821	0.095017367	0.171549628	0.060037021	0.232377702	0.110782507	0.18063679	0.130323167	0.200483996	0.094378568	0.149598567	0.08162154
5	0.073319259	0.204340913	0.240502337	0.12296733	0.12296733	0.170218177	1.098093496	0.119808276	0.156779428	0.134808537	0.145435034	0.112422226	0.134477309	0.116909608	0.148825072	0.127311095	0.126878748	0.229109078	0.160778795	0.071172044	0.06138823	0.128668119	0	0.117731345	0	0.078389714	0.102269148	0.078389714	0.142507151	0.199794186	0.08820681	0.180377576	0.027027115	0.059903611	0.128838837	0	0.116823936	0.18714961	0.104650795	0.133090412	0.03990674	0.084843959	0.075402922	0.128766692	0.095744534	0.130812285	0.080389397	0.35639961	0.08808525
4	0.571863827	0.115205344	0.171634015	0.119377797	0.119377797	0.136167868	0.119808276	1.04925315	0.12676325	0.127625673	0.135682154	0.296893426	0.084646646	0.097814704	0.146698589	0.14615055	0.059967721	0.258732183	0.196125249	0.073029904	0.094869273	0.080261062	0	0.082061694	0	0.063381625	0.138451413	0.063381625	0.133684129	0.153944319	0.222110308	0.065028966	0.045563564	0.064216879	0.153942164	0	0.085851967	0.128776774	0.133321812	0.156799986	0.101327428	0.065763403	0.069402983	0.11253185	0.138514765	0.097882965	0.098062625	0.335118114	0.108286003
9	0.122898087	0.185914684	0.188875976	0.323914485	0.323914485	0.168518815	0.156779428	0.12676325	1.1392812	0.227645884	0.130311609	0.122058223	0.099037944	0.250325132	0.153915854	0.173087387	0.117276623	0.172553335	0.185195008	0.074566718	0.093974888	0.086216986	0	0.075839815	0	0.5696406	0.143846867	0.5696406	0.135544155	0.16185728	0.109328785	0.119700093	0.072613451	0.061807253	0.172031155	0	0.153230455	0.133164903	0.142872172	0.172141293	0.096340882	0.107812994	0.153157336	0.232266883	0.089012279	0.128438876	0.092597504	0.136516979	0.109667342
12	0.112225223	0.351755963	0.172344114	0.296048878	0.296048878	0.602598751	0.134808537	0.127625673	0.227645884	1.080170568	0.148980866	0.11584122	0.314839672	0.228806807	0.135050024	0.197485416	0.093547486	0.151684589	0.18034709	0.119133535	0.082502486	0.069131889	0	0.062654852	0	0.113822942	0.140912829	0.113822942	0.15811224	0.204997241	0.160258273	0.147606344	0.040855487	0.080723291	0.159684898	0	0.134128574	0.189114588	0.12237238	0.1714538	0.088040372	0.168598336	0.14361858	0.179185524	0.102376038	0.152612192	0.090173545	0.134187182	0.093456719
352	0.121492498	0.128177126	0.175016637	0.160226489	0.160226489	0.17758161	0.145435034	0.135682154	0.130311609	0.148980866	1.077481615	0.148273109	0.135080325	0.135528397	0.112898249	0.145666269	0.082013365	0.152231942	0.162806666	0.078186646	0.068439647	0.078139228	0	0.060519608	0	0.065155805	0.119198522	0.065155805	0.193169535	0.16357307	0.116056082	0.076606299	0.035106939	0.082891882	0.143165667	0	0.10493456	0.166156882	0.097527421	0.114998338	0.055243184	0.089618075	0.093037634	0.120355749	0.098235758	0.112096663	0.081403333	0.142957299	0.083171222
351	0.44202737	0.09076271	0.126174298	0.128809063	0.128809063	0.110045589	0.112422226	0.296893426	0.122058223	0.11584122	0.148273109	1.123295348	0.068034053	0.103112426	0.126072197	0.111065156	0.059226746	0.203981906	0.155318267	0.062167714	0.084800541	0.072182161	0	0.058237531	0	0.061029112	0.126502177	0.061029112	0.127792679	0.123542027	0.179313437	0.06022664	0.037441086	0.051224694	0.136305604	0	0.086977797	0.13763145	0.12464886	0.13171201	0.087455687	0.082887208	0.074616975	0.101151951	0.099212673	0.0802161	0.077659134	0.14341948	0.096581186
2	0.047039906	0.321629575	0.147950496	0.109335262	0.109335262	0.561824233	0.134477309	0.084646646	0.099037944	0.314839672	0.135080325	0.068034053	1.033762036	0.102681777	0.102406444	0.126810966	0.075588481	0.10861166	0.114020472	0.096703232	0.040578536	0.059423932	0	0.039587162	0	0.049518972	0.077007049	0.049518972	0.116735009	0.170756791	0.107536681	0.113121079	0.018032598	0.06357246	0.102557514	0	0.066977908	0.183586995	0.070797166	0.119048008	0.033213804	0.125299454	0.06164956	0.124493977	0.075574772	0.125606286	0.057010236	0.102243503	0.0495203
353	0.093409918	0.110346559	0.138404015	0.588221261	0.711191074	0.160317454	0.116909608	0.097814704	0.250325132	0.228806807	0.135528397	0.103112426	0.102681777	1.180247479	0.135667342	0.266009471	0.114951727	0.129815675	0.21655057	0.067880965	0.13087567	0.073669285	0	0.059938846	0	0.125162566	0.170075658	0.125162566	0.130895909	0.126109072	0.099669122	0.120789502	0.04396759	0.068885271	0.176555746	0	0.203856051	0.124207612	0.140435946	0.160720267	0.158731555	0.136323822	0.24831221	0.165941875	0.081080414	0.116523397	0.108275285	0.126844024	0.14002414
350	0.180082652	0.159153428	0.168407661	0.156052172	0.156052172	0.130300035	0.148825072	0.146698589	0.153915854	0.135050024	0.112898249	0.126072197	0.102406444	0.135667342	1.060758146	0.115348514	0.099973757	0.159334341	0.163411573	0.056838006	0.086944788	0.095992381	0	0.046773174	0	0.076957927	0.076753912	0.076957927	0.109506879	0.1208158	0.102636404	0.081650986	0.025956732	0.044417228	0.223226123	0	0.085752938	0.119811774	0.196149169	0.24194206	0.061523375	0.073042885	0.083065429	0.14064054	0.063980932	0.233734445	0.081705787	0.119937085	0.097704098
11	0.103621857	0.180051813	0.169583294	0.261986711	0.384956524	0.221483805	0.127311095	0.14615055	0.173087387	0.197485416	0.145666269	0.111065156	0.126810966	0.266009471	0.115348514	1.095537049	0.080053488	0.144821421	0.239781065	0.160565713	0.093979837	0.076768515	0	0.062483791	0	0.086543693	0.131079084	0.086543693	0.144507394	0.158162237	0.132046792	0.099555297	0.037504511	0.079569885	0.136324361	0	0.124859205	0.131233392	0.105264113	0.130706211	0.07844941	0.106685427	0.128138145	0.141136924	0.121110701	0.123343997	0.119890532	0.129453289	0.105600602
158	0.03943536	0.071832623	0.111025238	0.1282864	0.1282864	0.076229251	0.126878748	0.059967721	0.117276623	0.093547486	0.082013365	0.059226746	0.075588481	0.114951727	0.099973757	0.080053488	1.039779964	0.094127943	0.087180619	0.035096643	0.040148923	0.062867699	0	0.044324145	0	0.058638311	0.074468493	0.058638311	0.077896938	0.084400274	0.04398528	0.058658521	0.015122952	0.031900122	0.12624771	0	0.081841047	0.156504048	0.088959373	0.109689099	0.03700102	0.04972133	0.063177443	0.095135593	0.048959019	0.076224311	0.043590309	0.106086516	0.054089894
157	0.338466573	0.17299181	0.599411547	0.15585712	0.15585712	0.165531978	0.229109078	0.258732183	0.172553335	0.151684589	0.152231942	0.203981906	0.10861166	0.129815675	0.159334341	0.144821421	0.094127943	1.093118456	0.188502544	0.075997228	0.087303483	0.101368212	0	0.130319111	0	0.086276667	0.117070227	0.086276667	0.162586975	0.26908122	0.165715524	0.115385531	0.042902248	0.092536334	0.15195211	0	0.116507569	0.148867937	0.129316549	0.152148609	0.081272602	0.082313346	0.088234385	0.134423842	0.09744986	0.119985584	0.094251272	0.174819514	0.107705839
349	0.181342392	0.165692417	0.205400372	0.234649552	0.296134458	0.188757135	0.160778795	0.196125249	0.185195008	0.18034709	0.162806666	0.155318267	0.114020472	0.21655057	0.163411573	0.239781065	0.087180619	0.188502544	1.131927184	0.086805266	0.319313625	0.107756938	0	0.072290727	0	0.092597504	0.133140848	0.092597504	0.160239397	0.180059781	0.130315783	0.09794868	0.046829562	0.082088267	0.203289336	0	0.130257602	0.140466731	0.148199516	0.169311782	0.081330187	0.105100508	0.124852577	0.151890249	0.216734555	0.129219211	0.326607542	0.149328292	0.213834239
348	0.062927592	0.173628694	0.086049024	0.084832605	0.084832605	0.176380417	0.071172044	0.073029904	0.074566718	0.119133535	0.078186646	0.062167714	0.096703232	0.067880965	0.056838006	0.160565713	0.035096643	0.075997228	0.086805266	1.014137445	0.035770023	0.043035221	0	0.031787193	0	0.037283359	0.063569237	0.037283359	0.114317005	0.102794545	0.111149716	0.190668871	0.081169881	0.041307348	0.062187119	0	0.053423187	0.080092571	0.048742121	0.06894276	0.0290741	0.061178947	0.048771997	0.091304171	0.053205496	0.071096346	0.043402633	0.064605421	0.04232711
155	0.127880721	0.059891784	0.074005476	0.129230799	0.190715705	0.068316602	0.06138823	0.094869273	0.093974888	0.082502486	0.068439647	0.084800541	0.040578536	0.13087567	0.086944788	0.093979837	0.040148923	0.087303483	0.319313625	0.035770023	1.016425288	0.056527181	0	0.031565404	0	0.046987444	0.063301571	0.046987444	0.073139706	0.077405519	0.070143759	0.042081498	0.024562574	0.030636298	0.097495743	0	0.064113406	0.056576134	0.086720415	0.093066408	0.04829279	0.046562616	0.064692097	0.069727025	0.042339126	0.049537864	0.159656812	0.06486015	0.159810729
347	0.075080221	0.065089964	0.098320009	0.081851878	0.081851878	0.069726359	0.128668119	0.080261062	0.086216986	0.069131889	0.078139228	0.072182161	0.059423932	0.073669285	0.095992381	0.076768515	0.062867699	0.101368212	0.107756938	0.043035221	0.056527181	1.022498466	0	0.063066948	0	0.043108493	0.07075403	0.043108493	0.07182239	0.106542972	0.054806255	0.060546749	0.023920695	0.034552992	0.106737234	0	0.067081825	0.088046197	0.094612551	0.104200318	0.029847997	0.044076436	0.049443318	0.07412894	0.051962547	0.056828275	0.053878469	0.094946315	0.068376494
355	0	0	0	0	0	0	0	0	0	0	0	0	0	0	0	0	0	0	0	0	0	0	1	0	0	0	0	0	0	0	0	0	0	0	0	0	0	0	0	0	0	0	0	0	0	0	0	0	0
354	0.043274272	0.051424937	0.089057962	0.075046019	0.075046019	0.064556998	0.117731345	0.082061694	0.075839815	0.062654852	0.060519608	0.058237531	0.039587162	0.059938846	0.046773174	0.062483791	0.044324145	0.130319111	0.072290727	0.031787193	0.031565404	0.063066948	0	1.013997365	0	0.037919907	0.07342321	0.037919907	0.075763158	0.087830347	0.042085244	0.0555789	0.015300273	0.029914695	0.053907272	0	0.057453388	0.070312999	0.047879016	0.052342625	0.024170789	0.037396811	0.041062844	0.058519139	0.053288234	0.047034991	0.036145364	0.088901385	0.040867219
346	0	0	0	0	0	0	0	0	0	0	0	0	0	0	0	0	0	0	0	0	0	0	0	0	1	0	0	0	0	0	0	0	0	0	0	0	0	0	0	0	0	0	0	0	0	0	0	0	0
345	0.061449044	0.092957342	0.094437988	0.161957242	0.161957242	0.084259408	0.078389714	0.063381625	0.5696406	0.113822942	0.065155805	0.061029112	0.049518972	0.125162566	0.076957927	0.086543693	0.058638311	0.086276667	0.092597504	0.037283359	0.046987444	0.043108493	0	0.037919907	0	1.023213533	0.071923433	0.5348203	0.067772078	0.08092864	0.054664392	0.059850046	0.286306726	0.030903627	0.086015578	0	0.076615227	0.066582451	0.071436086	0.086070646	0.048170441	0.053906497	0.076578668	0.116133442	0.044506139	0.064219438	0.046298752	0.06825849	0.054833671
344	0.068757931	0.068299736	0.12894885	0.262752619	0.201267713	0.13899951	0.102269148	0.138451413	0.143846867	0.140912829	0.119198522	0.126502177	0.077007049	0.170075658	0.076753912	0.131079084	0.074468493	0.117070227	0.133140848	0.063569237	0.063301571	0.07075403	0	0.07342321	0	0.071923433	1.076950208	0.071923433	0.12405608	0.154887813	0.078800326	0.089262745	0.028445709	0.067837102	0.119976657	0	0.208486262	0.139276856	0.146178315	0.134035546	0.082095396	0.165029995	0.223045073	0.146223148	0.159038457	0.129721739	0.066570424	0.123836338	0.074114716
343	0.061449044	0.092957342	0.094437988	0.161957242	0.161957242	0.084259408	0.078389714	0.063381625	0.5696406	0.113822942	0.065155805	0.061029112	0.049518972	0.125162566	0.076957927	0.086543693	0.058638311	0.086276667	0.092597504	0.037283359	0.046987444	0.043108493	0	0.037919907	0	0.5348203	0.071923433	1.023213533	0.067772078	0.08092864	0.054664392	0.059850046	0.286306726	0.030903627	0.086015578	0	0.076615227	0.066582451	0.071436086	0.086070646	0.048170441	0.053906497	0.076578668	0.116133442	0.044506139	0.064219438	0.046298752	0.06825849	0.054833671
342	0.12463448	0.122337014	0.16435744	0.161594696	0.161594696	0.194670471	0.142507151	0.133684129	0.135544155	0.15811224	0.193169535	0.127792679	0.116735009	0.130895909	0.109506879	0.144507394	0.077896938	0.162586975	0.160239397	0.114317005	0.073139706	0.07182239	0	0.075763158	0	0.067772078	0.12405608	0.067772078	1.087580311	0.152888537	0.115754719	0.093211076	0.041643277	0.072868619	0.122819279	0	0.110638635	0.142499768	0.098558402	0.112481166	0.055977984	0.090280289	0.090786634	0.120578465	0.094069458	0.109224775	0.080119698	0.126556131	0.087418683
341	0.076949423	0.366923389	0.409341472	0.153902399	0.153902399	0.298784493	0.199794186	0.153944319	0.16185728	0.204997241	0.16357307	0.123542027	0.170756791	0.126109072	0.1208158	0.158162237	0.084400274	0.26908122	0.180059781	0.102794545	0.077405519	0.106542972	0	0.087830347	0	0.08092864	0.154887813	0.08092864	0.152888537	1.117639778	0.119072056	0.153775276	0.031336883	0.094697365	0.130132029	0	0.10914784	0.18095734	0.093438803	0.141963806	0.048094278	0.107424798	0.085506126	0.15228701	0.139111396	0.153557436	0.090029891	0.16565489	0.094356489
340	0.35975643	0.196967955	0.102954218	0.126632467	0.126632467	0.196294274	0.08820681	0.222110308	0.109328785	0.160258273	0.116056082	0.179313437	0.107536681	0.099669122	0.102636404	0.132046792	0.04398528	0.165715524	0.130315783	0.111149716	0.070143759	0.054806255	0	0.042085244	0	0.054664392	0.078800326	0.054664392	0.115754719	0.119072056	1.055404518	0.079306374	0.038006273	0.050576919	0.111060515	0	0.075845289	0.093672335	0.095066759	0.118033262	0.076627671	0.075355071	0.073471581	0.097742103	0.06067703	0.082684333	0.065157891	0.110021946	0.079351799
154	0.046616091	0.310111814	0.125255421	0.193710606	0.1322257	0.201246156	0.180377576	0.065028966	0.119700093	0.147606344	0.076606299	0.06022664	0.113121079	0.120789502	0.081650986	0.099555297	0.058658521	0.115385531	0.09794868	0.190668871	0.042081498	0.060546749	0	0.0555789	0	0.059850046	0.089262745	0.059850046	0.093211076	0.153775276	0.079306374	1.03987438	0.050271485	0.036870024	0.075609809	0	0.122564254	0.102303134	0.091751693	0.107736966	0.054254663	0.097022885	0.112778271	0.119474517	0.068030863	0.105774024	0.04897434	0.092218993	0.053839484
339	0.061592488	0.031730931	0.037675875	0.056765227	0.056765227	0.030490516	0.027027115	0.045563564	0.072613451	0.040855487	0.035106939	0.037441086	0.018032598	0.04396759	0.025956732	0.037504511	0.015122952	0.042902248	0.046829562	0.081169881	0.024562574	0.023920695	0	0.015300273	0	0.286306726	0.028445709	0.286306726	0.041643277	0.031336883	0.038006273	0.050271485	1.00877778	0.017449538	0.030591477	0	0.033081878	0.024008792	0.025881912	0.029042689	0.021890368	0.020163084	0.030212572	0.049590798	0.020293215	0.021003888	0.023414781	0.026992741	0.029477508
338	0.04145322	0.058821464	0.132914522	0.086962629	0.086962629	0.112491724	0.059903611	0.064216879	0.061807253	0.080723291	0.082891882	0.051224694	0.06357246	0.068885271	0.044417228	0.079569885	0.031900122	0.092536334	0.082088267	0.041307348	0.030636298	0.034552992	0	0.029914695	0	0.030903627	0.067837102	0.030903627	0.072868619	0.094697365	0.050576919	0.036870024	0.017449538	1.010266984	0.060668379	0	0.065755582	0.066788486	0.04050732	0.048528849	0.02692231	0.04643737	0.048282018	0.054101329	0.058993937	0.058012543	0.041044133	0.065013805	0.043569239
337	0.190099279	0.114868158	0.144156891	0.213977342	0.213977342	0.140824071	0.128838837	0.153942164	0.172031155	0.159684898	0.143165667	0.136305604	0.102557514	0.176555746	0.223226123	0.136324361	0.12624771	0.15195211	0.203289336	0.062187119	0.097495743	0.106737234	0	0.053907272	0	0.086015578	0.119976657	0.086015578	0.122819279	0.130132029	0.111060515	0.075609809	0.030591477	0.060668379	1.091773634	0	0.10791024	0.124903691	0.214780802	0.380935269	0.092881745	0.092505004	0.12476604	0.156959682	0.092644952	0.142903492	0.101644668	0.180211258	0.108124865
336	0	0	0	0	0	0	0	0	0	0	0	0	0	0	0	0	0	0	0	0	0	0	0	0	0	0	0	0	0	0	0	0	0	0	0	1	0	0	0	0	0	0	0	0	0	0	0	0	0
153	0.079441115	0.085573243	0.122432618	0.347417511	0.224447698	0.114844519	0.116823936	0.085851967	0.153230455	0.134128574	0.10493456	0.086977797	0.066977908	0.203856051	0.085752938	0.124859205	0.081841047	0.116507569	0.130257602	0.053423187	0.064113406	0.067081825	0	0.057453388	0	0.076615227	0.208486262	0.076615227	0.110638635	0.10914784	0.075845289	0.122564254	0.033081878	0.065755582	0.10791024	0	1.081499575	0.105397236	0.154754528	0.139573359	0.096784517	0.168120213	0.2707062	0.148701391	0.101214707	0.120108597	0.065128801	0.098176998	0.086987753
152	0.062934243	0.195782761	0.186437708	0.135294889	0.135294889	0.27622821	0.18714961	0.128776774	0.133164903	0.189114588	0.166156882	0.13763145	0.183586995	0.124207612	0.119811774	0.131233392	0.156504048	0.148867937	0.140466731	0.080092571	0.056576134	0.088046197	0	0.070312999	0	0.066582451	0.139276856	0.066582451	0.142499768	0.18095734	0.093672335	0.102303134	0.024008792	0.066788486	0.124903691	0	0.105397236	1.085717928	0.098372209	0.129233957	0.041690503	0.140376798	0.074860439	0.124819454	0.11758536	0.1238602	0.070233365	0.138910998	0.075801434
151	0.181000246	0.086437422	0.110085335	0.171722274	0.171722274	0.095017367	0.104650795	0.133321812	0.142872172	0.12237238	0.097527421	0.12464886	0.070797166	0.140435946	0.196149169	0.105264113	0.088959373	0.129316549	0.148199516	0.048742121	0.086720415	0.094612551	0	0.047879016	0	0.071436086	0.146178315	0.071436086	0.098558402	0.093438803	0.095066759	0.091751693	0.025881912	0.04050732	0.214780802	0	0.154754528	0.098372209	1.048686397	0.241869799	0.065555599	0.098838639	0.135362397	0.146954998	0.092240777	0.115926486	0.074099758	0.10718224	0.095484314
150	0.188481918	0.222862623	0.147324218	0.19211156	0.19211156	0.171549628	0.133090412	0.156799986	0.172141293	0.1714538	0.114998338	0.13171201	0.119048008	0.160720267	0.24194206	0.130706211	0.109689099	0.152148609	0.169311782	0.06894276	0.093066408	0.104200318	0	0.052342625	0	0.086070646	0.134035546	0.086070646	0.112481166	0.141963806	0.118033262	0.107736966	0.029042689	0.048528849	0.380935269	0	0.139573359	0.129233957	0.241869799	1.118384306	0.07158813	0.115502705	0.1447088	0.263767449	0.084596895	0.35652129	0.084655891	0.128549864	0.103357459
149	0.16509038	0.043188223	0.050582516	0.291491753	0.16852194	0.060037021	0.03990674	0.101327428	0.096340882	0.088040372	0.055243184	0.087455687	0.033213804	0.158731555	0.061523375	0.07844941	0.03700102	0.081272602	0.081330187	0.0290741	0.04829279	0.029847997	0	0.024170789	0	0.048170441	0.082095396	0.048170441	0.055977984	0.048094278	0.076627671	0.054254663	0.021890368	0.02692231	0.092881745	0	0.096784517	0.041690503	0.065555599	0.07158813	1.008307764	0.068421216	0.137262226	0.063275059	0.031006509	0.056961969	0.040665094	0.060591325	0.052402487
335	0.051507132	0.157276332	0.094552806	0.216681298	0.155196392	0.232377702	0.084843959	0.065763403	0.107812994	0.168598336	0.089618075	0.082887208	0.125299454	0.136323822	0.073042885	0.106685427	0.04972133	0.082313346	0.105100508	0.061178947	0.046562616	0.044076436	0	0.037396811	0	0.053906497	0.165029995	0.053906497	0.090280289	0.107424798	0.075355071	0.097022885	0.020163084	0.04643737	0.092505004	0	0.168120213	0.140376798	0.098838639	0.115502705	0.068421216	1.036046906	0.202747556	0.120830709	0.07672903	0.118919153	0.052550254	0.075338295	0.053638267
334	0.073336698	0.078541528	0.088726255	0.449880555	0.265425837	0.110782507	0.075402922	0.069402983	0.153157336	0.14361858	0.093037634	0.074616975	0.06164956	0.24831221	0.083065429	0.128138145	0.063177443	0.088234385	0.124852577	0.048771997	0.064692097	0.049443318	0	0.041062844	0	0.076578668	0.223045073	0.076578668	0.090786634	0.085506126	0.073471581	0.112778271	0.030212572	0.048282018	0.12476604	0	0.2707062	0.074860439	0.135362397	0.1447088	0.137262226	0.202747556	1.165844505	0.152036697	0.082810827	0.136736171	0.062426289	0.080739925	0.071750827
148	0.093648763	0.228749449	0.153973238	0.206275856	0.206275856	0.18063679	0.128766692	0.11253185	0.232266883	0.179185524	0.120355749	0.101151951	0.124493977	0.165941875	0.14064054	0.141136924	0.095135593	0.134423842	0.151890249	0.091304171	0.069727025	0.07412894	0	0.058519139	0	0.116133442	0.146223148	0.116133442	0.120578465	0.15228701	0.097742103	0.119474517	0.049590798	0.054101329	0.156959682	0	0.148701391	0.124819454	0.146954998	0.263767449	0.063275059	0.120830709	0.152036697	1.085478162	0.092271782	0.215497993	0.075945124	0.114358112	0.081146181
147	0.045721886	0.083763677	0.125081283	0.101165092	0.101165092	0.130323167	0.095744534	0.138514765	0.089012279	0.102376038	0.098235758	0.099212673	0.075574772	0.081080414	0.063980932	0.121110701	0.048959019	0.09744986	0.216734555	0.053205496	0.042339126	0.051962547	0	0.053288234	0	0.044506139	0.159038457	0.044506139	0.094069458	0.139111396	0.06067703	0.068030863	0.020293215	0.058993937	0.092644952	0	0.101214707	0.11758536	0.092240777	0.084596895	0.031006509	0.07672903	0.082810827	0.092271782	1.077436672	0.090740496	0.108367278	0.103773447	0.051385696
146	0.053785744	0.238608292	0.158399674	0.138455005	0.138455005	0.200483996	0.130812285	0.097882965	0.128438876	0.152612192	0.112096663	0.0802161	0.125606286	0.116523397	0.233734445	0.123343997	0.076224311	0.119985584	0.129219211	0.071096346	0.049537864	0.056828275	0	0.047034991	0	0.064219438	0.129721739	0.064219438	0.109224775	0.153557436	0.082684333	0.105774024	0.021003888	0.058012543	0.142903492	0	0.120108597	0.1238602	0.115926486	0.35652129	0.056961969	0.118919153	0.136736171	0.215497993	0.090740496	1.061675135	0.064609606	0.104818456	0.05938738
145	0.090671196	0.082846208	0.102700186	0.117324776	0.148067229	0.094378568	0.080389397	0.098062625	0.092597504	0.090173545	0.081403333	0.077659134	0.057010236	0.108275285	0.081705787	0.119890532	0.043590309	0.094251272	0.326607542	0.043402633	0.159656812	0.053878469	0	0.036145364	0	0.046298752	0.066570424	0.046298752	0.080119698	0.090029891	0.065157891	0.04897434	0.023414781	0.041044133	0.101644668	0	0.065128801	0.070233365	0.074099758	0.084655891	0.040665094	0.052550254	0.062426289	0.075945124	0.108367278	0.064609606	1.021987864	0.074664146	0.10691712
210	0.183072165	0.117034783	0.169620288	0.150829219	0.150829219	0.149598567	0.35639961	0.335118114	0.136516979	0.134187182	0.142957299	0.14341948	0.102243503	0.126844024	0.119937085	0.129453289	0.106086516	0.174819514	0.149328292	0.064605421	0.06486015	0.094946315	0	0.088901385	0	0.06825849	0.123836338	0.06825849	0.126556131	0.16565489	0.110021946	0.092218993	0.026992741	0.065013805	0.180211258	0	0.098176998	0.138910998	0.10718224	0.128549864	0.060591325	0.075338295	0.080739925	0.114358112	0.103773447	0.104818456	0.074664146	1.067809426	0.079289771
281	0.139414772	0.073749517	0.096531235	0.139902562	0.201387469	0.08162154	0.08808525	0.108286003	0.109667342	0.093456719	0.083171222	0.096581186	0.0495203	0.14002414	0.097704098	0.105600602	0.054089894	0.107705839	0.213834239	0.04232711	0.159810729	0.068376494	0	0.040867219	0	0.054833671	0.074114716	0.054833671	0.087418683	0.094356489	0.079351799	0.053839484	0.029477508	0.043569239	0.108124865	0	0.086987753	0.075801434	0.095484314	0.103357459	0.052402487	0.053638267	0.071750827	0.081146181	0.051385696	0.05938738	0.10691712	0.079289771	1.029496859
171	0.160838592	0.184364377	0.175555542	0.359237099	0.359237099	0.209835938	0.161210874	0.15471848	0.212464791	0.215584183	0.202150376	0.146268628	0.119051864	0.276494772	0.131362414	0.239743802	0.095869605	0.174112634	0.213934623	0.085962647	0.097416243	0.105690602	0	0.081206612	0	0.106232395	0.166272306	0.106232395	0.162155847	0.184917562	0.131839207	0.129390836	0.042404868	0.080892863	0.167297885	0	0.1823248	0.144855251	0.13718821	0.15748232	0.109914099	0.130255281	0.183894774	0.162425513	0.11526119	0.132277492	0.106967312	0.157550204	0.111264432
218	0.216087628	0.090015586	0.111495138	0.195668432	0.195668432	0.106946804	0.086408296	0.162090637	0.209817045	0.141508393	0.100974448	0.141740685	0.060376503	0.150202874	0.105447229	0.11657057	0.069081171	0.139251342	0.140423015	0.054614554	0.074832823	0.0637093	0	0.052613642	0	0.104908522	0.150429756	0.104908522	0.103407341	0.108030595	0.112028953	0.070433556	0.03711875	0.048809815	0.138662855	0	0.13863931	0.089324075	0.127662606	0.140214015	0.083740562	0.106919897	0.177952016	0.180435004	0.088271126	0.103220857	0.070211508	0.107801252	0.08447277
229	0.0626111	0.067617833	0.090705171	0.137932448	0.199417354	0.07407388	0.088397832	0.066243263	0.104145829	0.088389187	0.073661526	0.061935377	0.048923226	0.140134932	0.068674106	0.098532528	0.11087611	0.08448336	0.112423691	0.036168845	0.064102371	0.048011675	0	0.036898598	0	0.052072914	0.064983734	0.052072914	0.070836179	0.072699662	0.052789603	0.052545375	0.022349963	0.038893443	0.082470181	0	0.08351013	0.086428858	0.063974148	0.074632523	0.0423095	0.048633473	0.067204969	0.075892524	0.04415709	0.057694059	0.056211845	0.072726097	0.079086519
190	0.081822088	0.105258704	0.133031828	0.162594448	0.162594448	0.158379577	0.113206689	0.115457068	0.127329565	0.138162215	0.130201489	0.10293921	0.092659406	0.128680644	0.096768845	0.142179896	0.06671383	0.117645951	0.147017168	0.103010662	0.059624995	0.065077833	0	0.05922065	0	0.063664782	0.132588615	0.063664782	0.128895027	0.135294401	0.090129209	0.08300709	0.036360827	0.071100466	0.117780601	0	0.09771507	0.117330616	0.088148747	0.099584987	0.058688873	0.085882932	0.100413034	0.125504209	0.118124473	0.109377895	0.073508584	0.113482639	0.070502778
301	0.160838592	0.184364377	0.175555542	0.359237099	0.359237099	0.209835938	0.161210874	0.15471848	0.212464791	0.215584183	0.202150376	0.146268628	0.119051864	0.276494772	0.131362414	0.239743802	0.095869605	0.174112634	0.213934623	0.085962647	0.097416243	0.105690602	0	0.081206612	0	0.106232395	0.166272306	0.106232395	0.162155847	0.184917562	0.131839207	0.129390836	0.042404868	0.080892863	0.167297885	0	0.1823248	0.144855251	0.13718821	0.15748232	0.109914099	0.130255281	0.183894774	0.162425513	0.11526119	0.132277492	0.106967312	0.157550204	0.111264432
177	0.044406085	0.110360593	0.1479438	0.109620267	0.109620267	0.147826708	0.158833462	0.142057982	0.111407418	0.113579924	0.104249065	0.107074013	0.085248847	0.087882947	0.082520402	0.128382346	0.062246976	0.125434638	0.223186954	0.059260833	0.045916854	0.116068863	0	0.087226525	0	0.055703709	0.156826037	0.055703709	0.102120159	0.188728218	0.065205551	0.084153832	0.019960383	0.062304919	0.097408843	0	0.083233458	0.137532826	0.067215431	0.083812439	0.032955827	0.066161162	0.059380196	0.09240564	0.359382733	0.097170334	0.111593477	0.138824275	0.059137982
169	0.090763888	0.347244109	0.161101848	0.200162399	0.261647305	0.24147412	0.142565126	0.114450173	0.169118968	0.198608383	0.121394519	0.099758723	0.143649834	0.192320639	0.143168369	0.16424417	0.086443733	0.13561568	0.20559883	0.088190572	0.117988007	0.070109292	0	0.053874848	0	0.084559484	0.133277804	0.084559484	0.118192072	0.178656743	0.112811432	0.142104534	0.032113694	0.054376059	0.146331885	0	0.143362697	0.134975917	0.135789439	0.266399056	0.061386086	0.130896917	0.148573871	0.373495832	0.090883052	0.231855061	0.102799415	0.112877457	0.129432513
322	0.044406085	0.110360593	0.1479438	0.109620267	0.109620267	0.147826708	0.158833462	0.142057982	0.111407418	0.113579924	0.104249065	0.107074013	0.085248847	0.087882947	0.082520402	0.128382346	0.062246976	0.125434638	0.223186954	0.059260833	0.045916854	0.116068863	0	0.087226525	0	0.055703709	0.156826037	0.055703709	0.102120159	0.188728218	0.065205551	0.084153832	0.019960383	0.062304919	0.097408843	0	0.083233458	0.137532826	0.067215431	0.083812439	0.032955827	0.066161162	0.059380196	0.09240564	0.359382733	0.097170334	0.111593477	0.138824275	0.059137982
312	0.079859927	0.088000856	0.098154323	0.104311578	0.135054031	0.084545562	0.090624126	0.07933413	0.11404835	0.081889329	0.072075024	0.0810857	0.052268277	0.098602658	0.079951284	0.08352511	0.047511907	0.092149087	0.141165769	0.039156946	0.093950538	0.065352401	0	0.051229808	0	0.057024175	0.086466106	0.057024175	0.074133832	0.098186429	0.058466702	0.07039503	0.01836599	0.031870427	0.080310758	0	0.095052695	0.076469284	0.10288695	0.087764678	0.036060385	0.06651305	0.078137304	0.077918528	0.065691445	0.067874168	0.070582885	0.083236838	0.102711179
233	0.025900842	0.303669034	0.07313213	0.045247057	0.045247057	0.185833062	0.061723864	0.037311828	0.057011097	0.110338911	0.043143132	0.029568527	0.100258906	0.037606481	0.047932109	0.085888851	0.022722484	0.053593701	0.053220425	0.062062201	0.019242734	0.020630388	0	0.016891047	0	0.028505548	0.025762403	0.028505548	0.042751158	0.110404878	0.069141632	0.090105838	0.00983839	0.021736099	0.037518544	0.25	0.028571093	0.062394328	0.027547941	0.066437508	0.01454937	0.050027064	0.026559289	0.068477162	0.029086117	0.072182323	0.026610213	0.038608606	0.023538725
217	0.1663976	0.102241563	0.138590083	0.146771203	0.146771203	0.115397391	0.120806424	0.146683492	0.132672622	0.120281604	0.104515118	0.133850129	0.068319295	0.115388702	0.119401793	0.108422723	0.062840312	0.143823409	0.16490273	0.088077247	0.088526277	0.083086035	0	0.058294865	0	0.066336311	0.120948001	0.066336311	0.116912197	0.137189895	0.098877206	0.090039236	0.039137275	0.051066083	0.14436558	0	0.092477921	0.102378705	0.119943807	0.129424013	0.065305001	0.076286963	0.092530972	0.110492997	0.104219376	0.090842711	0.082451365	0.110601996	0.099844331
227	0	0	0	0	0	0	0	0	0	0	0	0	0	0	0	0	0	0	0	0	0	0	0	0	0	0	0	0	0	0	0	0	0	0	0	0	0	0	0	0	0	0	0	0	0	0	0	0	0
230	0.158662765	0.116733159	0.157691871	0.196924147	0.258409054	0.151279807	0.122995276	0.179568239	0.15252552	0.14821975	0.131843669	0.143714459	0.089136009	0.185183616	0.130402674	0.182095257	0.071454124	0.15186007	0.379743187	0.070036793	0.181668807	0.09081176	0	0.064159324	0	0.07626276	0.141901985	0.07626276	0.132646838	0.161057999	0.10903402	0.076437341	0.038281354	0.06829432	0.162440384	0	0.108586024	0.126488995	0.12635188	0.142318922	0.069063882	0.085090924	0.102160088	0.1237595	0.338212516	0.102474147	0.189871594	0.129081705	0.315462813
178	0.044406085	0.110360593	0.1479438	0.109620267	0.109620267	0.147826708	0.158833462	0.142057982	0.111407418	0.113579924	0.104249065	0.107074013	0.085248847	0.087882947	0.082520402	0.128382346	0.062246976	0.125434638	0.223186954	0.059260833	0.045916854	0.116068863	0	0.087226525	0	0.055703709	0.156826037	0.055703709	0.102120159	0.188728218	0.065205551	0.084153832	0.019960383	0.062304919	0.097408843	0	0.083233458	0.137532826	0.067215431	0.083812439	0.032955827	0.066161162	0.059380196	0.09240564	0.359382733	0.097170334	0.111593477	0.138824275	0.059137982
273	0.214509281	0.194915176	0.161817681	0.148601863	0.148601863	0.285050101	0.191680165	0.175841247	0.13537738	0.199089217	0.159051168	0.162685421	0.163791937	0.12208484	0.115720965	0.139268037	0.075542528	0.180284708	0.153470589	0.08614171	0.069506514	0.080209447	0	0.071424263	0	0.06768869	0.113075143	0.06768869	0.145727473	0.17377859	0.146658694	0.110587608	0.033229508	0.072337087	0.132492799	0	0.100164446	0.161872561	0.100398065	0.123568856	0.063964126	0.112220457	0.085147076	0.117621113	0.091668844	0.111911418	0.076735294	0.151844107	0.084392338
332	0.090763888	0.347244109	0.161101848	0.200162399	0.261647305	0.24147412	0.142565126	0.114450173	0.169118968	0.198608383	0.121394519	0.099758723	0.143649834	0.192320639	0.143168369	0.16424417	0.086443733	0.13561568	0.20559883	0.088190572	0.117988007	0.070109292	0	0.053874848	0	0.084559484	0.133277804	0.084559484	0.118192072	0.178656743	0.112811432	0.142104534	0.032113694	0.054376059	0.146331885	0	0.143362697	0.134975917	0.135789439	0.266399056	0.061386086	0.130896917	0.148573871	0.373495832	0.090883052	0.231855061	0.102799415	0.112877457	0.129432513
305	0.076916492	0.096734605	0.140784482	0.359169094	0.605108718	0.14127142	0.161403399	0.092355572	0.214202575	0.188783884	0.117392916	0.100770518	0.080230542	0.397144049	0.13948048	0.230012062	0.097807022	0.139112699	0.207283963	0.061331286	0.130191643	0.305842394	0	0.087383852	0	0.107101287	0.151587766	0.107101287	0.121152183	0.155759012	0.085487524	0.110879888	0.035218373	0.061958261	0.172940724	0	0.154492722	0.117709741	0.148628181	0.160879622	0.099406835	0.104916574	0.162489854	0.140829295	0.083272846	0.100696107	0.103641981	0.140082502	0.142569543
216	0.1429407	0.118374922	0.165577785	0.221364042	0.221364042	0.156793754	0.156856474	0.162808902	0.147798742	0.146516436	0.183443753	0.135035057	0.096855996	0.175252591	0.111642363	0.195169637	0.0770361	0.15779361	0.184823911	0.068725472	0.074769379	0.076370375	0	0.067067723	0	0.073899371	0.196085992	0.073899371	0.141198612	0.149248586	0.105443885	0.109641849	0.033255201	0.069591822	0.133118839	0	0.211141785	0.132716356	0.140228957	0.155513287	0.073208598	0.1553137	0.213362513	0.156435787	0.132638771	0.142985779	0.092411955	0.137455925	0.088039149
298	0.128201625	0.151048436	0.384863354	0.171556334	0.171556334	0.172021494	0.162188001	0.163608402	0.160143336	0.154945161	0.151384918	0.133328243	0.122032246	0.142784885	0.136358891	0.15448111	0.091189805	0.261909223	0.173048803	0.112832767	0.073345441	0.093183953	0	0.073012615	0	0.080071668	0.137231671	0.080071668	0.14773716	0.215201314	0.106454762	0.103730657	0.043554094	0.085220303	0.13549969	0	0.1104924	0.149636613	0.108370108	0.131564769	0.058914287	0.088141971	0.096001884	0.137498177	0.127890769	0.125119959	0.086524402	0.144266095	0.088343283
199	0.0626111	0.067617833	0.090705171	0.137932448	0.199417354	0.07407388	0.088397832	0.066243263	0.104145829	0.088389187	0.073661526	0.061935377	0.048923226	0.140134932	0.068674106	0.098532528	0.11087611	0.08448336	0.112423691	0.036168845	0.064102371	0.048011675	0	0.036898598	0	0.052072914	0.064983734	0.052072914	0.070836179	0.072699662	0.052789603	0.052545375	0.022349963	0.038893443	0.082470181	0	0.08351013	0.086428858	0.063974148	0.074632523	0.0423095	0.048633473	0.067204969	0.075892524	0.04415709	0.057694059	0.056211845	0.072726097	0.079086519
228	0.152388869	0.116588839	0.145021693	0.267608755	0.206123849	0.139099962	0.175836537	0.132804714	0.159860429	0.147226003	0.176133763	0.131670866	0.087322109	0.178850177	0.134961195	0.135447688	0.083701833	0.151973915	0.177509504	0.096503383	0.097708112	0.092329618	0	0.064864238	0	0.079930214	0.153902554	0.079930214	0.15571088	0.146314871	0.107325712	0.119649925	0.042982153	0.059991971	0.155783065	0	0.168682605	0.124649371	0.146041862	0.15890607	0.085950798	0.123243394	0.176703803	0.140415854	0.089419496	0.111888046	0.088754752	0.131772425	0.112114845
179	0.060490297	0.065409516	0.085242507	0.224065883	0.162580977	0.098641452	0.076120921	0.068307394	0.108515525	0.105258115	0.097371853	0.076960595	0.056914696	0.141103945	0.066598858	0.101469926	0.052978169	0.082246503	0.10302707	0.047855546	0.048896791	0.047220985	0	0.042019699	0	0.054257762	0.150412405	0.054257762	0.091352377	0.087864756	0.063087688	0.066779226	0.022902991	0.044948931	0.088835108	0	0.138173503	0.07858475	0.097126544	0.091894321	0.063577758	0.102548215	0.182060361	0.114389639	0.066987224	0.080876616	0.051513535	0.078745402	0.056353478
253	0.066466592	0.381799906	0.220812854	0.122642664	0.122642664	0.2696787	0.654701066	0.134420471	0.153860814	0.18376582	0.133294576	0.114809366	0.168003738	0.108564192	0.128531898	0.135432804	0.100763094	0.195220045	0.149930614	0.093911676	0.057456565	0.125833543	0	0.105153838	0	0.076930407	0.129162707	0.076930407	0.131122986	0.408529387	0.108952038	0.191920612	0.025859735	0.062946639	0.115392481	0	0.104885959	0.188849415	0.092172693	0.143152613	0.03896899	0.098722327	0.071986821	0.145279597	0.120610452	0.147863671	0.074965307	0.255753603	0.078543118
292	0.139414772	0.073749517	0.096531235	0.139902562	0.201387469	0.08162154	0.08808525	0.108286003	0.109667342	0.093456719	0.083171222	0.096581186	0.0495203	0.14002414	0.097704098	0.105600602	0.054089894	0.107705839	0.213834239	0.04232711	0.159810729	0.068376494	0	0.040867219	0	0.054833671	0.074114716	0.054833671	0.087418683	0.094356489	0.079351799	0.053839484	0.029477508	0.043569239	0.108124865	0	0.086987753	0.075801434	0.095484314	0.103357459	0.052402487	0.053638267	0.071750827	0.081146181	0.051385696	0.05938738	0.10691712	0.079289771	0.53777885
189	0.041182992	0.096270942	0.100203886	0.063357804	0.063357804	0.078517477	0.215866788	0.056400775	0.069868309	0.065275589	0.067640842	0.051396557	0.063668976	0.059723472	0.071428928	0.061058006	0.052976596	0.084357447	0.076679401	0.033897146	0.030339137	0.041659285	0	0.035047585	0	0.034934154	0.044737248	0.034934154	0.064815766	0.078132396	0.043199668	0.055997429	0.015388353	0.027293687	0.06419287	0.00390625	0.047365553	0.077250599	0.051929993	0.065912841	0.020987325	0.039484414	0.037898145	0.064424884	0.042349743	0.060819632	0.0383397	0.091264658	0.038657434
333	0.03249602	0.170097436	0.081868481	0.081774975	0.081774975	0.118190703	0.070622016	0.055528243	0.079107485	0.093757432	0.05651563	0.044579965	0.073451311	0.068509211	0.079888522	0.068014289	0.047335832	0.064422467	0.070461056	0.041655554	0.028670664	0.034424599	0	0.026739056	0	0.039553742	0.082891764	0.039553742	0.056708369	0.090200493	0.049104209	0.071512968	0.012593736	0.026198737	0.08232828	0.25	0.086002889	0.070029454	0.083891424	0.192390304	0.024505746	0.076639184	0.089369947	0.296265495	0.05262543	0.165536075	0.035230528	0.057569701	0.034018244
288	0.062844519	0.024734192	0.028512369	0.023757165	0.023757165	0.022149947	0.022559592	0.04292973	0.025180497	0.022494537	0.033516149	0.045632829	0.013955813	0.019258293	0.022567526	0.024310954	0.011001266	0.035834623	0.033511183	0.014048663	0.016347982	0.016903067	0	0.010232257	0	0.012590249	0.016384038	0.012590249	0.025788624	0.021541551	0.030712281	0.012502723	0.010961016	0.017080406	0.023868711	0.375	0.024286435	0.021176182	0.020605143	0.023163001	0.013794856	0.013336796	0.015497542	0.022103428	0.013730147	0.016063006	0.016755592	0.022426704	0.022449469
226	0.074094506	0.102936872	0.154454939	0.140537481	0.140537481	0.127318695	0.366867493	0.132456687	0.138764936	0.121792756	0.109403203	0.111333564	0.081529994	0.114338434	0.088480999	0.109617804	0.079754262	0.14561716	0.127444097	0.119315809	0.055851484	0.106812325	0	0.08692489	0	0.069382468	0.144994079	0.069382468	0.11744587	0.198792614	0.073884532	0.12724393	0.071905862	0.058457865	0.103209915	0	0.09910107	0.136986373	0.084212194	0.100239846	0.044396183	0.068332433	0.074671726	0.112398803	0.120546633	0.090539418	0.063722049	0.180837191	0.072258197
293	0.19230795	0.084629213	0.107125192	0.148398695	0.148398695	0.088260032	0.135779421	0.134702758	0.178365083	0.110238672	0.083922219	0.119934236	0.05240508	0.115436553	0.091638328	0.093300264	0.062946367	0.139564851	0.116105372	0.044913801	0.060783854	0.066303046	0	0.056431814	0	0.089182541	0.104189836	0.089182541	0.088975642	0.096339866	0.095372708	0.097381095	0.028956721	0.038682378	0.144922132	0	0.086372682	0.079259334	0.092142425	0.102578266	0.100200668	0.078669539	0.140467426	0.139616678	0.05633316	0.106215428	0.058052686	0.103599946	0.072126198
168	0.038560368	0.045206591	0.061142256	0.11413901	0.083396557	0.052399113	0.08686723	0.041351599	0.067939292	0.057289542	0.050069504	0.042062358	0.032046902	0.073156704	0.041729845	0.056357948	0.040808511	0.085431564	0.058418735	0.090908407	0.027801528	0.0367399	0	0.055352355	0	0.033969646	0.067850539	0.033969646	0.070778948	0.055175964	0.03903331	0.083951996	0.029149225	0.022737762	0.0472626	0	0.081635841	0.05413568	0.04868396	0.052627308	0.033354799	0.052821164	0.078501085	0.062074883	0.035637846	0.045534251	0.029209368	0.052063598	0.037131209
162	0.140985074	0.164813806	0.166011809	0.244314763	0.336542122	0.221013734	0.149431819	0.13998909	0.181621924	0.198219858	0.151485117	0.133592394	0.12907715	0.238634893	0.134946037	0.185465262	0.146214769	0.158198363	0.248153305	0.080383664	0.154480224	0.090478775	0	0.066141595	0	0.090810962	0.128002118	0.090810962	0.145297366	0.16262915	0.117384199	0.101108159	0.04021929	0.077022724	0.163131588	0	0.139300128	0.161850049	0.126904717	0.148863388	0.078701825	0.110348721	0.122340523	0.140401441	0.092176226	0.115150961	0.124076652	0.138799535	0.17522795
286	0.017172504	0.031327496	0.061315647	0.051997206	0.051997206	0.040923393	0.099919734	0.032666673	0.052245332	0.040759444	0.037279672	0.036365987	0.025562911	0.041548512	0.061454394	0.0375338	0.033663822	0.061184139	0.059216734	0.018914983	0.034833791	0.264916454	0	0.049860842	0	0.026122666	0.050953909	0.026122666	0.040354835	0.078807812	0.02217129	0.044767038	0.00683576	0.018476947	0.065952053	0	0.042268873	0.050062297	0.062767044	0.064823842	0.015145865	0.027318378	0.029776936	0.037691368	0.0326903	0.031468604	0.029608367	0.064667893	0.041875809
248	0.181929687	0.058931958	0.071784809	0.126858297	0.126858297	0.064014012	0.054742339	0.117344555	0.151227143	0.08954128	0.063367465	0.102173792	0.036427878	0.097354159	0.072903175	0.074259099	0.044343372	0.100181848	0.092383076	0.034629901	0.051089002	0.041408746	0	0.032531234	0	0.075613571	0.069673994	0.075613571	0.066034331	0.063340542	0.082355445	0.04023618	0.025065717	0.029363985	0.095970261	0	0.06530477	0.05167695	0.076888597	0.084828886	0.062268285	0.049815377	0.096550196	0.120844017	0.040969436	0.057313063	0.046191538	0.070789846	0.057446526
307	0	0	0	0	0	0	0	0	0	0	0	0	0	0	0	0	0	0	0	0	0	0	0	0	0	0	0	0	0	0	0	0	0	0	0	0	0	0	0	0	0	0	0	0	0	0	0	0	0
272	0.090671196	0.082846208	0.102700186	0.117324776	0.148067229	0.094378568	0.080389397	0.098062625	0.092597504	0.090173545	0.081403333	0.077659134	0.057010236	0.108275285	0.081705787	0.119890532	0.043590309	0.094251272	0.326607542	0.043402633	0.159656812	0.053878469	0	0.036145364	0	0.046298752	0.066570424	0.046298752	0.080119698	0.090029891	0.065157891	0.04897434	0.023414781	0.041044133	0.101644668	0	0.065128801	0.070233365	0.074099758	0.084655891	0.040665094	0.052550254	0.062426289	0.075945124	0.108367278	0.064609606	0.532981796	0.074664146	0.10691712
276	0.028867226	0.134500163	0.0766078	0.08353383	0.08353383	0.225563107	0.060679743	0.052622381	0.060977303	0.137158856	0.087207536	0.058513492	0.119729312	0.066124252	0.045599074	0.079885629	0.030528394	0.060126524	0.073439246	0.052659614	0.027411416	0.028407017	0	0.026920588	0	0.030488651	0.062735197	0.030488651	0.075782668	0.102453458	0.059045431	0.05504407	0.011176079	0.045622264	0.063827071	0	0.047466591	0.094266249	0.039140723	0.055395321	0.024491861	0.076867879	0.045579011	0.059290808	0.053699145	0.065375941	0.036719623	0.067286727	0.032472133
235	0.045721886	0.083763677	0.125081283	0.101165092	0.101165092	0.130323167	0.095744534	0.138514765	0.089012279	0.102376038	0.098235758	0.099212673	0.075574772	0.081080414	0.063980932	0.121110701	0.048959019	0.09744986	0.216734555	0.053205496	0.042339126	0.051962547	0	0.053288234	0	0.044506139	0.159038457	0.044506139	0.094069458	0.139111396	0.06067703	0.068030863	0.020293215	0.058993937	0.092644952	0	0.101214707	0.11758536	0.092240777	0.084596895	0.031006509	0.07672903	0.082810827	0.092271782	0.58561761	0.090740496	0.108367278	0.103773447	0.051385696
275	0.038349637	0.069600189	0.094961551	0.196561404	0.196561404	0.10452454	0.096347051	0.059590634	0.148894878	0.132626094	0.096126892	0.061328404	0.062737656	0.152658746	0.080902722	0.104112634	0.072955999	0.086967812	0.103568483	0.0416764	0.049044909	0.051616065	0	0.046027356	0	0.074447439	0.094530792	0.074447439	0.084466452	0.09876511	0.05055275	0.065210229	0.016213063	0.045296048	0.115385694	0	0.088810832	0.08262353	0.084331958	0.098363524	0.053934056	0.065432398	0.092279032	0.103292844	0.060512181	0.074634732	0.051784241	0.094232956	0.056371819
264	0.144903927	0.356325095	0.176410986	0.357040535	0.295555629	0.253845203	0.138536469	0.133350953	0.238424324	0.249536525	0.125892043	0.122981703	0.140892214	0.244022754	0.146274486	0.173952855	0.100598335	0.162638931	0.175286174	0.093301294	0.086338407	0.078459782	0	0.068394903	0	0.119212162	0.143225852	0.119212162	0.132368109	0.193855729	0.13473235	0.156828991	0.036900427	0.059520771	0.177400234	0	0.149264871	0.135178085	0.132720941	0.18248962	0.122998125	0.13299466	0.179570114	0.187200769	0.084116203	0.15892813	0.087643087	0.133752759	0.097939755
285	0.024985216	0.03249095	0.048425044	0.039220656	0.039220656	0.038748024	0.093367274	0.030078678	0.042274976	0.035610235	0.036880401	0.031556522	0.024587355	0.032022163	0.029638822	0.033287049	0.026836912	0.054158968	0.040208965	0.017991442	0.017667184	0.034740054	0	0.031554857	0	0.021137488	0.095278625	0.021137488	0.037478809	0.045973831	0.025797866	0.056392861	0.007913182	0.016958918	0.031368782	0	0.11049078	0.04055488	0.058955508	0.060210163	0.012928316	0.083449115	0.11674188	0.061607721	0.041466632	0.05802215	0.020104482	0.045122372	0.02413552
280	0.178545236	0.240853862	0.180976843	0.273635791	0.273635791	0.402855085	0.136632561	0.163113311	0.222311523	0.3146264	0.14891403	0.145279633	0.215130361	0.212078252	0.139644	0.183824087	0.099178349	0.175413427	0.188270144	0.13469747	0.091661367	0.085075851	0	0.07584568	0	0.111155762	0.154667873	0.111155762	0.191172446	0.190848889	0.152390695	0.13486803	0.045792684	0.07976833	0.168530048	0	0.136517753	0.166360898	0.137679325	0.169138986	0.090727102	0.137557144	0.136236004	0.174837037	0.104487346	0.13648707	0.094135072	0.151074126	0.104365821
195	0.0626111	0.067617833	0.090705171	0.137932448	0.199417354	0.07407388	0.088397832	0.066243263	0.104145829	0.088389187	0.073661526	0.061935377	0.048923226	0.140134932	0.068674106	0.098532528	0.11087611	0.08448336	0.112423691	0.036168845	0.064102371	0.048011675	0	0.036898598	0	0.052072914	0.064983734	0.052072914	0.070836179	0.072699662	0.052789603	0.052545375	0.022349963	0.038893443	0.082470181	0	0.08351013	0.086428858	0.063974148	0.074632523	0.0423095	0.048633473	0.067204969	0.075892524	0.04415709	0.057694059	0.056211845	0.072726097	0.079086519
166	0.028557212	0.290996105	0.097840034	0.04169079	0.04169079	0.168169718	0.100453449	0.045364049	0.061257207	0.101479287	0.078333801	0.035701936	0.340342917	0.05010969	0.077044783	0.061082017	0.05543201	0.069093623	0.061065009	0.051920197	0.021393181	0.040833244	0	0.020164897	0	0.030628604	0.024582228	0.030628604	0.049984027	0.113095392	0.058631533	0.090025955	0.010720073	0.022031964	0.060862518	0	0.03094896	0.094418581	0.044897838	0.08898885	0.013992349	0.048429686	0.025893688	0.091362944	0.031354108	0.08501636	0.030532504	0.056702916	0.027146909
299	0.128201625	0.151048436	0.384863354	0.171556334	0.171556334	0.172021494	0.162188001	0.163608402	0.160143336	0.154945161	0.151384918	0.133328243	0.122032246	0.142784885	0.136358891	0.15448111	0.091189805	0.261909223	0.173048803	0.112832767	0.073345441	0.093183953	0	0.073012615	0	0.080071668	0.137231671	0.080071668	0.14773716	0.215201314	0.106454762	0.103730657	0.043554094	0.085220303	0.13549969	0	0.1104924	0.149636613	0.108370108	0.131564769	0.058914287	0.088141971	0.096001884	0.137498177	0.127890769	0.125119959	0.086524402	0.144266095	0.088343283
244	0.645166237	0.105662836	0.110217121	0.143107002	0.143107002	0.103494263	0.099299843	0.364258222	0.134988703	0.128685968	0.143792071	0.29385278	0.062347067	0.112630219	0.142335416	0.121597702	0.057908833	0.250205136	0.174142805	0.07157161	0.105352807	0.081403657	0	0.055956769	0	0.067494352	0.095584617	0.067494352	0.141832109	0.097055265	0.258727574	0.059708508	0.060614712	0.052777643	0.155195954	0	0.100987866	0.089600397	0.14610271	0.153067262	0.11642253	0.066512087	0.088690704	0.113117492	0.061303119	0.072144454	0.087071402	0.146763188	0.119675083
200	0.043311163	0.093521094	0.118953268	0.08025043	0.08025043	0.089549282	0.166752896	0.066044361	0.11509576	0.07581496	0.076735625	0.070396396	0.058001653	0.066801329	0.06809238	0.072027937	0.063761439	0.111511718	0.08467368	0.039964806	0.035645895	0.064384356	0	0.059517488	0	0.05754788	0.093675503	0.05754788	0.079916602	0.104037479	0.048529333	0.079651935	0.016754445	0.041234462	0.063679691	0	0.082688179	0.098002668	0.065822321	0.065145992	0.025476503	0.049405911	0.045772984	0.069236308	0.053658118	0.064921518	0.04233684	0.08868103	0.296730595
297	0.263982558	0.106604642	0.150864847	0.166575262	0.166575262	0.136517987	0.130332114	0.224283609	0.156928829	0.143315847	0.145438677	0.181057895	0.102012416	0.137915043	0.121184876	0.147456086	0.08436702	0.180058621	0.215396803	0.072514744	0.0796604	0.086936518	0	0.071109373	0	0.078464414	0.163735523	0.078464414	0.141453508	0.142849639	0.227850279	0.070390816	0.041621799	0.063843122	0.146659789	0	0.107213973	0.137918717	0.129900581	0.136090452	0.074641635	0.078049258	0.092495484	0.137115705	0.138675723	0.099405777	0.107698402	0.142580737	0.092734441
268	0.153191292	0.073218371	0.107143847	0.108363772	0.108363772	0.089072253	0.144146005	0.130146047	0.106529244	0.103111868	0.093096326	0.116392718	0.055244132	0.086626832	0.100660906	0.096027009	0.055528948	0.130307418	0.138036523	0.054230562	0.079839343	0.099350832	0	0.060882564	0	0.053264622	0.155854188	0.053264622	0.101049172	0.11631749	0.091041602	0.084826025	0.030150453	0.041844838	0.109590415	0	0.156137424	0.091494981	0.132323308	0.13603731	0.046239855	0.116741845	0.155700446	0.113089086	0.086646233	0.09528895	0.069018261	0.103158548	0.092217153
308	0.108798667	0.102636018	0.174770048	0.161660931	0.161660931	0.162647717	0.164482111	0.158255142	0.139834217	0.142683617	0.606687862	0.151882088	0.11075812	0.132069715	0.099414053	0.147909439	0.085459174	0.158647522	0.158368029	0.081650692	0.069089936	0.117436893	0	0.087988263	0	0.069917109	0.250709287	0.069917109	0.169991453	0.189438369	0.103590163	0.083182133	0.033631795	0.079228929	0.130017496	0	0.115849585	0.168982177	0.110559158	0.112733835	0.054015066	0.086371768	0.089399689	0.122268124	0.132135769	0.10709885	0.079184014	0.158507763	0.0850468
197	0.082759959	0.139465667	0.177924845	0.400111428	0.461596334	0.18467701	0.372990582	0.111050444	0.21704816	0.205741516	0.166432758	0.108801903	0.126438537	0.43658557	0.145871616	0.215094815	0.140781096	0.161087249	0.197214225	0.074465434	0.101082277	0.09134137	0	0.07734566	0	0.10852408	0.153989781	0.10852408	0.147259141	0.167164744	0.098450836	0.129934251	0.035976922	0.077322494	0.2208819	0	0.167241511	0.154752286	0.135177846	0.161506328	0.110372852	0.119994609	0.180157534	0.159171379	0.097398251	0.131366114	0.098607112	0.363479066	0.115371935
182	0.05454841	0.1227211	0.13305261	0.089712492	0.089712492	0.108627611	0.240714429	0.081714769	0.092673339	0.08973674	0.091232597	0.069025988	0.08202946	0.081142196	0.090545625	0.097508313	0.06473452	0.109657212	0.130160792	0.046655956	0.04150806	0.054466724	0	0.045228915	0	0.046336669	0.062197067	0.046336669	0.086590689	0.103795961	0.058242674	0.069964224	0.0209551	0.040156679	0.090641269	0.00390625	0.063901602	0.098223249	0.067299768	0.084974185	0.029246674	0.054118887	0.052938265	0.08496569	0.070951614	0.080739969	0.065080396	0.112381694	0.052163312
278	0.178545236	0.240853862	0.180976843	0.273635791	0.273635791	0.402855085	0.136632561	0.163113311	0.222311523	0.3146264	0.14891403	0.145279633	0.215130361	0.212078252	0.139644	0.183824087	0.099178349	0.175413427	0.188270144	0.13469747	0.091661367	0.085075851	0	0.07584568	0	0.111155762	0.154667873	0.111155762	0.191172446	0.190848889	0.152390695	0.13486803	0.045792684	0.07976833	0.168530048	0	0.136517753	0.166360898	0.137679325	0.169138986	0.090727102	0.137557144	0.136236004	0.174837037	0.104487346	0.13648707	0.094135072	0.151074126	0.104365821
209	0.03249602	0.170097436	0.081868481	0.081774975	0.081774975	0.118190703	0.070622016	0.055528243	0.079107485	0.093757432	0.05651563	0.044579965	0.073451311	0.068509211	0.079888522	0.068014289	0.047335832	0.064422467	0.070461056	0.041655554	0.028670664	0.034424599	0	0.026739056	0	0.039553742	0.082891764	0.039553742	0.056708369	0.090200493	0.049104209	0.071512968	0.012593736	0.026198737	0.08232828	0.25	0.086002889	0.070029454	0.083891424	0.192390304	0.024505746	0.076639184	0.089369947	0.296265495	0.05262543	0.165536075	0.035230528	0.057569701	0.034018244
317	0.067612498	0.251007022	0.17839596	0.125976296	0.125976296	0.183271135	0.167194395	0.105075126	0.140933417	0.144342725	0.11318655	0.087611332	0.119739711	0.108534294	0.242572234	0.117584114	0.09402802	0.141031278	0.134369993	0.069545126	0.052878064	0.071231556	0	0.055927488	0	0.070466709	0.117323119	0.070466709	0.112133364	0.158628676	0.084373964	0.117742433	0.027177492	0.063108177	0.127689238	0	0.147842817	0.138783689	0.120504619	0.239472272	0.039945636	0.107880168	0.117350695	0.34437233	0.086723302	0.267910492	0.067184997	0.110907405	0.093319745
201	0.1663976	0.102241563	0.138590083	0.146771203	0.146771203	0.115397391	0.120806424	0.146683492	0.132672622	0.120281604	0.104515118	0.133850129	0.068319295	0.115388702	0.119401793	0.108422723	0.062840312	0.143823409	0.16490273	0.088077247	0.088526277	0.083086035	0	0.058294865	0	0.066336311	0.120948001	0.066336311	0.116912197	0.137189895	0.098877206	0.090039236	0.039137275	0.051066083	0.14436558	0	0.092477921	0.102378705	0.119943807	0.129424013	0.065305001	0.076286963	0.092530972	0.110492997	0.104219376	0.090842711	0.082451365	0.110601996	0.099844331
259	0.021289724	0.068510856	0.076531193	0.05668003	0.05668003	0.082293293	0.060190268	0.042354722	0.049331392	0.05885476	0.055581032	0.035636134	0.052154975	0.048014187	0.153845923	0.055329708	0.02888848	0.055563118	0.058758155	0.029440792	0.0208672	0.022403676	0	0.020295935	0	0.024665696	0.046829975	0.024665696	0.052516406	0.063356943	0.033580124	0.034261056	0.008410152	0.031813806	0.060575212	0	0.034105708	0.053830747	0.032035061	0.041529445	0.032456223	0.04227997	0.047366224	0.041834039	0.038115066	0.281173326	0.029379078	0.047248755	0.025369137
295	0.120878969	0.244764506	0.169938538	0.256319873	0.379289685	0.197357297	0.160340942	0.125165192	0.194157312	0.193240139	0.138540415	0.117114135	0.119121749	0.263946361	0.131953953	0.194762409	0.149984012	0.155676573	0.247561465	0.082703863	0.153419714	0.083696368	0	0.06403439	0	0.097078656	0.115369775	0.097078656	0.132319883	0.161155912	0.116496826	0.123136941	0.041869922	0.067070765	0.146473785	0	0.140869938	0.151375321	0.115872163	0.148641275	0.079189839	0.102891207	0.126408892	0.153122861	0.082414712	0.124013045	0.123780733	0.128033853	0.174500789
329	0.083880979	0.072214207	0.130355475	0.150647841	0.150647841	0.162512014	0.150826807	0.111804769	0.122262972	0.135369424	0.107290831	0.127563766	0.090669138	0.117692446	0.104153269	0.114668727	0.067425515	0.128585946	0.14166643	0.063584015	0.075428276	0.301760908	0	0.085820067	0	0.061131486	0.134982614	0.061131486	0.159396581	0.165647601	0.084018562	0.07831721	0.022197724	0.062226193	0.128742427	0	0.096909126	0.122076038	0.110877401	0.117740128	0.048147083	0.077311581	0.080174604	0.094117772	0.097860988	0.081662874	0.070833215	0.134142286	0.087882143
163	0.140985074	0.164813806	0.166011809	0.244314763	0.336542122	0.221013734	0.149431819	0.13998909	0.181621924	0.198219858	0.151485117	0.133592394	0.12907715	0.238634893	0.134946037	0.185465262	0.146214769	0.158198363	0.248153305	0.080383664	0.154480224	0.090478775	0	0.066141595	0	0.090810962	0.128002118	0.090810962	0.145297366	0.16262915	0.117384199	0.101108159	0.04021929	0.077022724	0.163131588	0	0.139300128	0.161850049	0.126904717	0.148863388	0.078701825	0.110348721	0.122340523	0.140401441	0.092176226	0.115150961	0.124076652	0.138799535	0.17522795
170	0.645166237	0.105662836	0.110217121	0.143107002	0.143107002	0.103494263	0.099299843	0.364258222	0.134988703	0.128685968	0.143792071	0.29385278	0.062347067	0.112630219	0.142335416	0.121597702	0.057908833	0.250205136	0.174142805	0.07157161	0.105352807	0.081403657	0	0.055956769	0	0.067494352	0.095584617	0.067494352	0.141832109	0.097055265	0.258727574	0.059708508	0.060614712	0.052777643	0.155195954	0	0.100987866	0.089600397	0.14610271	0.153067262	0.11642253	0.066512087	0.088690704	0.113117492	0.061303119	0.072144454	0.087071402	0.146763188	0.119675083
319	0.067612498	0.251007022	0.17839596	0.125976296	0.125976296	0.183271135	0.167194395	0.105075126	0.140933417	0.144342725	0.11318655	0.087611332	0.119739711	0.108534294	0.242572234	0.117584114	0.09402802	0.141031278	0.134369993	0.069545126	0.052878064	0.071231556	0	0.055927488	0	0.070466709	0.117323119	0.070466709	0.112133364	0.158628676	0.084373964	0.117742433	0.027177492	0.063108177	0.127689238	0	0.147842817	0.138783689	0.120504619	0.239472272	0.039945636	0.107880168	0.117350695	0.34437233	0.086723302	0.267910492	0.067184997	0.110907405	0.093319745
321	0.558046049	0.073266172	0.10470804	0.111741194	0.111741194	0.080375425	0.136579364	0.318598587	0.113694376	0.096872056	0.098025921	0.257379672	0.049082864	0.088253471	0.15149572	0.089344729	0.053381502	0.230417426	0.14988793	0.050378779	0.098774151	0.302456565	0	0.071497978	0	0.056847188	0.085332875	0.056847188	0.102672075	0.117282523	0.202049505	0.068075083	0.037632004	0.039203557	0.161001692	0	0.08198943	0.081529418	0.153267167	0.159064801	0.097691055	0.053071944	0.066445285	0.084515749	0.055551243	0.058361476	0.074943965	0.156203975	0.111583195
300	0.128201625	0.151048436	0.384863354	0.171556334	0.171556334	0.172021494	0.162188001	0.163608402	0.160143336	0.154945161	0.151384918	0.133328243	0.122032246	0.142784885	0.136358891	0.15448111	0.091189805	0.261909223	0.173048803	0.112832767	0.073345441	0.093183953	0	0.073012615	0	0.080071668	0.137231671	0.080071668	0.14773716	0.215201314	0.106454762	0.103730657	0.043554094	0.085220303	0.13549969	0	0.1104924	0.149636613	0.108370108	0.131564769	0.058914287	0.088141971	0.096001884	0.137498177	0.127890769	0.125119959	0.086524402	0.144266095	0.088343283
186	0.013365418	0.026450158	0.032848724	0.026354688	0.026354688	0.030110133	0.024847641	0.025313994	0.02280503	0.024461151	0.023591755	0.017629431	0.018360484	0.021418725	0.019116696	0.036450307	0.011757924	0.025299765	0.053481391	0.012758811	0.011168923	0.012807439	0	0.010181331	0	0.011402515	0.017459819	0.011402515	0.021774923	0.025663566	0.015043006	0.013966795	0.005566747	0.012862992	0.026448398	0	0.016536049	0.020972649	0.015369775	0.019061343	0.008259349	0.014634473	0.01504012	0.020540806	0.02860187	0.019920337	0.026740695	0.021117035	0.013505878
194	0.0626111	0.067617833	0.090705171	0.137932448	0.199417354	0.07407388	0.088397832	0.066243263	0.104145829	0.088389187	0.073661526	0.061935377	0.048923226	0.140134932	0.068674106	0.098532528	0.11087611	0.08448336	0.112423691	0.036168845	0.064102371	0.048011675	0	0.036898598	0	0.052072914	0.064983734	0.052072914	0.070836179	0.072699662	0.052789603	0.052545375	0.022349963	0.038893443	0.082470181	0	0.08351013	0.086428858	0.063974148	0.074632523	0.0423095	0.048633473	0.067204969	0.075892524	0.04415709	0.057694059	0.056211845	0.072726097	0.079086519
187	0.331039673	0.111039212	0.144115945	0.154747169	0.154747169	0.135730174	0.136487354	0.235530477	0.142448713	0.134502685	0.126547186	0.192074816	0.081624781	0.122940224	0.127144757	0.125531766	0.079394084	0.191343494	0.153532964	0.099023567	0.079008615	0.077535408	0	0.065790781	0	0.071224357	0.119985425	0.071224357	0.132047283	0.134539798	0.15606891	0.091629431	0.044675091	0.060810217	0.133683523	0	0.109703746	0.124014552	0.114442269	0.129095826	0.080066751	0.075034254	0.088962268	0.121376542	0.104959485	0.094644291	0.076766482	0.142626454	0.097382373
181	0.081437914	0.343853202	0.161944711	0.393514524	0.270544712	0.609029897	0.129904247	0.108338872	0.179985122	0.390666737	0.144001494	0.099113154	0.317999599	0.240393312	0.116294193	0.189935447	0.077264422	0.13486371	0.170279205	0.117056116	0.074046653	0.064021446	0	0.056741589	0	0.089992561	0.206333037	0.089992561	0.151533045	0.200283673	0.141498477	0.172600428	0.033181334	0.084941726	0.137749326	0	0.231598775	0.183050657	0.133246244	0.176725535	0.10855837	0.241123556	0.394477459	0.185352401	0.115794219	0.17608432	0.085139602	0.123460347	0.084670021
310	0.024985216	0.03249095	0.048425044	0.039220656	0.039220656	0.038748024	0.093367274	0.030078678	0.042274976	0.035610235	0.036880401	0.031556522	0.024587355	0.032022163	0.029638822	0.033287049	0.026836912	0.054158968	0.040208965	0.017991442	0.017667184	0.034740054	0	0.031554857	0	0.021137488	0.095278625	0.021137488	0.037478809	0.045973831	0.025797866	0.056392861	0.007913182	0.016958918	0.031368782	0	0.11049078	0.04055488	0.058955508	0.060210163	0.012928316	0.083449115	0.11674188	0.061607721	0.041466632	0.05802215	0.020104482	0.045122372	0.02413552
314	0.097820424	0.164694427	0.217149619	0.224613044	0.224613044	0.199398413	0.401112983	0.136489308	0.217949461	0.186164313	0.214032662	0.143392043	0.131878532	0.184549446	0.147054159	0.167801072	0.134509687	0.189116745	0.204627321	0.082987767	0.094724923	0.101893454	0	0.088111137	0	0.108974731	0.14740588	0.108974731	0.176886876	0.212353855	0.105582464	0.121011649	0.036883895	0.086098429	0.21668982	0	0.137194612	0.183354646	0.130227077	0.155412809	0.068380814	0.107155865	0.119210912	0.178826278	0.115899892	0.138285312	0.10231366	0.378616622	0.11427147
316	0.067612498	0.251007022	0.17839596	0.125976296	0.125976296	0.183271135	0.167194395	0.105075126	0.140933417	0.144342725	0.11318655	0.087611332	0.119739711	0.108534294	0.242572234	0.117584114	0.09402802	0.141031278	0.134369993	0.069545126	0.052878064	0.071231556	0	0.055927488	0	0.070466709	0.117323119	0.070466709	0.112133364	0.158628676	0.084373964	0.117742433	0.027177492	0.063108177	0.127689238	0	0.147842817	0.138783689	0.120504619	0.239472272	0.039945636	0.107880168	0.117350695	0.34437233	0.086723302	0.267910492	0.067184997	0.110907405	0.093319745
262	0.150415183	0.148253317	0.182169021	0.424496663	0.701178741	0.194726594	0.141873062	0.157751523	0.254554746	0.238197984	0.161516578	0.142063665	0.111677867	0.463870822	0.159731873	0.312368794	0.107733509	0.172179832	0.474674771	0.085818935	0.255014665	0.094804408	0	0.073668373	0	0.127277373	0.16720428	0.127277373	0.160917047	0.16698109	0.128474125	0.11508719	0.051797395	0.084525448	0.208633339	0	0.17735265	0.13788081	0.159960895	0.180711671	0.124926064	0.13014845	0.195139207	0.179083052	0.158949824	0.133837108	0.357015411	0.150078755	0.207610854
318	0.067612498	0.251007022	0.17839596	0.125976296	0.125976296	0.183271135	0.167194395	0.105075126	0.140933417	0.144342725	0.11318655	0.087611332	0.119739711	0.108534294	0.242572234	0.117584114	0.09402802	0.141031278	0.134369993	0.069545126	0.052878064	0.071231556	0	0.055927488	0	0.070466709	0.117323119	0.070466709	0.112133364	0.158628676	0.084373964	0.117742433	0.027177492	0.063108177	0.127689238	0	0.147842817	0.138783689	0.120504619	0.239472272	0.039945636	0.107880168	0.117350695	0.34437233	0.086723302	0.267910492	0.067184997	0.110907405	0.093319745
263	0.163322554	0.121637008	0.155246282	0.113344438	0.113344438	0.11540466	0.14735111	0.149614252	0.126080201	0.118086925	0.112886845	0.127867562	0.076945177	0.094629752	0.233705797	0.112309785	0.075384224	0.152757261	0.161736495	0.064128693	0.086379559	0.101417734	0	0.058516139	0	0.0630401	0.095006919	0.0630401	0.118995357	0.138771843	0.100513492	0.07466263	0.036821028	0.06179536	0.123582591	0	0.107486573	0.119694336	0.109980994	0.122909116	0.048751429	0.064533715	0.066939314	0.0995882	0.079277474	0.139641217	0.080868248	0.11137388	0.127383134
193	0.041182992	0.096270942	0.100203886	0.063357804	0.063357804	0.078517477	0.215866788	0.056400775	0.069868309	0.065275589	0.067640842	0.051396557	0.063668976	0.059723472	0.071428928	0.061058006	0.052976596	0.084357447	0.076679401	0.033897146	0.030339137	0.041659285	0	0.035047585	0	0.034934154	0.044737248	0.034934154	0.064815766	0.078132396	0.043199668	0.055997429	0.015388353	0.027293687	0.06419287	0.00390625	0.047365553	0.077250599	0.051929993	0.065912841	0.020987325	0.039484414	0.037898145	0.064424884	0.042349743	0.060819632	0.0383397	0.091264658	0.038657434
185	0.090763888	0.347244109	0.161101848	0.200162399	0.261647305	0.24147412	0.142565126	0.114450173	0.169118968	0.198608383	0.121394519	0.099758723	0.143649834	0.192320639	0.143168369	0.16424417	0.086443733	0.13561568	0.20559883	0.088190572	0.117988007	0.070109292	0	0.053874848	0	0.084559484	0.133277804	0.084559484	0.118192072	0.178656743	0.112811432	0.142104534	0.032113694	0.054376059	0.146331885	0	0.143362697	0.134975917	0.135789439	0.266399056	0.061386086	0.130896917	0.148573871	0.373495832	0.090883052	0.231855061	0.102799415	0.112877457	0.129432513
311	0.024985216	0.03249095	0.048425044	0.039220656	0.039220656	0.038748024	0.093367274	0.030078678	0.042274976	0.035610235	0.036880401	0.031556522	0.024587355	0.032022163	0.029638822	0.033287049	0.026836912	0.054158968	0.040208965	0.017991442	0.017667184	0.034740054	0	0.031554857	0	0.021137488	0.095278625	0.021137488	0.037478809	0.045973831	0.025797866	0.056392861	0.007913182	0.016958918	0.031368782	0	0.11049078	0.04055488	0.058955508	0.060210163	0.012928316	0.083449115	0.11674188	0.061607721	0.041466632	0.05802215	0.020104482	0.045122372	0.02413552
315	0.083238402	0.103777684	0.135510024	0.118264385	0.118264385	0.129659304	0.167807924	0.095609768	0.107040838	0.110542968	0.574449628	0.103785093	0.093271032	0.099025864	0.087315411	0.105571166	0.066687874	0.128632415	0.122363878	0.057034979	0.051495328	0.072659211	0	0.059861969	0	0.053520419	0.149635231	0.053520419	0.133325214	0.127201685	0.082738527	0.118997763	0.025189243	0.057719541	0.103127659	0	0.16085733	0.121773655	0.106824531	0.118171381	0.039970896	0.12880258	0.163255604	0.122415577	0.089822965	0.114929267	0.061181939	0.115242509	0.065148893
183	0.090763888	0.347244109	0.161101848	0.200162399	0.261647305	0.24147412	0.142565126	0.114450173	0.169118968	0.198608383	0.121394519	0.099758723	0.143649834	0.192320639	0.143168369	0.16424417	0.086443733	0.13561568	0.20559883	0.088190572	0.117988007	0.070109292	0	0.053874848	0	0.084559484	0.133277804	0.084559484	0.118192072	0.178656743	0.112811432	0.142104534	0.032113694	0.054376059	0.146331885	0	0.143362697	0.134975917	0.135789439	0.266399056	0.061386086	0.130896917	0.148573871	0.373495832	0.090883052	0.231855061	0.102799415	0.112877457	0.129432513
176	0.044406085	0.110360593	0.1479438	0.109620267	0.109620267	0.147826708	0.158833462	0.142057982	0.111407418	0.113579924	0.104249065	0.107074013	0.085248847	0.087882947	0.082520402	0.128382346	0.062246976	0.125434638	0.223186954	0.059260833	0.045916854	0.116068863	0	0.087226525	0	0.055703709	0.156826037	0.055703709	0.102120159	0.188728218	0.065205551	0.084153832	0.019960383	0.062304919	0.097408843	0	0.083233458	0.137532826	0.067215431	0.083812439	0.032955827	0.066161162	0.059380196	0.09240564	0.359382733	0.097170334	0.111593477	0.138824275	0.059137982
296	0.118723712	0.243495814	0.176877228	0.285956887	0.347441793	0.375373255	0.155802101	0.130056099	0.217968771	0.628474471	0.148151959	0.119855987	0.206343062	0.254538335	0.136199118	0.197275236	0.157649853	0.160325654	0.202597236	0.095735613	0.105353614	0.08257762	0	0.068226024	0	0.108984385	0.135440149	0.108984385	0.149892299	0.175198282	0.13291874	0.126348547	0.042777707	0.079255088	0.16231263	0	0.150574417	0.180986152	0.125160338	0.160359424	0.086329686	0.132932641	0.139014259	0.165485286	0.095345109	0.134000155	0.101298618	0.139819688	0.125814879
277	0.04946412	0.173911314	0.075474419	0.185719751	0.124234845	0.131296433	0.066879028	0.051936147	0.091424386	0.109959344	0.067972182	0.054604112	0.072626305	0.112036404	0.060161397	0.083104419	0.038904565	0.067237101	0.082215032	0.048192501	0.037416459	0.033365182	0	0.027876981	0	0.045712193	0.085704854	0.045712193	0.064018729	0.090421885	0.06322751	0.077376888	0.018446327	0.032469587	0.073607008	0.25	0.082198266	0.065650626	0.053079357	0.07736018	0.060425453	0.117771627	0.107785683	0.08258814	0.043594017	0.078823869	0.041107516	0.055977152	0.043066271
242	0	0	0	0	0	0	0	0	0	0	0	0	0	0	0	0	0	0	0	0	0	0	0	0	0	0	0	0	0	0	0	0	0	0	0	0	0	0	0	0	0	0	0	0	0	0	0	0	0
246	0.022492153	0.039689121	0.048001706	0.03815114	0.03815114	0.040868499	0.095090407	0.027768691	0.041885033	0.036052535	0.035708821	0.029648538	0.025730869	0.031261665	0.030866286	0.032738032	0.025681191	0.052516444	0.040960545	0.017941656	0.017275504	0.033589598	0	0.029602165	0	0.020942517	0.09003597	0.020942517	0.036740447	0.04541515	0.024710486	0.080694613	0.007635774	0.0162736	0.031544826	0	0.10839005	0.038695214	0.05806082	0.060672212	0.012349304	0.083993542	0.116736787	0.062237702	0.040705086	0.058880936	0.020480273	0.043763859	0.023563282
302	0.243977204	0.169038036	0.18239691	0.168649202	0.168649202	0.154919085	0.28382375	0.197701537	0.171218683	0.153874294	0.148105732	0.164897637	0.109496335	0.142505298	0.146721132	0.155160163	0.0924647	0.198843814	0.233517432	0.077297721	0.082546801	0.087720051	0	0.072360471	0	0.085609341	0.105731546	0.085609341	0.14520723	0.147492692	0.227170769	0.09832191	0.04347801	0.061275973	0.153956379	0.00390625	0.108604255	0.136843844	0.124562638	0.146626297	0.072659451	0.086007638	0.096642057	0.148135803	0.115108448	0.115106388	0.116758716	0.168425998	0.098243935
306	0.108798667	0.102636018	0.174770048	0.161660931	0.161660931	0.162647717	0.164482111	0.158255142	0.139834217	0.142683617	0.606687862	0.151882088	0.11075812	0.132069715	0.099414053	0.147909439	0.085459174	0.158647522	0.158368029	0.081650692	0.069089936	0.117436893	0	0.087988263	0	0.069917109	0.250709287	0.069917109	0.169991453	0.189438369	0.103590163	0.083182133	0.033631795	0.079228929	0.130017496	0	0.115849585	0.168982177	0.110559158	0.112733835	0.054015066	0.086371768	0.089399689	0.122268124	0.132135769	0.10709885	0.079184014	0.158507763	0.0850468
173	0.160838592	0.184364377	0.175555542	0.359237099	0.359237099	0.209835938	0.161210874	0.15471848	0.212464791	0.215584183	0.202150376	0.146268628	0.119051864	0.276494772	0.131362414	0.239743802	0.095869605	0.174112634	0.213934623	0.085962647	0.097416243	0.105690602	0	0.081206612	0	0.106232395	0.166272306	0.106232395	0.162155847	0.184917562	0.131839207	0.129390836	0.042404868	0.080892863	0.167297885	0	0.1823248	0.144855251	0.13718821	0.15748232	0.109914099	0.130255281	0.183894774	0.162425513	0.11526119	0.132277492	0.106967312	0.157550204	0.111264432
289	0.041570372	0.069231338	0.141114787	0.098078825	0.098078825	0.088428768	0.264038771	0.075292598	0.110198989	0.082428415	0.08339903	0.07974552	0.056958328	0.07993109	0.097091407	0.07910171	0.075379558	0.147944401	0.108077503	0.041536956	0.056111186	0.363202735	0	0.117649659	0	0.055099495	0.105390427	0.055099495	0.088975919	0.175209228	0.050727561	0.112601583	0.01486582	0.040359541	0.102859046	0	0.090779218	0.114220869	0.096160715	0.100816747	0.029716003	0.054772461	0.056098895	0.076727273	0.070561097	0.066943692	0.054038752	0.149860943	0.074067712
260	0.021289724	0.068510856	0.076531193	0.05668003	0.05668003	0.082293293	0.060190268	0.042354722	0.049331392	0.05885476	0.055581032	0.035636134	0.052154975	0.048014187	0.153845923	0.055329708	0.02888848	0.055563118	0.058758155	0.029440792	0.0208672	0.022403676	0	0.020295935	0	0.024665696	0.046829975	0.024665696	0.052516406	0.063356943	0.033580124	0.034261056	0.008410152	0.031813806	0.060575212	0	0.034105708	0.053830747	0.032035061	0.041529445	0.032456223	0.04227997	0.047366224	0.041834039	0.038115066	0.281173326	0.029379078	0.047248755	0.025369137
265	0.164253592	0.066854856	0.078739473	0.099022666	0.099022666	0.070476727	0.077894916	0.118676738	0.087663016	0.079862331	0.072453015	0.128298969	0.05058834	0.081941988	0.082933705	0.07070611	0.053192307	0.099048181	0.088312285	0.035967864	0.044736487	0.043513609	0	0.032314645	0	0.043831508	0.067820019	0.043831508	0.070395373	0.070106159	0.07881781	0.041878031	0.018873986	0.029238874	0.090547547	0	0.057952272	0.076354943	0.077690546	0.089206679	0.045287366	0.053393779	0.056816145	0.074337079	0.062286387	0.058706161	0.044156143	0.078964486	0.051222069
282	0.101408807	0.10876435	0.124089553	0.168725543	0.168725543	0.13327717	0.15182306	0.098725999	0.191546068	0.136982742	0.107779904	0.09269212	0.096988487	0.135866301	0.098037598	0.116094342	0.072738356	0.115715093	0.13242987	0.201161014	0.063786719	0.060061712	0	0.048420823	0	0.095773034	0.094482763	0.095773034	0.145953564	0.110500493	0.085614026	0.135940999	0.07818801	0.049849812	0.113668748	0	0.090947265	0.099437107	0.092958772	0.108229786	0.054857487	0.072746361	0.088401832	0.344427202	0.068177155	0.085118139	0.066214935	0.106591724	0.073719695
167	0.038560368	0.045206591	0.061142256	0.11413901	0.083396557	0.052399113	0.08686723	0.041351599	0.067939292	0.057289542	0.050069504	0.042062358	0.032046902	0.073156704	0.041729845	0.056357948	0.040808511	0.085431564	0.058418735	0.090908407	0.027801528	0.0367399	0	0.055352355	0	0.033969646	0.067850539	0.033969646	0.070778948	0.055175964	0.03903331	0.083951996	0.029149225	0.022737762	0.0472626	0	0.081635841	0.05413568	0.04868396	0.052627308	0.033354799	0.052821164	0.078501085	0.062074883	0.035637846	0.045534251	0.029209368	0.052063598	0.037131209
164	0.077889235	0.205368368	0.119776791	0.188797349	0.188797349	0.335777548	0.104961403	0.08912254	0.149549348	0.573952746	0.111751849	0.094909799	0.178972841	0.147140045	0.096630118	0.131151583	0.066166289	0.107636255	0.130550897	0.077070311	0.058850646	0.055337203	0	0.047239048	0	0.074774674	0.19063755	0.074774674	0.112878409	0.134663526	0.102849973	0.108878576	0.027778202	0.054836488	0.127008272	0	0.170223963	0.128263867	0.120743788	0.145050104	0.072560492	0.198750185	0.205362556	0.150769591	0.090835819	0.148140124	0.065275448	0.095528502	0.067574768
175	0.079859927	0.088000856	0.098154323	0.104311578	0.135054031	0.084545562	0.090624126	0.07933413	0.11404835	0.081889329	0.072075024	0.0810857	0.052268277	0.098602658	0.079951284	0.08352511	0.047511907	0.092149087	0.141165769	0.039156946	0.093950538	0.065352401	0	0.051229808	0	0.057024175	0.086466106	0.057024175	0.074133832	0.098186429	0.058466702	0.07039503	0.01836599	0.031870427	0.080310758	0	0.095052695	0.076469284	0.10288695	0.087764678	0.036060385	0.06651305	0.078137304	0.077918528	0.065691445	0.067874168	0.070582885	0.083236838	0.102711179
203	0.167312002	0.09834291	0.143177653	0.323705505	0.323705505	0.145895937	0.11433231	0.167831288	0.180898148	0.166833876	0.132526227	0.149826923	0.08296568	0.247787985	0.130831512	0.171215547	0.082322482	0.150914536	0.273471227	0.070395233	0.190567313	0.094000948	0	0.070414876	0	0.090449074	0.225069245	0.090449074	0.140261626	0.159531055	0.114701548	0.095938357	0.041431833	0.068110104	0.162526938	0	0.186110746	0.129022057	0.166354563	0.16799106	0.101840377	0.131698536	0.258234496	0.151302893	0.124604564	0.115400807	0.136735614	0.131834857	0.32391494
237	0.021637136	0.025712469	0.044528981	0.03752301	0.03752301	0.032278499	0.058865672	0.041030847	0.037919907	0.031327426	0.030259804	0.029118765	0.019793581	0.029969423	0.023386587	0.031241896	0.022162072	0.065159556	0.036145364	0.015893596	0.015782702	0.031533474	0	0.506998683	0	0.018959954	0.036711605	0.018959954	0.037881579	0.043915174	0.021042622	0.02778945	0.007650136	0.014957348	0.026953636	0	0.028726694	0.0351565	0.023939508	0.026171313	0.012085394	0.018698406	0.020531422	0.02925957	0.026644117	0.023517496	0.018072682	0.044450693	0.020433609
192	0.041182992	0.096270942	0.100203886	0.063357804	0.063357804	0.078517477	0.215866788	0.056400775	0.069868309	0.065275589	0.067640842	0.051396557	0.063668976	0.059723472	0.071428928	0.061058006	0.052976596	0.084357447	0.076679401	0.033897146	0.030339137	0.041659285	0	0.035047585	0	0.034934154	0.044737248	0.034934154	0.064815766	0.078132396	0.043199668	0.055997429	0.015388353	0.027293687	0.06419287	0.00390625	0.047365553	0.077250599	0.051929993	0.065912841	0.020987325	0.039484414	0.037898145	0.064424884	0.042349743	0.060819632	0.0383397	0.091264658	0.038657434
291	0.152951016	0.089184326	0.152154388	0.105880745	0.105880745	0.100019877	0.235089586	0.144204009	0.119837491	0.096303026	0.122757789	0.127619268	0.095234934	0.094236827	0.100348809	0.114330914	0.085937325	0.169980517	0.12982863	0.067135996	0.060292313	0.157782394	0	0.09667215	0	0.059918745	0.104248797	0.059918745	0.117769036	0.1537085	0.094947189	0.098368916	0.029820683	0.047326914	0.102955699	0	0.092804435	0.129891261	0.091516737	0.100722331	0.045589063	0.060792298	0.061856896	0.098470258	0.07750601	0.081678232	0.064914315	0.15043951	0.077943997
279	0.178545236	0.240853862	0.180976843	0.273635791	0.273635791	0.402855085	0.136632561	0.163113311	0.222311523	0.3146264	0.14891403	0.145279633	0.215130361	0.212078252	0.139644	0.183824087	0.099178349	0.175413427	0.188270144	0.13469747	0.091661367	0.085075851	0	0.07584568	0	0.111155762	0.154667873	0.111155762	0.191172446	0.190848889	0.152390695	0.13486803	0.045792684	0.07976833	0.168530048	0	0.136517753	0.166360898	0.137679325	0.169138986	0.090727102	0.137557144	0.136236004	0.174837037	0.104487346	0.13648707	0.094135072	0.151074126	0.104365821
313	0.024985216	0.03249095	0.048425044	0.039220656	0.039220656	0.038748024	0.093367274	0.030078678	0.042274976	0.035610235	0.036880401	0.031556522	0.024587355	0.032022163	0.029638822	0.033287049	0.026836912	0.054158968	0.040208965	0.017991442	0.017667184	0.034740054	0	0.031554857	0	0.021137488	0.095278625	0.021137488	0.037478809	0.045973831	0.025797866	0.056392861	0.007913182	0.016958918	0.031368782	0	0.11049078	0.04055488	0.058955508	0.060210163	0.012928316	0.083449115	0.11674188	0.061607721	0.041466632	0.05802215	0.020104482	0.045122372	0.02413552
161	0.053832134	0.133497953	0.181566816	0.113480871	0.113480871	0.126032482	0.648966482	0.092570811	0.130635046	0.108163713	0.109997189	0.0925771	0.092801566	0.100003316	0.13586693	0.101189348	0.097103196	0.175738678	0.139606131	0.054501005	0.065527906	0.329250514	0	0.108726515	0	0.065317523	0.102088483	0.065317523	0.11160841	0.178704905	0.066274695	0.134955826	0.020349317	0.048428752	0.130371471	0	0.100680841	0.143637101	0.115092442	0.131369048	0.035099234	0.069740358	0.067478397	0.102074713	0.080562567	0.096874746	0.069803066	0.242867698	0.085918434
196	0.183072165	0.117034783	0.169620288	0.150829219	0.150829219	0.149598567	0.35639961	0.335118114	0.136516979	0.134187182	0.142957299	0.14341948	0.102243503	0.126844024	0.119937085	0.129453289	0.106086516	0.174819514	0.149328292	0.064605421	0.06486015	0.094946315	0	0.088901385	0	0.06825849	0.123836338	0.06825849	0.126556131	0.16565489	0.110021946	0.092218993	0.026992741	0.065013805	0.180211258	0	0.098176998	0.138910998	0.10718224	0.128549864	0.060591325	0.075338295	0.080739925	0.114358112	0.103773447	0.104818456	0.074664146	0.579583417	0.079289771
331	0.115856599	0.24128509	0.165640892	0.701135951	0.455196326	0.401647402	0.128887933	0.123501735	0.275780185	0.688109723	0.154603678	0.122325141	0.212087467	0.408514034	0.145551098	0.229736064	0.110916943	0.153770854	0.207498321	0.10198307	0.105866642	0.075491884	0	0.068850436	0	0.137890092	0.201832724	0.137890092	0.159853468	0.17944982	0.14344537	0.170658475	0.048810357	0.08384296	0.18683112	0	0.240773042	0.162204738	0.147047327	0.18178268	0.189766063	0.192639817	0.296749567	0.19273069	0.101770565	0.145533598	0.103749161	0.1425082	0.116679641
207	0.223915569	0.105627378	0.124180549	0.420024795	0.297054982	0.130810504	0.099537497	0.157599494	0.246952857	0.178908642	0.118578155	0.146264152	0.073515361	0.257588744	0.12404735	0.153452643	0.083493169	0.152279568	0.168283713	0.063495808	0.090977354	0.070567012	0	0.056994324	0	0.123476429	0.206507276	0.123476429	0.12023214	0.114231968	0.125706785	0.11221353	0.043001793	0.058059849	0.163307552	0	0.239481285	0.096613502	0.162626158	0.175779608	0.140808145	0.174750082	0.435636401	0.215878023	0.091602072	0.133155385	0.084141857	0.11945091	0.101305777
323	0.558046049	0.073266172	0.10470804	0.111741194	0.111741194	0.080375425	0.136579364	0.318598587	0.113694376	0.096872056	0.098025921	0.257379672	0.049082864	0.088253471	0.15149572	0.089344729	0.053381502	0.230417426	0.14988793	0.050378779	0.098774151	0.302456565	0	0.071497978	0	0.056847188	0.085332875	0.056847188	0.102672075	0.117282523	0.202049505	0.068075083	0.037632004	0.039203557	0.161001692	0	0.08198943	0.081529418	0.153267167	0.159064801	0.097691055	0.053071944	0.066445285	0.084515749	0.055551243	0.058361476	0.074943965	0.156203975	0.111583195
290	0.041570372	0.069231338	0.141114787	0.098078825	0.098078825	0.088428768	0.264038771	0.075292598	0.110198989	0.082428415	0.08339903	0.07974552	0.056958328	0.07993109	0.097091407	0.07910171	0.075379558	0.147944401	0.108077503	0.041536956	0.056111186	0.363202735	0	0.117649659	0	0.055099495	0.105390427	0.055099495	0.088975919	0.175209228	0.050727561	0.112601583	0.01486582	0.040359541	0.102859046	0	0.090779218	0.114220869	0.096160715	0.100816747	0.029716003	0.054772461	0.056098895	0.076727273	0.070561097	0.066943692	0.054038752	0.149860943	0.074067712
191	0.060490297	0.065409516	0.085242507	0.224065883	0.162580977	0.098641452	0.076120921	0.068307394	0.108515525	0.105258115	0.097371853	0.076960595	0.056914696	0.141103945	0.066598858	0.101469926	0.052978169	0.082246503	0.10302707	0.047855546	0.048896791	0.047220985	0	0.042019699	0	0.054257762	0.150412405	0.054257762	0.091352377	0.087864756	0.063087688	0.066779226	0.022902991	0.044948931	0.088835108	0	0.138173503	0.07858475	0.097126544	0.091894321	0.063577758	0.102548215	0.182060361	0.114389639	0.066987224	0.080876616	0.051513535	0.078745402	0.056353478
326	0.076916492	0.096734605	0.140784482	0.605108718	0.359169094	0.14127142	0.161403399	0.092355572	0.214202575	0.188783884	0.117392916	0.100770518	0.080230542	0.335659143	0.13948048	0.168527156	0.097807022	0.139112699	0.17654151	0.061331286	0.09944919	0.305842394	0	0.087383852	0	0.107101287	0.182330219	0.107101287	0.121152183	0.155759012	0.085487524	0.141622341	0.035218373	0.061958261	0.172940724	0	0.215977628	0.117709741	0.148628181	0.160879622	0.160891741	0.135659027	0.254717213	0.140829295	0.083272846	0.100696107	0.088270755	0.140082502	0.11182709
325	0.076916492	0.096734605	0.140784482	0.605108718	0.359169094	0.14127142	0.161403399	0.092355572	0.214202575	0.188783884	0.117392916	0.100770518	0.080230542	0.335659143	0.13948048	0.168527156	0.097807022	0.139112699	0.17654151	0.061331286	0.09944919	0.305842394	0	0.087383852	0	0.107101287	0.182330219	0.107101287	0.121152183	0.155759012	0.085487524	0.141622341	0.035218373	0.061958261	0.172940724	0	0.215977628	0.117709741	0.148628181	0.160879622	0.160891741	0.135659027	0.254717213	0.140829295	0.083272846	0.100696107	0.088270755	0.140082502	0.11182709
304	0.076916492	0.096734605	0.140784482	0.359169094	0.605108718	0.14127142	0.161403399	0.092355572	0.214202575	0.188783884	0.117392916	0.100770518	0.080230542	0.397144049	0.13948048	0.230012062	0.097807022	0.139112699	0.207283963	0.061331286	0.130191643	0.305842394	0	0.087383852	0	0.107101287	0.151587766	0.107101287	0.121152183	0.155759012	0.085487524	0.110879888	0.035218373	0.061958261	0.172940724	0	0.154492722	0.117709741	0.148628181	0.160879622	0.099406835	0.104916574	0.162489854	0.140829295	0.083272846	0.100696107	0.103641981	0.140082502	0.142569543
188	0.331039673	0.111039212	0.144115945	0.154747169	0.154747169	0.135730174	0.136487354	0.235530477	0.142448713	0.134502685	0.126547186	0.192074816	0.081624781	0.122940224	0.127144757	0.125531766	0.079394084	0.191343494	0.153532964	0.099023567	0.079008615	0.077535408	0	0.065790781	0	0.071224357	0.119985425	0.071224357	0.132047283	0.134539798	0.15606891	0.091629431	0.044675091	0.060810217	0.133683523	0	0.109703746	0.124014552	0.114442269	0.129095826	0.080066751	0.075034254	0.088962268	0.121376542	0.104959485	0.094644291	0.076766482	0.142626454	0.097382373
241	0	0	0	0	0	0	0	0	0	0	0	0	0	0	0	0	0	0	0	0	0	0	0	0	0	0	0	0	0	0	0	0	0	0	0	0	0	0	0	0	0	0	0	0	0	0	0	0	0
160	0.1429407	0.118374922	0.165577785	0.221364042	0.221364042	0.156793754	0.156856474	0.162808902	0.147798742	0.146516436	0.183443753	0.135035057	0.096855996	0.175252591	0.111642363	0.195169637	0.0770361	0.15779361	0.184823911	0.068725472	0.074769379	0.076370375	0	0.067067723	0	0.073899371	0.196085992	0.073899371	0.141198612	0.149248586	0.105443885	0.109641849	0.033255201	0.069591822	0.133118839	0	0.211141785	0.132716356	0.140228957	0.155513287	0.073208598	0.1553137	0.213362513	0.156435787	0.132638771	0.142985779	0.092411955	0.137455925	0.088039149
257	0.017725185	0.03320716	0.048597253	0.075258965	0.075258965	0.061963739	0.040012404	0.032191023	0.052690737	0.057635979	0.062309801	0.029140134	0.041478321	0.06169245	0.040831677	0.050262305	0.051585545	0.038902142	0.048744241	0.02273194	0.020297385	0.022339697	0	0.017943401	0	0.026345369	0.043384665	0.026345369	0.046184399	0.054161662	0.026564573	0.024445106	0.007236348	0.027903956	0.069720046	0	0.036107501	0.045861077	0.038797174	0.047873592	0.021030389	0.030621709	0.037150698	0.044008769	0.032921911	0.040401344	0.024372121	0.059242945	0.023338553
204	0.167312002	0.09834291	0.143177653	0.323705505	0.323705505	0.145895937	0.11433231	0.167831288	0.180898148	0.166833876	0.132526227	0.149826923	0.08296568	0.247787985	0.130831512	0.171215547	0.082322482	0.150914536	0.273471227	0.070395233	0.190567313	0.094000948	0	0.070414876	0	0.090449074	0.225069245	0.090449074	0.140261626	0.159531055	0.114701548	0.095938357	0.041431833	0.068110104	0.162526938	0	0.186110746	0.129022057	0.166354563	0.16799106	0.101840377	0.131698536	0.258234496	0.151302893	0.124604564	0.115400807	0.136735614	0.131834857	0.32391494
240	0.025040529	0.029851113	0.064320479	0.055246655	0.055246655	0.056393247	0.060354783	0.063424062	0.049344978	0.048988275	0.055135018	0.052916314	0.046393934	0.050533646	0.039846478	0.048081659	0.043492824	0.053379784	0.050885022	0.02591362	0.022188574	0.037191467	0	0.03191143	0	0.024672489	0.161537652	0.024672489	0.05306472	0.069997913	0.030240537	0.026188475	0.010070332	0.027750845	0.050109174	0	0.042333495	0.076070072	0.051015545	0.048622177	0.01694173	0.029389808	0.031207607	0.047863069	0.063963088	0.0428909	0.025442511	0.059102803	0.027390482
247	0.022492153	0.039689121	0.048001706	0.03815114	0.03815114	0.040868499	0.095090407	0.027768691	0.041885033	0.036052535	0.035708821	0.029648538	0.025730869	0.031261665	0.030866286	0.032738032	0.025681191	0.052516444	0.040960545	0.017941656	0.017275504	0.033589598	0	0.029602165	0	0.020942517	0.09003597	0.020942517	0.036740447	0.04541515	0.024710486	0.080694613	0.007635774	0.0162736	0.031544826	0	0.10839005	0.038695214	0.05806082	0.060672212	0.012349304	0.083993542	0.116736787	0.062237702	0.040705086	0.058880936	0.020480273	0.043763859	0.023563282
328	0.066837044	0.141133763	0.192409232	0.173694146	0.173694146	0.187481488	0.376142824	0.146842057	0.150436226	0.157055377	0.162072581	0.116159608	0.123655121	0.145227798	0.12149583	0.170205499	0.114610434	0.160735999	0.270662145	0.074791721	0.063968959	0.088791306	0	0.079970157	0	0.075218113	0.147552367	0.075218113	0.141318318	0.187762689	0.087506537	0.103895342	0.027711906	0.080537881	0.197548669	0	0.109786104	0.16256134	0.104591337	0.130398709	0.051778167	0.090361007	0.09346942	0.130232917	0.352731434	0.126040698	0.135331073	0.36427861	0.079718307
239	0.024985216	0.03249095	0.048425044	0.039220656	0.039220656	0.038748024	0.093367274	0.030078678	0.042274976	0.035610235	0.036880401	0.031556522	0.024587355	0.032022163	0.029638822	0.033287049	0.026836912	0.054158968	0.040208965	0.017991442	0.017667184	0.034740054	0	0.031554857	0	0.021137488	0.095278625	0.021137488	0.037478809	0.045973831	0.025797866	0.056392861	0.007913182	0.016958918	0.031368782	0	0.11049078	0.04055488	0.058955508	0.060210163	0.012928316	0.083449115	0.11674188	0.061607721	0.041466632	0.05802215	0.020104482	0.045122372	0.02413552
270	0.228764474	0.117413721	0.151677772	0.237314062	0.329541421	0.167057808	0.125486238	0.180332947	0.174386051	0.170502462	0.166986792	0.163734149	0.09676393	0.230716739	0.154969643	0.181403852	0.078490731	0.169588513	0.341157214	0.093856606	0.250776496	0.102884751	0	0.063652703	0	0.087193026	0.129146544	0.087193026	0.261880104	0.160702137	0.139446155	0.090204606	0.04920953	0.068857044	0.179466486	0	0.124298304	0.125287277	0.153630253	0.166084053	0.087924075	0.095918741	0.121430726	0.133764955	0.090920692	0.101483564	0.170578607	0.132840628	0.446323498
231	0.061620677	0.130764638	0.098097723	0.201348553	0.201348553	0.128685065	0.107330588	0.066681115	0.132000281	0.132843498	0.085968053	0.069319096	0.072138532	0.154909415	0.076334632	0.111243081	0.059081802	0.094770568	0.109903417	0.051368005	0.053817802	0.074263416	0	0.052359368	0	0.06600014	0.152905865	0.06600014	0.084429588	0.114015143	0.071096057	0.098087847	0.02453815	0.043973015	0.092644672	0	0.172540375	0.082018857	0.106702972	0.12328567	0.058039723	0.323642394	0.196092622	0.129765913	0.074242295	0.1086593	0.054951708	0.089160143	0.062374204
165	0.20370631	0.088422345	0.105389542	0.167631207	0.167631207	0.098492185	0.092299474	0.142654259	0.186953549	0.123408742	0.100628882	0.13916298	0.057980883	0.1300908	0.102008281	0.106667974	0.063735918	0.131975808	0.132760428	0.052133444	0.068688405	0.062180004	0	0.048442856	0	0.093476774	0.189855129	0.093476774	0.09985662	0.095505448	0.105076281	0.075311585	0.032416175	0.043838828	0.143136084	0	0.168464446	0.085383523	0.136446195	0.144152091	0.09080859	0.164266394	0.230103462	0.182020846	0.080617236	0.129147091	0.066380214	0.099224757	0.078292934
327	0.122355087	0.133024941	0.170174006	0.69104396	0.506589241	0.174421906	0.149881497	0.125932161	0.266103071	0.236413626	0.15377477	0.126339908	0.103590857	0.434245563	0.146700192	0.229525884	0.17501931	0.16241192	0.229748467	0.078585148	0.128717771	0.088937615	0	0.074421608	0	0.133051536	0.196360044	0.133051536	0.151633528	0.149650862	0.116105837	0.149400678	0.050732577	0.082374757	0.189458852	0	0.257218885	0.154076302	0.149835284	0.170688303	0.188055376	0.156974123	0.292145246	0.179030452	0.094739636	0.126921561	0.114874233	0.148140706	0.149037801
269	0.140476986	0.096810957	0.126146612	0.168755358	0.199497811	0.166131025	0.110727555	0.131009885	0.125758304	0.141620085	0.159437091	0.122208017	0.095719936	0.148264957	0.102892621	0.153900125	0.063732937	0.129484773	0.208939619	0.092033745	0.121720589	0.072579508	0	0.055001491	0	0.062879152	0.11834527	0.062879152	0.245561601	0.134378616	0.111910856	0.073980582	0.037767968	0.070051699	0.13331523	0	0.100162769	0.115880917	0.103271345	0.110233631	0.067560963	0.087404395	0.101098811	0.120254447	0.089903196	0.098905126	0.10446981	0.112225325	0.194387478
236	0.0911078	0.094136258	0.138251499	0.123812677	0.15455513	0.112703566	0.359786579	0.123101702	0.11517473	0.103375938	0.09911136	0.106413402	0.074266285	0.117187985	0.095009667	0.105581996	0.071159713	0.138346564	0.167322802	0.050596503	0.103808706	0.105657613	0	0.07864747	0	0.057587365	0.118171272	0.057587365	0.101481798	0.184285535	0.072730226	0.090339014	0.02345151	0.048583519	0.103213604	0	0.086343367	0.12140439	0.087760847	0.100697558	0.042341644	0.061473562	0.065846757	0.090764075	0.096902962	0.080277459	0.083661401	0.169825079	0.11798979
234	0.049506788	0.116772772	0.0854364	0.184737811	0.184737811	0.112062586	0.093277263	0.056270626	0.117253188	0.117488356	0.070813986	0.057431002	0.062384865	0.141730144	0.064203499	0.097546214	0.052003606	0.081637127	0.092665168	0.043710249	0.04623715	0.065568119	0	0.046657783	0	0.058626594	0.081760738	0.058626594	0.070630453	0.101599316	0.059402834	0.074538149	0.02079338	0.037017808	0.078801717	0	0.085218238	0.070906027	0.06389598	0.080362838	0.052372801	0.065618524	0.092023066	0.086300871	0.048900933	0.067430729	0.046332584	0.078206384	0.053490593
274	0.114626726	0.132773715	0.181884134	0.274361728	0.305104181	0.146521397	0.187871146	0.126734875	0.19312173	0.164768028	0.166206813	0.137230802	0.093846205	0.231435276	0.127797528	0.169948951	0.156304244	0.191103824	0.210587159	0.070426118	0.116609863	0.094393915	0	0.099425056	0	0.096560865	0.150500934	0.096560865	0.157447147	0.162681075	0.101080812	0.113545587	0.04162979	0.070337373	0.147599841	0	0.172932751	0.166331976	0.127421599	0.143649698	0.082918773	0.114578149	0.157280243	0.150654701	0.094916085	0.118519243	0.10529358	0.140029258	0.139909453
232	0.118743342	0.113412524	0.144573526	0.518627268	0.518627268	0.155094011	0.142491117	0.119100271	0.240689942	0.214171889	0.138466657	0.120635124	0.088507396	0.394450646	0.127580972	0.281545598	0.104137846	0.148094776	0.20395168	0.13051342	0.114143819	0.087797701	0	0.074068124	0	0.120344971	0.175461769	0.120344971	0.141367507	0.136327966	0.111832161	0.124300132	0.045164479	0.06842803	0.166379888	0	0.197134629	0.121559325	0.136861896	0.151321637	0.14645286	0.131238783	0.227897332	0.164935532	0.088866129	0.114096768	0.10197584	0.133957248	0.1264093
250	0.145145939	0.210044269	0.135281125	0.135492123	0.135492123	0.161265699	0.11904996	0.135608671	0.133222103	0.139377742	0.109172551	0.114112291	0.107193548	0.112952885	0.148175975	0.142803891	0.075575442	0.132372817	0.156647698	0.095911709	0.084567217	0.085762484	0	0.050844262	0	0.066611052	0.126887793	0.066611052	0.112789188	0.14986963	0.105110642	0.096636982	0.030971212	0.050249459	0.155526337	0	0.127815451	0.113697529	0.152067238	0.386482214	0.052016273	0.104690883	0.12199354	0.221284878	0.084145066	0.321255348	0.078323849	0.106475881	0.096912701
252	0.061449044	0.092957342	0.094437988	0.161957242	0.161957242	0.084259408	0.078389714	0.063381625	0.5696406	0.113822942	0.065155805	0.061029112	0.049518972	0.125162566	0.076957927	0.086543693	0.058638311	0.086276667	0.092597504	0.037283359	0.046987444	0.043108493	0	0.037919907	0	0.2848203	0.071923433	0.2848203	0.067772078	0.08092864	0.054664392	0.059850046	0.036306726	0.030903627	0.086015578	0	0.076615227	0.066582451	0.071436086	0.086070646	0.048170441	0.053906497	0.076578668	0.116133442	0.044506139	0.064219438	0.046298752	0.06825849	0.054833671
245	0.022492153	0.039689121	0.048001706	0.03815114	0.03815114	0.040868499	0.095090407	0.027768691	0.041885033	0.036052535	0.035708821	0.029648538	0.025730869	0.031261665	0.030866286	0.032738032	0.025681191	0.052516444	0.040960545	0.017941656	0.017275504	0.033589598	0	0.029602165	0	0.020942517	0.09003597	0.020942517	0.036740447	0.04541515	0.024710486	0.080694613	0.007635774	0.0162736	0.031544826	0	0.10839005	0.038695214	0.05806082	0.060672212	0.012349304	0.083993542	0.116736787	0.062237702	0.040705086	0.058880936	0.020480273	0.043763859	0.023563282
184	0.090763888	0.347244109	0.161101848	0.200162399	0.261647305	0.24147412	0.142565126	0.114450173	0.169118968	0.198608383	0.121394519	0.099758723	0.143649834	0.192320639	0.143168369	0.16424417	0.086443733	0.13561568	0.20559883	0.088190572	0.117988007	0.070109292	0	0.053874848	0	0.084559484	0.133277804	0.084559484	0.118192072	0.178656743	0.112811432	0.142104534	0.032113694	0.054376059	0.146331885	0	0.143362697	0.134975917	0.135789439	0.266399056	0.061386086	0.130896917	0.148573871	0.373495832	0.090883052	0.231855061	0.102799415	0.112877457	0.129432513
249	0.07998259	0.109304999	0.163353091	0.331449862	0.269964956	0.242463882	0.126627965	0.12702458	0.164053188	0.201289152	0.176345955	0.124193234	0.134358286	0.224408116	0.103747279	0.191325772	0.083116818	0.140372061	0.184049779	0.091471919	0.076876618	0.073726554	0	0.071020229	0	0.082026594	0.233721531	0.082026594	0.167639191	0.176268919	0.110747899	0.101939437	0.031710352	0.17491154	0.149510366	0	0.192791996	0.153178181	0.13484554	0.136211678	0.092860289	0.157426722	0.237194598	0.147586504	0.138784661	0.145305992	0.092024889	0.146945041	0.088744259
330	0.083880979	0.072214207	0.130355475	0.150647841	0.150647841	0.162512014	0.150826807	0.111804769	0.122262972	0.135369424	0.107290831	0.127563766	0.090669138	0.117692446	0.104153269	0.114668727	0.067425515	0.128585946	0.14166643	0.063584015	0.075428276	0.301760908	0	0.085820067	0	0.061131486	0.134982614	0.061131486	0.159396581	0.165647601	0.084018562	0.07831721	0.022197724	0.062226193	0.128742427	0	0.096909126	0.122076038	0.110877401	0.117740128	0.048147083	0.077311581	0.080174604	0.094117772	0.097860988	0.081662874	0.070833215	0.134142286	0.087882143
271	0.142869636	0.104217358	0.130068036	0.401249761	0.309022402	0.165537698	0.108893165	0.125718612	0.176136878	0.177367338	0.153757834	0.123023967	0.093272876	0.260075655	0.11916903	0.166617559	0.077491605	0.134382751	0.219037869	0.086952489	0.137320559	0.075515836	0	0.056550388	0	0.088068439	0.202678256	0.088068439	0.242938207	0.134188045	0.112653736	0.120100457	0.042583032	0.06691661	0.149308034	0	0.234361414	0.113647695	0.152647398	0.163968367	0.118171145	0.17429083	0.395824834	0.159071935	0.099214201	0.127788021	0.109518935	0.116641542	0.209078378
283	0.05908902	0.100397296	0.154194427	0.129345569	0.129345569	0.119974956	0.224824812	0.091382939	0.122025142	0.109675369	0.152947025	0.094803376	0.075441648	0.104736262	0.115254461	0.102683839	0.071813247	0.138331208	0.148260489	0.052136771	0.066652695	0.302393453	0	0.082518763	0	0.061012571	0.106081515	0.061012571	0.115527563	0.157524474	0.065863942	0.088905344	0.030149484	0.052160099	0.13273931	0.00390625	0.091644269	0.119918303	0.107697804	0.118150847	0.03972252	0.067662149	0.072378466	0.094546988	0.084990664	0.083994619	0.074130245	0.139193494	0.080761278
254	0.061449044	0.092957342	0.094437988	0.161957242	0.161957242	0.084259408	0.078389714	0.063381625	0.5696406	0.113822942	0.065155805	0.061029112	0.049518972	0.125162566	0.076957927	0.086543693	0.058638311	0.086276667	0.092597504	0.037283359	0.046987444	0.043108493	0	0.037919907	0	0.2848203	0.071923433	0.2848203	0.067772078	0.08092864	0.054664392	0.059850046	0.036306726	0.030903627	0.086015578	0	0.076615227	0.066582451	0.071436086	0.086070646	0.048170441	0.053906497	0.076578668	0.116133442	0.044506139	0.064219438	0.046298752	0.06825849	0.054833671
255	0.061449044	0.092957342	0.094437988	0.161957242	0.161957242	0.084259408	0.078389714	0.063381625	0.5696406	0.113822942	0.065155805	0.061029112	0.049518972	0.125162566	0.076957927	0.086543693	0.058638311	0.086276667	0.092597504	0.037283359	0.046987444	0.043108493	0	0.037919907	0	0.2848203	0.071923433	0.2848203	0.067772078	0.08092864	0.054664392	0.059850046	0.036306726	0.030903627	0.086015578	0	0.076615227	0.066582451	0.071436086	0.086070646	0.048170441	0.053906497	0.076578668	0.116133442	0.044506139	0.064219438	0.046298752	0.06825849	0.054833671
287	0.041985883	0.04669542	0.052395741	0.293166498	0.170196686	0.066796492	0.044795158	0.040254938	0.095725714	0.089367362	0.055210689	0.04409036	0.037087483	0.160234586	0.051144176	0.079193545	0.039149796	0.052097721	0.075900637	0.028865907	0.039888352	0.029158267	0	0.02446309	0	0.047862857	0.136833283	0.047862857	0.054197809	0.050891426	0.04335134	0.07197735	0.017936076	0.028695864	0.067337291	0	0.174176515	0.044936552	0.08573756	0.090950722	0.07853986	0.124934705	0.27781295	0.095034005	0.050632636	0.075842322	0.037950319	0.048661064	0.043859251
174	0.160838592	0.184364377	0.175555542	0.359237099	0.359237099	0.209835938	0.161210874	0.15471848	0.212464791	0.215584183	0.202150376	0.146268628	0.119051864	0.276494772	0.131362414	0.239743802	0.095869605	0.174112634	0.213934623	0.085962647	0.097416243	0.105690602	0	0.081206612	0	0.106232395	0.166272306	0.106232395	0.162155847	0.184917562	0.131839207	0.129390836	0.042404868	0.080892863	0.167297885	0	0.1823248	0.144855251	0.13718821	0.15748232	0.109914099	0.130255281	0.183894774	0.162425513	0.11526119	0.132277492	0.106967312	0.157550204	0.111264432
258	0.021289724	0.068510856	0.076531193	0.05668003	0.05668003	0.082293293	0.060190268	0.042354722	0.049331392	0.05885476	0.055581032	0.035636134	0.052154975	0.048014187	0.153845923	0.055329708	0.02888848	0.055563118	0.058758155	0.029440792	0.0208672	0.022403676	0	0.020295935	0	0.024665696	0.046829975	0.024665696	0.052516406	0.063356943	0.033580124	0.034261056	0.008410152	0.031813806	0.060575212	0	0.034105708	0.053830747	0.032035061	0.041529445	0.032456223	0.04227997	0.047366224	0.041834039	0.038115066	0.281173326	0.029379078	0.047248755	0.025369137
284	0.05908902	0.100397296	0.154194427	0.129345569	0.129345569	0.119974956	0.224824812	0.091382939	0.122025142	0.109675369	0.152947025	0.094803376	0.075441648	0.104736262	0.115254461	0.102683839	0.071813247	0.138331208	0.148260489	0.052136771	0.066652695	0.302393453	0	0.082518763	0	0.061012571	0.106081515	0.061012571	0.115527563	0.157524474	0.065863942	0.088905344	0.030149484	0.052160099	0.13273931	0.00390625	0.091644269	0.119918303	0.107697804	0.118150847	0.03972252	0.067662149	0.072378466	0.094546988	0.084990664	0.083994619	0.074130245	0.139193494	0.080761278
206	0.223915569	0.105627378	0.124180549	0.420024795	0.297054982	0.130810504	0.099537497	0.157599494	0.246952857	0.178908642	0.118578155	0.146264152	0.073515361	0.257588744	0.12404735	0.153452643	0.083493169	0.152279568	0.168283713	0.063495808	0.090977354	0.070567012	0	0.056994324	0	0.123476429	0.206507276	0.123476429	0.12023214	0.114231968	0.125706785	0.11221353	0.043001793	0.058059849	0.163307552	0	0.239481285	0.096613502	0.162626158	0.175779608	0.140808145	0.174750082	0.435636401	0.215878023	0.091602072	0.133155385	0.084141857	0.11945091	0.101305777
180	0.044406085	0.110360593	0.1479438	0.109620267	0.109620267	0.147826708	0.158833462	0.142057982	0.111407418	0.113579924	0.104249065	0.107074013	0.085248847	0.087882947	0.082520402	0.128382346	0.062246976	0.125434638	0.223186954	0.059260833	0.045916854	0.116068863	0	0.087226525	0	0.055703709	0.156826037	0.055703709	0.102120159	0.188728218	0.065205551	0.084153832	0.019960383	0.062304919	0.097408843	0	0.083233458	0.137532826	0.067215431	0.083812439	0.032955827	0.066161162	0.059380196	0.09240564	0.359382733	0.097170334	0.111593477	0.138824275	0.059137982
294	0.120878969	0.244764506	0.169938538	0.256319873	0.379289685	0.197357297	0.160340942	0.125165192	0.194157312	0.193240139	0.138540415	0.117114135	0.119121749	0.263946361	0.131953953	0.194762409	0.149984012	0.155676573	0.247561465	0.082703863	0.153419714	0.083696368	0	0.06403439	0	0.097078656	0.115369775	0.097078656	0.132319883	0.161155912	0.116496826	0.123136941	0.041869922	0.067070765	0.146473785	0	0.140869938	0.151375321	0.115872163	0.148641275	0.079189839	0.102891207	0.126408892	0.153122861	0.082414712	0.124013045	0.123780733	0.128033853	0.174500789
243	0.098419611	0.176698995	0.208980389	0.390409406	0.63634903	0.268004505	0.135816471	0.124378568	0.231611459	0.258033807	0.175110258	0.123019435	0.148313826	0.422932653	0.13248204	0.273603747	0.100726957	0.169690275	0.231848404	0.090134184	0.126523384	0.076975773	0	0.069434269	0	0.115805729	0.164902756	0.115805729	0.15963835	0.187907569	0.119416143	0.118038811	0.044399404	0.099046631	0.176190419	0	0.171305757	0.153889792	0.129530827	0.15431472	0.109904803	0.139426252	0.179022551	0.16598623	0.107600291	0.135624233	0.115924202	0.149944693	0.142170876
251	0.072937635	0.05182792	0.091526941	0.140921009	0.140921009	0.084270742	0.066586664	0.097648242	0.114788575	0.101943421	0.07339096	0.085076148	0.047252359	0.108249251	0.061804439	0.085734719	0.055900851	0.087516612	0.089766864	0.039837278	0.044884652	0.048872537	0	0.049696885	0	0.057394287	0.197852828	0.057394287	0.080815275	0.098123364	0.05771277	0.04541179	0.018837241	0.040098412	0.084518063	0.25	0.077131269	0.084637913	0.081588518	0.080829301	0.044347457	0.052057525	0.068036627	0.086173328	0.082213943	0.061113873	0.044883432	0.085464381	0.051888221
172	0.160838592	0.184364377	0.175555542	0.359237099	0.359237099	0.209835938	0.161210874	0.15471848	0.212464791	0.215584183	0.202150376	0.146268628	0.119051864	0.276494772	0.131362414	0.239743802	0.095869605	0.174112634	0.213934623	0.085962647	0.097416243	0.105690602	0	0.081206612	0	0.106232395	0.166272306	0.106232395	0.162155847	0.184917562	0.131839207	0.129390836	0.042404868	0.080892863	0.167297885	0	0.1823248	0.144855251	0.13718821	0.15748232	0.109914099	0.130255281	0.183894774	0.162425513	0.11526119	0.132277492	0.106967312	0.157550204	0.111264432
208	0.03249602	0.170097436	0.081868481	0.081774975	0.081774975	0.118190703	0.070622016	0.055528243	0.079107485	0.093757432	0.05651563	0.044579965	0.073451311	0.068509211	0.079888522	0.068014289	0.047335832	0.064422467	0.070461056	0.041655554	0.028670664	0.034424599	0	0.026739056	0	0.039553742	0.082891764	0.039553742	0.056708369	0.090200493	0.049104209	0.071512968	0.012593736	0.026198737	0.08232828	0.25	0.086002889	0.070029454	0.083891424	0.192390304	0.024505746	0.076639184	0.089369947	0.296265495	0.05262543	0.165536075	0.035230528	0.057569701	0.034018244
159	0.1429407	0.118374922	0.165577785	0.221364042	0.221364042	0.156793754	0.156856474	0.162808902	0.147798742	0.146516436	0.183443753	0.135035057	0.096855996	0.175252591	0.111642363	0.195169637	0.0770361	0.15779361	0.184823911	0.068725472	0.074769379	0.076370375	0	0.067067723	0	0.073899371	0.196085992	0.073899371	0.141198612	0.149248586	0.105443885	0.109641849	0.033255201	0.069591822	0.133118839	0	0.211141785	0.132716356	0.140228957	0.155513287	0.073208598	0.1553137	0.213362513	0.156435787	0.132638771	0.142985779	0.092411955	0.137455925	0.088039149
309	0.024985216	0.03249095	0.048425044	0.039220656	0.039220656	0.038748024	0.093367274	0.030078678	0.042274976	0.035610235	0.036880401	0.031556522	0.024587355	0.032022163	0.029638822	0.033287049	0.026836912	0.054158968	0.040208965	0.017991442	0.017667184	0.034740054	0	0.031554857	0	0.021137488	0.095278625	0.021137488	0.037478809	0.045973831	0.025797866	0.056392861	0.007913182	0.016958918	0.031368782	0	0.11049078	0.04055488	0.058955508	0.060210163	0.012928316	0.083449115	0.11674188	0.061607721	0.041466632	0.05802215	0.020104482	0.045122372	0.02413552
266	0.033665931	0.044939451	0.05893518	0.281049374	0.158079562	0.059969427	0.055425943	0.038125806	0.088367889	0.080782368	0.055415153	0.038707895	0.048014146	0.212960556	0.057641256	0.07353121	0.050808527	0.051887115	0.06848334	0.025464663	0.035517817	0.032743346	0	0.022415836	0	0.044183945	0.069441802	0.044183945	0.050098561	0.049157872	0.036352889	0.054676652	0.015584977	0.025403956	0.069567075	0	0.091632202	0.056560168	0.05457481	0.064664487	0.074470585	0.058725626	0.115599292	0.062803948	0.030497867	0.047295895	0.03424167	0.051429415	0.039330406
303	0.104292693	0.06372416	0.066824728	0.083363015	0.083363015	0.064042231	0.062640214	0.078326308	0.07353966	0.072573356	0.083045822	0.072839095	0.038827113	0.06592526	0.05229409	0.069786773	0.038191153	0.080971849	0.083471609	0.040107814	0.041412446	0.043863546	0	0.034319633	0	0.03676983	0.061205652	0.03676983	0.079514868	0.058580554	0.078849359	0.036400463	0.029818468	0.032051033	0.060146315	0	0.061267308	0.058133275	0.055602587	0.058826303	0.03387734	0.040758521	0.052022354	0.066293111	0.038442176	0.045251582	0.041735804	0.055227105	0.049967697
261	0.041858636	0.112280412	0.088236888	0.072105201	0.072105201	0.116764447	0.098286762	0.057771373	0.070317789	0.084535677	0.069887727	0.080442674	0.066848899	0.058312238	0.050898079	0.068915087	0.038223791	0.07836759	0.076374661	0.044661173	0.031186759	0.067166351	0	0.044406643	0	0.035158895	0.062921097	0.035158895	0.068498281	0.101018209	0.053056176	0.060409531	0.017027434	0.04716928	0.055472632	0	0.065947858	0.083605426	0.045701462	0.056867927	0.02325863	0.05912084	0.041949507	0.062396381	0.049264604	0.057273442	0.03818733	0.071360539	0.046044563
205	0.223915569	0.105627378	0.124180549	0.420024795	0.297054982	0.130810504	0.099537497	0.157599494	0.246952857	0.178908642	0.118578155	0.146264152	0.073515361	0.257588744	0.12404735	0.153452643	0.083493169	0.152279568	0.168283713	0.063495808	0.090977354	0.070567012	0	0.056994324	0	0.123476429	0.206507276	0.123476429	0.12023214	0.114231968	0.125706785	0.11221353	0.043001793	0.058059849	0.163307552	0	0.239481285	0.096613502	0.162626158	0.175779608	0.140808145	0.174750082	0.435636401	0.215878023	0.091602072	0.133155385	0.084141857	0.11945091	0.101305777
238	0.16509038	0.043188223	0.050582516	0.291491753	0.16852194	0.060037021	0.03990674	0.101327428	0.096340882	0.088040372	0.055243184	0.087455687	0.033213804	0.158731555	0.061523375	0.07844941	0.03700102	0.081272602	0.081330187	0.0290741	0.04829279	0.029847997	0	0.024170789	0	0.048170441	0.082095396	0.048170441	0.055977984	0.048094278	0.076627671	0.054254663	0.021890368	0.02692231	0.092881745	0	0.096784517	0.041690503	0.065555599	0.07158813	0.512461646	0.068421216	0.137262226	0.063275059	0.031006509	0.056961969	0.040665094	0.060591325	0.052402487
256	0.061449044	0.092957342	0.094437988	0.161957242	0.161957242	0.084259408	0.078389714	0.063381625	0.5696406	0.113822942	0.065155805	0.061029112	0.049518972	0.125162566	0.076957927	0.086543693	0.058638311	0.086276667	0.092597504	0.037283359	0.046987444	0.043108493	0	0.037919907	0	0.2848203	0.071923433	0.2848203	0.067772078	0.08092864	0.054664392	0.059850046	0.036306726	0.030903627	0.086015578	0	0.076615227	0.066582451	0.071436086	0.086070646	0.048170441	0.053906497	0.076578668	0.116133442	0.044506139	0.064219438	0.046298752	0.06825849	0.054833671
202	0.084457709	0.13193937	0.169115022	0.203844706	0.203844706	0.181979516	0.133154283	0.139821713	0.163964849	0.16908421	0.138623086	0.119329602	0.106249726	0.160513514	0.123802157	0.151407569	0.082645403	0.140892418	0.16242956	0.138126999	0.070673226	0.07771179	0	0.072612915	0	0.081982425	0.160176637	0.081982425	0.144147649	0.168424807	0.095041498	0.114299232	0.046479629	0.078539025	0.132872229	0	0.115474401	0.140321682	0.103574482	0.124738003	0.06151839	0.095669324	0.112105703	0.138575383	0.153605684	0.124836937	0.08121478	0.138475586	0.082668855
211	0.053785744	0.238608292	0.158399674	0.138455005	0.138455005	0.200483996	0.130812285	0.097882965	0.128438876	0.152612192	0.112096663	0.0802161	0.125606286	0.116523397	0.233734445	0.123343997	0.076224311	0.119985584	0.129219211	0.071096346	0.049537864	0.056828275	0	0.047034991	0	0.064219438	0.129721739	0.064219438	0.109224775	0.153557436	0.082684333	0.105774024	0.021003888	0.058012543	0.142903492	0	0.120108597	0.1238602	0.115926486	0.35652129	0.056961969	0.118919153	0.136736171	0.215497993	0.090740496	0.569310941	0.064609606	0.104818456	0.05938738
212	0.0626111	0.067617833	0.090705171	0.137932448	0.199417354	0.07407388	0.088397832	0.066243263	0.104145829	0.088389187	0.073661526	0.061935377	0.048923226	0.140134932	0.068674106	0.098532528	0.11087611	0.08448336	0.112423691	0.036168845	0.064102371	0.048011675	0	0.036898598	0	0.052072914	0.064983734	0.052072914	0.070836179	0.072699662	0.052789603	0.052545375	0.022349963	0.038893443	0.082470181	0	0.08351013	0.086428858	0.063974148	0.074632523	0.0423095	0.048633473	0.067204969	0.075892524	0.04415709	0.057694059	0.056211845	0.072726097	0.079086519
225	0.024985216	0.03249095	0.048425044	0.039220656	0.039220656	0.038748024	0.093367274	0.030078678	0.042274976	0.035610235	0.036880401	0.031556522	0.024587355	0.032022163	0.029638822	0.033287049	0.026836912	0.054158968	0.040208965	0.017991442	0.017667184	0.034740054	0	0.031554857	0	0.021137488	0.095278625	0.021137488	0.037478809	0.045973831	0.025797866	0.056392861	0.007913182	0.016958918	0.031368782	0	0.11049078	0.04055488	0.058955508	0.060210163	0.012928316	0.083449115	0.11674188	0.061607721	0.041466632	0.05802215	0.020104482	0.045122372	0.02413552
215	0.121112387	0.201880865	0.107745736	0.14214459	0.203629496	0.145433364	0.094502702	0.10185166	0.115191981	0.127345488	0.098395038	0.100811586	0.084154336	0.143069722	0.085847373	0.120540836	0.050109168	0.107027836	0.168648958	0.060583681	0.105665324	0.052587759	0	0.037368049	0	0.05759599	0.066770078	0.05759599	0.087272327	0.109997801	0.094419504	0.083094289	0.030480974	0.045257727	0.087872316	0.125	0.081646243	0.086122645	0.072503158	0.097171753	0.050675196	0.06759453	0.074701466	0.099333765	0.051987768	0.082381992	0.084324479	0.07773446	0.117863739
222	0.024985216	0.03249095	0.048425044	0.039220656	0.039220656	0.038748024	0.093367274	0.030078678	0.042274976	0.035610235	0.036880401	0.031556522	0.024587355	0.032022163	0.029638822	0.033287049	0.026836912	0.054158968	0.040208965	0.017991442	0.017667184	0.034740054	0	0.031554857	0	0.021137488	0.095278625	0.021137488	0.037478809	0.045973831	0.025797866	0.056392861	0.007913182	0.016958918	0.031368782	0	0.11049078	0.04055488	0.058955508	0.060210163	0.012928316	0.083449115	0.11674188	0.061607721	0.041466632	0.05802215	0.020104482	0.045122372	0.02413552
224	0.118723712	0.243495814	0.176877228	0.285956887	0.347441793	0.375373255	0.155802101	0.130056099	0.217968771	0.628474471	0.148151959	0.119855987	0.206343062	0.254538335	0.136199118	0.197275236	0.157649853	0.160325654	0.202597236	0.095735613	0.105353614	0.08257762	0	0.068226024	0	0.108984385	0.135440149	0.108984385	0.149892299	0.175198282	0.13291874	0.126348547	0.042777707	0.079255088	0.16231263	0	0.150574417	0.180986152	0.125160338	0.160359424	0.086329686	0.132932641	0.139014259	0.165485286	0.095345109	0.134000155	0.101298618	0.139819688	0.125814879
213	0.090763888	0.347244109	0.161101848	0.200162399	0.261647305	0.24147412	0.142565126	0.114450173	0.169118968	0.198608383	0.121394519	0.099758723	0.143649834	0.192320639	0.143168369	0.16424417	0.086443733	0.13561568	0.20559883	0.088190572	0.117988007	0.070109292	0	0.053874848	0	0.084559484	0.133277804	0.084559484	0.118192072	0.178656743	0.112811432	0.142104534	0.032113694	0.054376059	0.146331885	0	0.143362697	0.134975917	0.135789439	0.266399056	0.061386086	0.130896917	0.148573871	0.373495832	0.090883052	0.231855061	0.102799415	0.112877457	0.129432513
223	0.074094506	0.102936872	0.154454939	0.140537481	0.140537481	0.127318695	0.366867493	0.132456687	0.138764936	0.121792756	0.109403203	0.111333564	0.081529994	0.114338434	0.088480999	0.109617804	0.079754262	0.14561716	0.127444097	0.119315809	0.055851484	0.106812325	0	0.08692489	0	0.069382468	0.144994079	0.069382468	0.11744587	0.198792614	0.073884532	0.12724393	0.071905862	0.058457865	0.103209915	0	0.09910107	0.136986373	0.084212194	0.100239846	0.044396183	0.068332433	0.074671726	0.112398803	0.120546633	0.090539418	0.063722049	0.180837191	0.072258197
220	0.039452032	0.297157781	0.109548971	0.100348027	0.100348027	0.542233405	0.085109089	0.068083934	0.084259408	0.301299375	0.088790805	0.055022794	0.280912116	0.080158727	0.065150018	0.110741902	0.038114626	0.082765989	0.094378568	0.088190208	0.034158301	0.034863179	0	0.032278499	0	0.042129704	0.069499755	0.042129704	0.097335236	0.149392247	0.098147137	0.100623078	0.015245258	0.056245862	0.070412036	0	0.057422259	0.138114105	0.047508684	0.085774814	0.030018511	0.116188851	0.055391254	0.090318395	0.065161584	0.100241998	0.047189284	0.074799283	0.04081077
219	0.104705065	0.049354539	0.069843848	0.06897043	0.06897043	0.065854355	0.061948301	0.082229151	0.063130884	0.059929206	0.111153334	0.079754392	0.039347024	0.054937745	0.072335613	0.05910629	0.033705314	0.077989564	0.095825652	0.063801325	0.058581154	0.049627677	0	0.029546214	0	0.031565442	0.055483259	0.031565442	0.092992549	0.079729254	0.059543606	0.049509121	0.024827672	0.030327295	0.083399563	0	0.048994667	0.062632436	0.070872933	0.075156518	0.030330741	0.037000127	0.040300979	0.053993114	0.041526487	0.042673313	0.047912826	0.062700634	0.066098339
221	0.067612498	0.251007022	0.17839596	0.125976296	0.125976296	0.183271135	0.167194395	0.105075126	0.140933417	0.144342725	0.11318655	0.087611332	0.119739711	0.108534294	0.242572234	0.117584114	0.09402802	0.141031278	0.134369993	0.069545126	0.052878064	0.071231556	0	0.055927488	0	0.070466709	0.117323119	0.070466709	0.112133364	0.158628676	0.084373964	0.117742433	0.027177492	0.063108177	0.127689238	0	0.147842817	0.138783689	0.120504619	0.239472272	0.039945636	0.107880168	0.117350695	0.34437233	0.086723302	0.267910492	0.067184997	0.110907405	0.093319745
214	0.083815082	0.234789031	0.412075538	0.17813173	0.17813173	0.340700429	0.175727567	0.165055131	0.16248593	0.232348734	0.208749573	0.162790999	0.192766331	0.144806856	0.124207936	0.17205214	0.0873365	0.268519121	0.198516744	0.101341405	0.085269577	0.084030317	0	0.080341241	0	0.081242965	0.172258905	0.081242965	0.181266011	0.444297682	0.118891955	0.115234152	0.033643046	0.107195012	0.144035054	0	0.117638267	0.397943557	0.103055122	0.133952686	0.055009818	0.163712459	0.098320134	0.14472614	0.151416115	0.146266416	0.099258372	0.164696514	0.101516485
324	0.06907498	0.181584882	0.30728653	0.148263142	0.148263142	0.24889548	0.416956247	0.158194631	0.149430251	0.178299062	0.169266323	0.145408631	0.150360183	0.124153578	0.113641241	0.144618148	0.094753501	0.228954383	0.167571183	0.083382194	0.06977135	0.119409181	0	0.103035389	0	0.074715125	0.172649939	0.074715125	0.155544951	0.306799935	0.097104324	0.126915341	0.027991746	0.086862876	0.126483259	0	0.113105798	0.292088101	0.0959282	0.121140697	0.045700158	0.120048483	0.082660776	0.128263632	0.151441456	0.128641735	0.083785592	0.219743262	0.088842669
320	0.104705065	0.049354539	0.069843848	0.06897043	0.06897043	0.065854355	0.061948301	0.082229151	0.063130884	0.059929206	0.111153334	0.079754392	0.039347024	0.054937745	0.072335613	0.05910629	0.033705314	0.077989564	0.095825652	0.063801325	0.058581154	0.049627677	0	0.029546214	0	0.031565442	0.055483259	0.031565442	0.092992549	0.079729254	0.059543606	0.049509121	0.024827672	0.030327295	0.083399563	0	0.048994667	0.062632436	0.070872933	0.075156518	0.030330741	0.037000127	0.040300979	0.053993114	0.041526487	0.042673313	0.047912826	0.062700634	0.066098339
267	0.103365559	0.162027142	0.187316768	0.239305605	0.239305605	0.16331097	0.203294792	0.122097891	0.639420409	0.182738867	0.180823158	0.119466501	0.099397709	0.188350316	0.130757994	0.151693732	0.096787737	0.163423736	0.181641259	0.070505147	0.078806349	0.080585492	0	0.070577828	0	0.319710205	0.127051039	0.319710205	0.142944806	0.159645302	0.098357044	0.103988352	0.05962045	0.064586779	0.152802834	0.00390625	0.125990623	0.136438458	0.116366845	0.139397651	0.072747096	0.094250268	0.119180199	0.172989062	0.096806503	0.116745453	0.09082063	0.142784091	0.09371914
144	0.091359097	0.302189021	0.186943218	0.252164991	0.282907444	0.336256603	0.388854053	0.128406871	0.17493928	0.244102099	0.138076677	0.113727659	0.193828538	0.383928863	0.124514981	0.178035032	0.095406464	0.167816235	0.170972084	0.111629792	0.079672078	0.097894115	0	0.082405513	0	0.08746964	0.141687034	0.08746964	0.153079434	0.289772865	0.120757996	0.16604809	0.035882087	0.071606264	0.132944688	0	0.129443683	0.173996793	0.105211845	0.144945857	0.074461135	0.122831733	0.122152134	0.149429323	0.107554178	0.138134129	0.085486042	0.192304665	0.095453226
71	0.109098495	0.143674645	0.122525632	0.187360936	0.218103389	0.189069558	0.100228844	0.10543664	0.362296395	0.166742142	0.110401494	0.102171572	0.10491341	0.161081244	0.104750895	0.13020458	0.064657814	0.116853337	0.182028366	0.062856498	0.113871575	0.064021346	0	0.04820295	0	0.181148198	0.098980101	0.181148198	0.108347226	0.130393808	0.091926791	0.078487807	0.03602269	0.053581094	0.123669196	0	0.094097612	0.108712417	0.098648612	0.117266187	0.060477546	0.088668496	0.093424888	0.122575638	0.070272205	0.089566621	0.091014183	0.100202683	0.123558266
67	0.109098495	0.143674645	0.122525632	0.187360936	0.218103389	0.189069558	0.100228844	0.10543664	0.362296395	0.166742142	0.110401494	0.102171572	0.10491341	0.161081244	0.104750895	0.13020458	0.064657814	0.116853337	0.182028366	0.062856498	0.113871575	0.064021346	0	0.04820295	0	0.181148198	0.098980101	0.181148198	0.108347226	0.130393808	0.091926791	0.078487807	0.03602269	0.053581094	0.123669196	0	0.094097612	0.108712417	0.098648612	0.117266187	0.060477546	0.088668496	0.093424888	0.122575638	0.070272205	0.089566621	0.091014183	0.100202683	0.123558266
66	0.192286297	0.205574471	0.13987877	0.115325218	0.115325218	0.336778279	0.117311077	0.17397468	0.107643303	0.212955079	0.126068057	0.130543227	0.550635869	0.099744964	0.10329386	0.12354617	0.06659132	0.144542106	0.131078299	0.079865919	0.056781579	0.064041848	0	0.051650316	0	0.053821652	0.101553939	0.053821652	0.122903248	0.146354836	0.130784424	0.084801386	0.027717449	0.058502571	0.109813591	0	0.080903826	0.144555664	0.088651578	0.128793467	0.052867092	0.09305762	0.065802899	0.123602945	0.087466432	0.113066946	0.06553915	0.116615348	0.066967982
55	0.092556436	0.08843404	0.121225145	0.134062606	0.134062606	0.120516835	0.094247445	0.120765629	0.113173334	0.112575357	0.096830414	0.09789435	0.07092948	0.105882486	0.096938961	0.105638676	0.057223568	0.109296733	0.130003446	0.209054188	0.064046864	0.064258071	0	0.052602373	0	0.056586667	0.115102643	0.056586667	0.122359412	0.124777887	0.074511639	0.134924459	0.062944646	0.053371756	0.10522557	0	0.082661053	0.099234307	0.087619219	0.106068761	0.045085206	0.064336343	0.074076533	0.109011015	0.104558909	0.08909919	0.065001723	0.100493747	0.07306744
45	0.058439721	0.054203905	0.067807464	0.183706374	0.122221468	0.061368683	0.077050185	0.054946412	0.088059909	0.074552414	0.055902076	0.050752999	0.035902179	0.109646246	0.048261953	0.068443617	0.037289137	0.070435744	0.075581357	0.029537475	0.037623215	0.040857922	0	0.032870433	0	0.044029954	0.063627272	0.044029954	0.056590747	0.060520925	0.046671012	0.06649778	0.049975901	0.029453943	0.058759601	0	0.077371176	0.049623578	0.048325522	0.054713171	0.053231559	0.048243971	0.08233764	0.061408168	0.036889857	0.042797392	0.037790678	0.055479853	0.04535361
34	0.058439721	0.054203905	0.067807464	0.183706374	0.122221468	0.061368683	0.077050185	0.054946412	0.088059909	0.074552414	0.055902076	0.050752999	0.035902179	0.109646246	0.048261953	0.068443617	0.037289137	0.070435744	0.075581357	0.029537475	0.037623215	0.040857922	0	0.032870433	0	0.044029954	0.063627272	0.044029954	0.056590747	0.060520925	0.046671012	0.06649778	0.049975901	0.029453943	0.058759601	0	0.077371176	0.049623578	0.048325522	0.054713171	0.053231559	0.048243971	0.08233764	0.061408168	0.036889857	0.042797392	0.037790678	0.055479853	0.04535361
23	0.168136039	0.08472785	0.107795964	0.121298906	0.136670132	0.09259701	0.096090794	0.139734434	0.121278443	0.108446296	0.092253437	0.125379046	0.056790915	0.103905998	0.110997726	0.104502516	0.05244799	0.122222993	0.168410442	0.055817594	0.109147429	0.097286978	0	0.054942611	0	0.060639222	0.103808616	0.060639222	0.100637278	0.119436874	0.094477087	0.063630679	0.031420267	0.040821133	0.118377012	0	0.093172992	0.089174743	0.124811274	0.119709487	0.051341731	0.066549255	0.078027218	0.09044063	0.078025324	0.071203884	0.084205221	0.099654596	0.119437222
143	0.143693234	0.248134765	0.168637028	0.293276117	0.32401857	0.201302488	0.141357011	0.142248983	0.241589033	0.226038696	0.134583958	0.131706123	0.118128412	0.244066898	0.170774568	0.183005473	0.109904947	0.160729352	0.244493678	0.085441317	0.146459226	0.092320178	0	0.06709018	0	0.120794516	0.153424434	0.120794516	0.140181627	0.173062471	0.121996757	0.126093917	0.040666239	0.063252092	0.194301287	0	0.160657117	0.135204161	0.171863103	0.249523947	0.091280684	0.127178005	0.166759974	0.296426513	0.097606251	0.18373701	0.122246839	0.134471808	0.15986765
133	0.079031217	0.102339376	0.117909407	0.215385276	0.15390037	0.100627421	0.184983579	0.0831468	0.122994063	0.107190209	0.089722497	0.076451278	0.067736667	0.139507982	0.083976418	0.09897262	0.063777435	0.112614468	0.113921057	0.046486048	0.052792783	0.061687565	0	0.050394225	0	0.061497032	0.085995895	0.061497032	0.088998631	0.099587123	0.068270846	0.094496494	0.057670077	0.043100786	0.090856036	0.001953125	0.101053952	0.088248878	0.074290518	0.087669592	0.063725221	0.067986178	0.101286713	0.09362061	0.058064729	0.073207208	0.056960529	0.101112182	0.064682327
122	0.192542482	0.075046573	0.099843122	0.116797796	0.116797796	0.093807118	0.083760726	0.144884091	0.106977917	0.095794785	0.087002581	0.125484578	0.055210655	0.091751895	0.129683296	0.087997517	0.04933049	0.122270616	0.160306577	0.062268344	0.10575268	0.085451246	0	0.046425376	0	0.053488959	0.093663546	0.053488959	0.103300446	0.122278856	0.096530019	0.057367786	0.032739637	0.043104759	0.13961491	0	0.074355458	0.080709374	0.12757152	0.135160623	0.053267259	0.056509933	0.067142287	0.087101464	0.074734845	0.066366961	0.080153289	0.093928449	0.114775699
112	0.192542482	0.075046573	0.099843122	0.116797796	0.116797796	0.093807118	0.083760726	0.144884091	0.106977917	0.095794785	0.087002581	0.125484578	0.055210655	0.091751895	0.129683296	0.087997517	0.04933049	0.122270616	0.160306577	0.062268344	0.10575268	0.085451246	0	0.046425376	0	0.053488959	0.093663546	0.053488959	0.103300446	0.122278856	0.096530019	0.057367786	0.032739637	0.043104759	0.13961491	0	0.074355458	0.080709374	0.12757152	0.135160623	0.053267259	0.056509933	0.067142287	0.087101464	0.074734845	0.066366961	0.080153289	0.093928449	0.114775699
101	0.180017004	0.130753328	0.14351045	0.200136472	0.261621378	0.161066131	0.114434279	0.173142644	0.150797962	0.16624434	0.12904906	0.140368773	0.094062259	0.187609404	0.128696341	0.610508485	0.06871878	0.14855916	0.21771809	0.116521977	0.109162078	0.102995035	0	0.060569603	0	0.075398981	0.126115105	0.075398981	0.135824059	0.149424778	0.131267132	0.078210813	0.040989527	0.064670862	0.146383813	0	0.108076247	0.116556797	0.125999856	0.141180254	0.072536244	0.086635444	0.103027638	0.122049828	0.105734953	0.098938799	0.108859045	0.122762821	0.120881933
90	0.075310529	0.097079884	0.140652154	0.201220548	0.231963001	0.14233117	0.116139881	0.125734743	0.154752228	0.153165725	0.116263532	0.10899019	0.087782731	0.174595211	0.094365192	0.35968439	0.320339037	0.123250393	0.149346417	0.080773993	0.066539711	0.072275747	0	0.06587656	0	0.077376114	0.224477476	0.077376114	0.117008964	0.142458667	0.087103692	0.081641589	0.028283783	0.061073145	0.125709598	0	0.149068033	0.143281825	0.120395846	0.131473222	0.059718953	0.110614961	0.145001781	0.136547005	0.125295589	0.111360905	0.074673208	0.124733654	0.078498136
83	0.088645448	0.091280383	0.134379745	0.369434551	0.430919457	0.161414734	0.133868207	0.104809737	0.186294052	0.182088115	0.121409614	0.115338096	0.096675457	0.404511942	0.119910305	0.190339099	0.091188621	0.129200811	0.1791085	0.06573249	0.103151973	0.187715097	0	0.072879456	0	0.093147026	0.152529136	0.093147026	0.145146245	0.145878336	0.091843842	0.099553356	0.033082657	0.065555732	0.152649086	0	0.150382589	0.123141825	0.125656674	0.139230197	0.103439319	0.106817702	0.164243407	0.130029824	0.089470701	0.099093136	0.08955425	0.130493155	0.113953141
82	0.082143508	0.273247166	0.218981236	0.173627854	0.173627854	0.234538557	0.527907025	0.13545489	0.185905138	0.184965067	0.173663619	0.129100704	0.149941135	0.146556819	0.137793028	0.151616938	0.117636391	0.192168395	0.177278967	0.088449722	0.076090744	0.113863499	0	0.096632487	0	0.092952569	0.138284294	0.092952569	0.154004931	0.310441621	0.107267251	0.156466131	0.031371815	0.074522534	0.16604115	0	0.121040285	0.186102031	0.111199885	0.149282711	0.053674902	0.102939096	0.095598867	0.162052938	0.118255172	0.143074491	0.088639484	0.317185112	0.096407294
81	0.019348493	0.027726679	0.059978746	0.049043514	0.049043514	0.042510883	0.07136873	0.035207815	0.046823661	0.03991157	0.038590813	0.038725136	0.024833822	0.038571826	0.025882129	0.038020162	0.028419303	0.054172336	0.043196351	0.020616814	0.019634531	0.057543444	0	0.056820531	0	0.023411831	0.085561051	0.023411831	0.041018048	0.068824779	0.024111432	0.05319181	0.007035332	0.020296253	0.034015792	0	0.076996067	0.047484256	0.046814237	0.04674345	0.01467944	0.056126262	0.073143895	0.051168267	0.044925965	0.043927066	0.021598176	0.07170921	0.025498451
80	0.146153938	0.255454696	0.170375888	0.226050525	0.226050525	0.366449393	0.141816804	0.137162131	0.190780869	0.607610296	0.130939557	0.120956708	0.208623058	0.182237075	0.351510021	0.156416965	0.096760622	0.155509465	0.171879332	0.087985771	0.084723637	0.082562135	0	0.054714013	0	0.095390435	0.10883337	0.095390435	0.13380956	0.16290652	0.131447339	0.114628665	0.03340611	0.062570259	0.19145551	0	0.109940756	0.154463181	0.159260775	0.20669793	0.074781874	0.12082061	0.113342004	0.159913032	0.083178485	0.193173318	0.085939666	0.127062134	0.095580409
79	0.07972709	0.10976202	0.141406821	0.297547453	0.297547453	0.125620708	0.351724814	0.094833072	0.166010114	0.146259404	0.110776187	0.094398335	0.080865122	0.232187973	0.103609	0.178013359	0.087683287	0.138303186	0.147849558	0.085961217	0.075168162	0.086253042	0	0.076971761	0	0.083005057	0.131246438	0.083005057	0.111972497	0.129641831	0.08090683	0.118268086	0.03014338	0.052229781	0.119960498	0	0.149098559	0.114601227	0.114664604	0.116941508	0.085329312	0.098175254	0.148212022	0.123578043	0.082325054	0.097279354	0.073924779	0.168535347	0.088655165
78	0.186331877	0.152016489	0.135255593	0.259986776	0.290729229	0.251741482	0.112282251	0.161264004	0.162263142	0.219720821	0.127645315	0.141159172	0.140483445	0.384251436	0.131271116	0.17305859	0.073716953	0.146354662	0.193834335	0.100913075	0.113115955	0.099588121	0	0.059156301	0	0.081131571	0.137681244	0.081131571	0.151088303	0.155851831	0.131525713	0.098520948	0.045189491	0.065018865	0.15347008	0	0.122647348	0.130512186	0.132493298	0.149196698	0.088288179	0.1067633	0.125117289	0.128270891	0.092428554	0.101469094	0.096917167	0.12246404	0.1242633
77	0.019348493	0.027726679	0.059978746	0.049043514	0.049043514	0.042510883	0.07136873	0.035207815	0.046823661	0.03991157	0.038590813	0.038725136	0.024833822	0.038571826	0.025882129	0.038020162	0.028419303	0.054172336	0.043196351	0.020616814	0.019634531	0.057543444	0	0.056820531	0	0.023411831	0.085561051	0.023411831	0.041018048	0.068824779	0.024111432	0.05319181	0.007035332	0.020296253	0.034015792	0	0.076996067	0.047484256	0.046814237	0.04674345	0.01467944	0.056126262	0.073143895	0.051168267	0.044925965	0.043927066	0.021598176	0.07170921	0.025498451
76	0.127442236	0.193474234	0.184891137	0.279884977	0.31062743	0.263778032	0.151526704	0.13502413	0.270984925	0.411048733	0.144519276	0.126830635	0.14981822	0.234249562	0.141063784	0.181997983	0.132730256	0.167447622	0.198210656	0.085908204	0.099695066	0.087573322	0	0.072071551	0	0.135492463	0.142924708	0.135492463	0.175028267	0.165899135	0.120003875	0.111143551	0.060291306	0.074614733	0.165193212	0	0.150209676	0.156577247	0.133937691	0.162116369	0.085901524	0.117350273	0.138508666	0.213835555	0.097199575	0.129358782	0.099105328	0.138071545	0.11794745
75	0.221869931	0.070822699	0.096400514	0.119878251	0.135249478	0.097682842	0.082521159	0.1526605	0.106192287	0.09752372	0.101620381	0.135118981	0.05674092	0.101544051	0.132745184	0.093857632	0.047840044	0.128190027	0.191267803	0.056779885	0.136800477	0.089202083	0	0.044315797	0	0.053096143	0.086541873	0.053096143	0.161633732	0.121820964	0.107420842	0.052854532	0.033443208	0.042580376	0.147382225	0	0.075579307	0.079984525	0.135132818	0.140484945	0.057703304	0.057270665	0.067485176	0.084476583	0.060624206	0.061130577	0.095633902	0.093299791	0.176718049
74	0.01624801	0.085048718	0.04093424	0.040887487	0.040887487	0.059095352	0.035311008	0.027764122	0.039553742	0.046878716	0.028257815	0.022289983	0.036725655	0.034254605	0.039944261	0.034007145	0.023667916	0.032211233	0.035230528	0.020827777	0.014335332	0.0172123	0	0.013369528	0	0.019776871	0.041445882	0.019776871	0.028354184	0.045100246	0.024552105	0.035756484	0.006296868	0.013099369	0.04116414	0.125	0.043001444	0.035014727	0.041945712	0.096195152	0.012252873	0.038319592	0.044684974	0.148132748	0.026312715	0.082768037	0.017615264	0.02878485	0.017009122
73	0.01624801	0.085048718	0.04093424	0.040887487	0.040887487	0.059095352	0.035311008	0.027764122	0.039553742	0.046878716	0.028257815	0.022289983	0.036725655	0.034254605	0.039944261	0.034007145	0.023667916	0.032211233	0.035230528	0.020827777	0.014335332	0.0172123	0	0.013369528	0	0.019776871	0.041445882	0.019776871	0.028354184	0.045100246	0.024552105	0.035756484	0.006296868	0.013099369	0.04116414	0.125	0.043001444	0.035014727	0.041945712	0.096195152	0.012252873	0.038319592	0.044684974	0.148132748	0.026312715	0.082768037	0.017615264	0.02878485	0.017009122
72	0.094951735	0.185447707	0.143960929	0.340718847	0.356090074	0.291444036	0.125430139	0.107514224	0.181710932	0.240521346	0.131191254	0.101338274	0.159758268	0.436826649	0.107059922	0.18692079	0.083176405	0.131863034	0.168496839	0.099264214	0.085337255	0.078089955	0	0.063239965	0	0.090855466	0.145448384	0.090855466	0.146579211	0.16139898	0.111887898	0.121981931	0.038690931	0.082373777	0.136109575	0	0.145234785	0.135969506	0.106849307	0.13148029	0.097048679	0.124923125	0.158900018	0.139619248	0.089649683	0.116498128	0.084248419	0.124329557	0.095923279
70	0.02832055	0.100820972	0.065640179	0.09839377	0.083022543	0.093090842	0.052598996	0.045946398	0.064629208	0.076436695	0.052612687	0.038589779	0.055464823	0.070569415	0.054653402	0.061836198	0.035817602	0.053049491	0.061388006	0.033562913	0.025610217	0.027540851	0	0.023452008	0	0.032314604	0.068908216	0.032314604	0.052100228	0.070191397	0.040456608	0.050381556	0.011638889	0.036831297	0.062624409	0	0.068626406	0.055959135	0.05772153	0.114124473	0.028138511	0.056962884	0.071414735	0.106511265	0.044262979	0.101348507	0.030694003	0.049583351	0.030005436
69	0.098020153	0.293272497	0.292209826	0.237090304	0.237090304	0.47164959	0.155268052	0.146340402	0.195065907	0.656259651	0.17886522	0.13931611	0.253803002	0.186806831	0.12962898	0.184768778	0.090441993	0.210101855	0.189431917	0.11023747	0.083886031	0.076581103	0	0.071498046	0	0.097532953	0.156585867	0.097532953	0.169689126	0.324647461	0.139575114	0.131420248	0.037249267	0.093959152	0.151859976	0	0.125883421	0.293529072	0.112713751	0.152703243	0.071525095	0.166155397	0.120969357	0.161955832	0.126896076	0.149439304	0.094715959	0.149441848	0.097486602
68	0.133647746	0.06682065	0.085268356	0.134566681	0.196051587	0.074969071	0.07473674	0.101577638	0.101821115	0.087979602	0.075805435	0.090690864	0.045049418	0.135449905	0.092324443	0.09979022	0.047119409	0.097504661	0.205927111	0.039048566	0.156577509	0.062451838	0	0.036216311	0	0.050910558	0.068708143	0.050910558	0.080279195	0.085881004	0.074747779	0.047960491	0.027020041	0.037102768	0.102810304	0	0.075550579	0.066188784	0.091102365	0.098211934	0.050347638	0.050100442	0.068221462	0.075436603	0.046862411	0.054462622	0.102963555	0.072074961	0.409441611
43	0.172812651	0.194602713	0.197115157	0.208425273	0.208425273	0.248050679	0.186101742	0.182453807	0.203190357	0.206083424	0.168794684	0.156542832	0.145420056	0.167016313	0.138383494	0.196424993	0.091819504	0.194782557	0.307284858	0.093342399	0.086103977	0.09485159	0	0.084391909	0	0.101595178	0.134475719	0.101595178	0.166559562	0.181233954	0.135323016	0.11094793	0.042410425	0.081679129	0.16991892	0	0.125425468	0.160244985	0.124151905	0.148065484	0.0737079	0.116633528	0.114285408	0.17364949	0.163255593	0.131965886	0.153642429	0.157622428	0.102422757
38	0.174911035	0.095900701	0.12792081	0.363253747	0.424738653	0.130482956	0.109233535	0.148974721	0.189416834	0.181905035	0.123980124	0.136392409	0.081997665	0.400270387	0.138855755	0.195744696	0.0861679	0.141056287	0.206102843	0.070179603	0.127609995	0.10144542	0	0.05929713	0	0.094708417	0.145613392	0.094708417	0.129018317	0.133398195	0.115078298	0.088827915	0.044221067	0.059328556	0.166499505	0	0.14757467	0.113043907	0.143585773	0.156187281	0.112677316	0.101454641	0.163114671	0.134452303	0.085719809	0.095528499	0.103051421	0.121458188	0.138093702
60	0.096008457	0.108340983	0.164544762	0.195511177	0.195511177	0.18938671	0.147501935	0.13078992	0.153478166	0.164570845	0.136130775	0.128275295	0.107916398	0.153244904	0.127725813	0.148329949	0.079912061	0.147652724	0.168042756	0.076726982	0.080238502	0.199336694	0	0.086076106	0	0.076739083	0.148267593	0.076739083	0.159022688	0.176555102	0.099192878	0.085968129	0.029799297	0.079576289	0.140355826	0	0.114341455	0.137000303	0.113500152	0.126553004	0.060878851	0.092096444	0.101755773	0.120421497	0.111379032	0.11350961	0.084021378	0.147196879	0.093600973
46	0.080498422	0.254531641	0.177078403	0.144282521	0.175024974	0.185817492	0.167854942	0.106771969	0.146385417	0.149889485	0.117368179	0.092910728	0.118113318	0.136185403	0.234267897	0.13169191	0.089914055	0.144416651	0.166708353	0.071984859	0.083201403	0.071861602	0	0.056125856	0	0.073192708	0.101070258	0.073192708	0.114521031	0.157756555	0.091675471	0.117281732	0.030640603	0.064097469	0.118526901	0	0.133521277	0.136242194	0.104507915	0.180281496	0.046132933	0.096689443	0.102267684	0.23485475	0.079539398	0.218301947	0.083354176	0.109776432	0.124017758
107	0.106047097	0.173711068	0.190481974	0.219768823	0.219768823	0.215907411	0.275913977	0.167401973	0.190926382	0.196317928	0.148205371	0.174266184	0.12574323	0.173721379	0.120834554	0.161428241	0.103286482	0.174216041	0.170657014	0.088086364	0.077011258	0.108361305	0	0.099408931	0	0.095463191	0.279408767	0.095463191	0.157144108	0.228011893	0.112106341	0.116742398	0.031839356	0.078312199	0.147051806	0	0.134467704	0.203617299	0.132416615	0.145755554	0.068198093	0.13203941	0.112493505	0.154414995	0.150677476	0.128909093	0.085328507	0.190342856	0.093095924
115	0.065713676	0.135760862	0.114938316	0.199830895	0.230573348	0.221008081	0.110871741	0.077759348	0.112787409	0.165759486	0.10214645	0.069334235	0.151187329	0.352169818	0.097505458	0.126387693	0.082498771	0.096051884	0.115648681	0.198186977	0.057364031	0.059538097	0	0.037137256	0	0.056393705	0.084612975	0.056393705	0.122542714	0.106872716	0.075671521	0.145085785	0.05698956	0.047459543	0.107393926	0	0.086556353	0.125044976	0.082413981	0.106642745	0.058171933	0.082581173	0.09241703	0.107071992	0.057662141	0.089566581	0.057824341	0.091872084	0.064891197
26	0.080498422	0.254531641	0.177078403	0.144282521	0.175024974	0.185817492	0.167854942	0.106771969	0.146385417	0.149889485	0.117368179	0.092910728	0.118113318	0.136185403	0.234267897	0.13169191	0.089914055	0.144416651	0.166708353	0.071984859	0.083201403	0.071861602	0	0.056125856	0	0.073192708	0.101070258	0.073192708	0.114521031	0.157756555	0.091675471	0.117281732	0.030640603	0.064097469	0.118526901	0	0.133521277	0.136242194	0.104507915	0.180281496	0.046132933	0.096689443	0.102267684	0.23485475	0.079539398	0.218301947	0.083354176	0.109776432	0.124017758
113	0.115835096	0.114233792	0.146746655	0.275144309	0.244401856	0.146788839	0.113235955	0.129294904	0.197261163	0.172169812	0.120990699	0.115645035	0.085260237	0.196919914	0.118428582	0.145838643	0.084228348	0.135961771	0.154366589	0.127699775	0.074989661	0.072820244	0	0.065956233	0	0.098630581	0.146717746	0.098630581	0.131327014	0.138551554	0.097102405	0.115080129	0.07161698	0.063439775	0.144492701	0	0.126508904	0.115821172	0.110667328	0.12936506	0.091077964	0.097481879	0.141242026	0.145971116	0.110255912	0.114226274	0.077183294	0.124870619	0.085561393
92	0.098341466	0.241847666	0.170729568	0.249946792	0.249946792	0.392289133	0.13398141	0.133723693	0.195805367	0.624627389	0.143801976	0.117585411	0.210544699	0.19466016	0.12942609	0.174446492	0.088096445	0.146288503	0.171388325	0.128630267	0.076587856	0.073421839	0	0.067633883	0	0.097902683	0.150544733	0.097902683	0.151129944	0.186711024	0.127649886	0.130952788	0.043667558	0.079631158	0.146278564	0	0.124801488	0.164718135	0.112973431	0.148095901	0.074779381	0.13213383	0.127862141	0.158880453	0.127990861	0.138724565	0.085694163	0.136331384	0.088062787
124	0.093073151	0.069472461	0.114315198	0.243893098	0.197779419	0.112909114	0.093545357	0.095432692	0.136950129	0.120782985	0.113942975	0.094500386	0.094249184	0.167054683	0.082632046	0.114642098	0.06527853	0.10738698	0.143365763	0.090939702	0.085232435	0.087517455	0	0.07400225	0	0.068475065	0.147312985	0.068475065	0.157328133	0.121829073	0.077266918	0.094299226	0.059099115	0.049211968	0.104648755	0	0.147206584	0.098872852	0.103253941	0.110318902	0.072607418	0.106361985	0.219474303	0.139325458	0.078649247	0.086891457	0.071682881	0.118394901	0.124909159
32	0.088645448	0.091280383	0.134379745	0.369434551	0.430919457	0.161414734	0.133868207	0.104809737	0.186294052	0.182088115	0.121409614	0.115338096	0.096675457	0.404511942	0.119910305	0.190339099	0.091188621	0.129200811	0.1791085	0.06573249	0.103151973	0.187715097	0	0.072879456	0	0.093147026	0.152529136	0.093147026	0.145146245	0.145878336	0.091843842	0.099553356	0.033082657	0.065555732	0.152649086	0	0.150382589	0.123141825	0.125656674	0.139230197	0.103439319	0.106817702	0.164243407	0.130029824	0.089470701	0.099093136	0.08955425	0.130493155	0.113953141
129	0.222991772	0.137238255	0.371487086	0.131015255	0.131015255	0.13308947	0.173750426	0.183503193	0.143395787	0.124447142	0.127495313	0.148813401	0.089806064	0.109892106	0.129616477	0.120915854	0.077510693	0.365383383	0.154614488	0.063919007	0.071439086	0.080160107	0	0.08908332	0	0.071697893	0.099338009	0.071697893	0.186462392	0.18819392	0.123154308	0.086790447	0.038905943	0.068591982	0.120609615	0	0.099919049	0.121799427	0.103953482	0.123214021	0.060627785	0.069224636	0.074611234	0.117377895	0.080330353	0.103692767	0.077307244	0.132075669	0.087202819
110	0.087372777	0.063431286	0.085535455	0.110816042	0.110816042	0.074133262	0.077920242	0.08857144	0.098449221	0.086029433	0.080511802	0.08793235	0.051036073	0.090096752	0.071182403	0.076023791	0.291202527	0.085593564	0.088667734	0.036964568	0.042268523	0.048206655	0	0.036684818	0	0.04922461	0.107709544	0.04922461	0.071963096	0.077275908	0.059448076	0.051926371	0.020790032	0.039801117	0.087934801	0.125	0.10981214	0.090808134	0.084826713	0.096297647	0.038625608	0.07674527	0.104728742	0.093974482	0.066891458	0.074099926	0.044333867	0.077646249	0.054061566
94	0.082953167	0.210620879	0.183724869	0.202602338	0.264087244	0.306313687	0.264880813	0.149104533	0.156339846	0.221559215	0.143327609	0.116023322	0.172761389	0.192496479	0.110594869	0.626778893	0.082924326	0.156588766	0.223072381	0.127252847	0.076178904	0.094368208	0	0.078892384	0	0.078169923	0.145824828	0.078169923	0.143920261	0.210133688	0.119111919	0.118171511	0.031578376	0.079893599	0.129234216	0	0.115046654	0.164181599	0.096617413	0.126192115	0.06101973	0.111118131	0.104034238	0.134606461	0.158249567	0.127720832	0.111536191	0.168179357	0.090634817
42	0.192542482	0.075046573	0.099843122	0.116797796	0.116797796	0.093807118	0.083760726	0.144884091	0.106977917	0.095794785	0.087002581	0.125484578	0.055210655	0.091751895	0.129683296	0.087997517	0.04933049	0.122270616	0.160306577	0.062268344	0.10575268	0.085451246	0	0.046425376	0	0.053488959	0.093663546	0.053488959	0.103300446	0.122278856	0.096530019	0.057367786	0.032739637	0.043104759	0.13961491	0	0.074355458	0.080709374	0.12757152	0.135160623	0.053267259	0.056509933	0.067142287	0.087101464	0.074734845	0.066366961	0.080153289	0.093928449	0.114775699
29	0.180712522	0.162422922	0.186904016	0.195350862	0.226093315	0.159528585	0.154801934	0.171411919	0.169555431	0.157698557	0.137852457	0.140695232	0.108213458	0.176108956	0.365690795	0.177564789	0.093577188	0.173918442	0.408313328	0.071821636	0.203129207	0.101874659	0	0.059531951	0	0.084777716	0.10494738	0.084777716	0.134873138	0.150437791	0.116476094	0.089799833	0.036393147	0.063252748	0.213257729	0	0.10800527	0.130139252	0.172174343	0.205626921	0.071426781	0.089071697	0.103959003	0.146265394	0.140357743	0.181476828	0.323834689	0.134632688	0.155769169
53	0.127197767	0.134026061	0.179054723	0.186589882	0.186589882	0.182947328	0.164630086	0.13921881	0.157025281	0.159742123	0.142881907	0.122141181	0.118155137	0.153283148	0.33439052	0.145174249	0.148913595	0.162104067	0.167487897	0.07245682	0.07818714	0.091085495	0	0.067014128	0	0.078512641	0.127172113	0.078512641	0.14090528	0.156577628	0.104385358	0.09053505	0.026860002	0.108623021	0.181190183	0	0.119782587	0.196059779	0.149594025	0.178394664	0.062547191	0.089955204	0.098791351	0.132465407	0.098340398	0.180786552	0.083743948	0.140380486	0.096656855
59	0.109098495	0.143674645	0.122525632	0.187360936	0.218103389	0.189069558	0.100228844	0.10543664	0.362296395	0.166742142	0.110401494	0.102171572	0.10491341	0.161081244	0.104750895	0.13020458	0.064657814	0.116853337	0.182028366	0.062856498	0.113871575	0.064021346	0	0.04820295	0	0.181148198	0.098980101	0.181148198	0.108347226	0.130393808	0.091926791	0.078487807	0.03602269	0.053581094	0.123669196	0	0.094097612	0.108712417	0.098648612	0.117266187	0.060477546	0.088668496	0.093424888	0.122575638	0.070272205	0.089566621	0.091014183	0.100202683	0.123558266
51	0.210472324	0.216810278	0.13113344	0.391572952	0.299345593	0.180774081	0.111189303	0.158552514	0.180900366	0.187344564	0.115940444	0.137335049	0.105038721	0.254891875	0.133107559	0.160571495	0.080222886	0.149080442	0.184129602	0.073169386	0.107286793	0.064902643	0	0.051108213	0	0.090450183	0.148734298	0.090450183	0.11507402	0.137422649	0.133033387	0.12530693	0.037947215	0.054110339	0.166047688	0	0.168465865	0.109178461	0.133450319	0.204787658	0.293154689	0.133869675	0.211549161	0.250022975	0.076448035	0.1728895	0.092064801	0.117030054	0.117118744
47	0.080498422	0.254531641	0.177078403	0.144282521	0.175024974	0.185817492	0.167854942	0.106771969	0.146385417	0.149889485	0.117368179	0.092910728	0.118113318	0.136185403	0.234267897	0.13169191	0.089914055	0.144416651	0.166708353	0.071984859	0.083201403	0.071861602	0	0.056125856	0	0.073192708	0.101070258	0.073192708	0.114521031	0.157756555	0.091675471	0.117281732	0.030640603	0.064097469	0.118526901	0	0.133521277	0.136242194	0.104507915	0.180281496	0.046132933	0.096689443	0.102267684	0.23485475	0.079539398	0.218301947	0.083354176	0.109776432	0.124017758
64	0.091359097	0.302189021	0.186943218	0.252164991	0.282907444	0.336256603	0.388854053	0.128406871	0.17493928	0.244102099	0.138076677	0.113727659	0.193828538	0.383928863	0.124514981	0.178035032	0.095406464	0.167816235	0.170972084	0.111629792	0.079672078	0.097894115	0	0.082405513	0	0.08746964	0.141687034	0.08746964	0.153079434	0.289772865	0.120757996	0.16604809	0.035882087	0.071606264	0.132944688	0	0.129443683	0.173996793	0.105211845	0.144945857	0.074461135	0.122831733	0.122152134	0.149429323	0.107554178	0.138134129	0.085486042	0.192304665	0.095453226
57	0.192286297	0.205574471	0.13987877	0.115325218	0.115325218	0.336778279	0.117311077	0.17397468	0.107643303	0.212955079	0.126068057	0.130543227	0.550635869	0.099744964	0.10329386	0.12354617	0.06659132	0.144542106	0.131078299	0.079865919	0.056781579	0.064041848	0	0.051650316	0	0.053821652	0.101553939	0.053821652	0.122903248	0.146354836	0.130784424	0.084801386	0.027717449	0.058502571	0.109813591	0	0.080903826	0.144555664	0.088651578	0.128793467	0.052867092	0.09305762	0.065802899	0.123602945	0.087466432	0.113066946	0.06553915	0.116615348	0.066967982
54	0.127197767	0.134026061	0.179054723	0.186589882	0.186589882	0.182947328	0.164630086	0.13921881	0.157025281	0.159742123	0.142881907	0.122141181	0.118155137	0.153283148	0.33439052	0.145174249	0.148913595	0.162104067	0.167487897	0.07245682	0.07818714	0.091085495	0	0.067014128	0	0.078512641	0.127172113	0.078512641	0.14090528	0.156577628	0.104385358	0.09053505	0.026860002	0.108623021	0.181190183	0	0.119782587	0.196059779	0.149594025	0.178394664	0.062547191	0.089955204	0.098791351	0.132465407	0.098340398	0.180786552	0.083743948	0.140380486	0.096656855
116	0.065713676	0.135760862	0.114938316	0.199830895	0.230573348	0.221008081	0.110871741	0.077759348	0.112787409	0.165759486	0.10214645	0.069334235	0.151187329	0.352169818	0.097505458	0.126387693	0.082498771	0.096051884	0.115648681	0.198186977	0.057364031	0.059538097	0	0.037137256	0	0.056393705	0.084612975	0.056393705	0.122542714	0.106872716	0.075671521	0.145085785	0.05698956	0.047459543	0.107393926	0	0.086556353	0.125044976	0.082413981	0.106642745	0.058171933	0.082581173	0.09241703	0.107071992	0.057662141	0.089566581	0.057824341	0.091872084	0.064891197
128	0.082953167	0.210620879	0.183724869	0.202602338	0.264087244	0.306313687	0.264880813	0.149104533	0.156339846	0.221559215	0.143327609	0.116023322	0.172761389	0.192496479	0.110594869	0.626778893	0.082924326	0.156588766	0.223072381	0.127252847	0.076178904	0.094368208	0	0.078892384	0	0.078169923	0.145824828	0.078169923	0.143920261	0.210133688	0.119111919	0.118171511	0.031578376	0.079893599	0.129234216	0	0.115046654	0.164181599	0.096617413	0.126192115	0.06101973	0.111118131	0.104034238	0.134606461	0.158249567	0.127720832	0.111536191	0.168179357	0.090634817
85	0.125826962	0.124268797	0.114034792	0.116385385	0.116385385	0.171877066	0.103587061	0.123087607	0.106769633	0.132485851	0.116311602	0.13373889	0.097264428	0.092951986	0.107227234	0.100315268	0.053857089	0.11536942	0.144226035	0.059808097	0.078954844	0.073276322	0	0.049447226	0	0.053384817	0.194690441	0.053384817	0.111577498	0.132793466	0.091439925	0.081067244	0.025236494	0.048956085	0.132802293	0	0.153385314	0.212651464	0.135128355	0.145609409	0.060449716	0.187041322	0.176660881	0.124073329	0.100335963	0.126996146	0.072113017	0.096387398	0.088730895
58	0.296427841	0.069710544	0.089204668	0.071257521	0.071257521	0.063730495	0.070346061	0.180116126	0.072869008	0.067930625	0.122675179	0.174196316	0.041677793	0.058349413	0.083758185	0.065041738	0.033899706	0.136174332	0.097863977	0.035990185	0.053612379	0.041180963	0	0.02953526	0	0.036434504	0.047580808	0.036434504	0.083197339	0.064962326	0.117029706	0.038197906	0.0244926	0.027780159	0.08267441	0	0.04808384	0.082063615	0.074011346	0.081321916	0.05486786	0.039921698	0.042355258	0.058730644	0.03816828	0.047426279	0.048931988	0.0814033	0.060910423
62	0.094561744	0.101931569	0.131341382	0.408618483	0.531588295	0.137648163	0.138622243	0.096323384	0.203633035	0.183973073	0.180505163	0.099536676	0.092900013	0.466749707	0.116775862	0.213133599	0.098898855	0.129996268	0.183044744	0.062199335	0.106597354	0.075145593	0	0.063207935	0	0.101816518	0.152996356	0.101816518	0.120241387	0.119626585	0.093551933	0.113682363	0.038299543	0.060424767	0.145927593	0	0.176025528	0.115718674	0.147004097	0.138524911	0.113974839	0.115514775	0.191554143	0.144704789	0.082295813	0.104863699	0.091522372	0.119197392	0.117786578
35	0.240739701	0.193960246	0.117861634	0.114578545	0.114578545	0.326139497	0.098765657	0.18248868	0.103158816	0.208570298	0.118531957	0.589159071	0.174473085	0.091635577	0.095611107	0.110903529	0.048670686	0.143373947	0.124848417	0.075178961	0.059479421	0.05352267	0	0.045258015	0	0.051579408	0.098000966	0.051579408	0.112563958	0.136467137	0.138730287	0.080424859	0.026343172	0.053735278	0.10335882	0	0.072200028	0.137872777	0.086078772	0.108743412	0.058737099	0.099538029	0.065004114	0.095735173	0.082187128	0.090229049	0.062424209	0.109109382	0.068695978
142	0.080215762	0.11615613	0.153927395	0.181272746	0.212015199	0.136736147	0.244755408	0.101366285	0.161047645	0.13727675	0.143847094	0.10266371	0.090400879	0.162342189	0.107864132	0.1331668	0.122692899	0.136800053	0.158525506	0.059578306	0.079413647	0.074952565	0	0.062504867	0	0.080523822	0.106194807	0.080523822	0.123861528	0.142526758	0.079186033	0.086778512	0.029616929	0.062495936	0.14958	0	0.110352371	0.134891752	0.097100612	0.115022666	0.055345157	0.077894669	0.093207941	0.127359401	0.080028491	0.097989685	0.079262753	0.225671359	0.096678994
41	0.192542482	0.075046573	0.099843122	0.116797796	0.116797796	0.093807118	0.083760726	0.144884091	0.106977917	0.095794785	0.087002581	0.125484578	0.055210655	0.091751895	0.129683296	0.087997517	0.04933049	0.122270616	0.160306577	0.062268344	0.10575268	0.085451246	0	0.046425376	0	0.053488959	0.093663546	0.053488959	0.103300446	0.122278856	0.096530019	0.057367786	0.032739637	0.043104759	0.13961491	0	0.074355458	0.080709374	0.12757152	0.135160623	0.053267259	0.056509933	0.067142287	0.087101464	0.074734845	0.066366961	0.080153289	0.093928449	0.114775699
27	0.080498422	0.254531641	0.177078403	0.144282521	0.175024974	0.185817492	0.167854942	0.106771969	0.146385417	0.149889485	0.117368179	0.092910728	0.118113318	0.136185403	0.234267897	0.13169191	0.089914055	0.144416651	0.166708353	0.071984859	0.083201403	0.071861602	0	0.056125856	0	0.073192708	0.101070258	0.073192708	0.114521031	0.157756555	0.091675471	0.117281732	0.030640603	0.064097469	0.118526901	0	0.133521277	0.136242194	0.104507915	0.180281496	0.046132933	0.096689443	0.102267684	0.23485475	0.079539398	0.218301947	0.083354176	0.109776432	0.124017758
24	0.082394275	0.13755073	0.21578264	0.188639424	0.25012433	0.181937176	0.288645563	0.126513347	0.153185595	0.158719201	0.197374125	0.120684778	0.116739216	0.183160777	0.105762811	0.152437937	0.088799742	0.179565622	0.158555051	0.069949949	0.076045194	0.09801554	0	0.084756206	0	0.076592797	0.154283496	0.076592797	0.132565907	0.209972016	0.092269534	0.116745283	0.030311621	0.069413569	0.12089135	0	0.130650401	0.199658918	0.124750224	0.118735126	0.05745914	0.107377106	0.108728426	0.125865667	0.117476334	0.110922868	0.079277525	0.16564701	0.092195843
141	0.197474651	0.08707797	0.119924079	0.106919329	0.106919329	0.096839634	0.23320992	0.161724003	0.108402906	0.096467549	0.103018941	0.133495087	0.075785256	0.093872216	0.097153593	0.090595339	0.07210121	0.144685155	0.113446469	0.080780491	0.055949464	0.084240174	0	0.062156927	0	0.054201453	0.098760493	0.054201453	0.100610975	0.132646198	0.103719809	0.084029905	0.050473395	0.044100758	0.104505931	0	0.077285543	0.112015323	0.088784262	0.103150814	0.051414164	0.054588288	0.063032862	0.093766724	0.079620908	0.074700052	0.056723234	0.139513686	0.068434686
18	0.093154411	0.280304197	0.164355033	0.370471236	0.339728783	0.330912076	0.170220136	0.122056128	0.189802704	0.257754771	0.132023607	0.110603458	0.181864719	0.437270317	0.116182811	0.18847618	0.089024074	0.149712608	0.171969727	0.109582807	0.085326296	0.08840572	0	0.074303719	0	0.094901352	0.158409246	0.094901352	0.149122639	0.27556178	0.121043983	0.17373998	0.038166464	0.072159886	0.136333082	0	0.154198844	0.157912443	0.108141344	0.144561889	0.10426211	0.135320487	0.165870088	0.152408463	0.103945543	0.131564116	0.085984864	0.138463465	0.09825957
65	0.091359097	0.302189021	0.186943218	0.252164991	0.282907444	0.336256603	0.388854053	0.128406871	0.17493928	0.244102099	0.138076677	0.113727659	0.193828538	0.383928863	0.124514981	0.178035032	0.095406464	0.167816235	0.170972084	0.111629792	0.079672078	0.097894115	0	0.082405513	0	0.08746964	0.141687034	0.08746964	0.153079434	0.289772865	0.120757996	0.16604809	0.035882087	0.071606264	0.132944688	0	0.129443683	0.173996793	0.105211845	0.144945857	0.074461135	0.122831733	0.122152134	0.149429323	0.107554178	0.138134129	0.085486042	0.192304665	0.095453226
44	0.187903865	0.10047532	0.13913889	0.142356032	0.142356032	0.123553051	0.122351513	0.155570897	0.129467195	0.120070008	0.163410893	0.146679456	0.073506671	0.112632096	0.132036509	0.113317652	0.06512547	0.149901268	0.178277017	0.107839948	0.102844292	0.091170694	0	0.058693646	0	0.064733597	0.11595726	0.064733597	0.151448647	0.148324202	0.10898221	0.094528739	0.044396309	0.055860337	0.155582353	0	0.095233627	0.113821789	0.130844836	0.139868525	0.062983241	0.075143609	0.086566465	0.109239612	0.093636174	0.088094669	0.089138509	0.118001632	0.116020505
36	0.094951735	0.185447707	0.143960929	0.340718847	0.356090074	0.291444036	0.125430139	0.107514224	0.181710932	0.240521346	0.131191254	0.101338274	0.159758268	0.436826649	0.107059922	0.18692079	0.083176405	0.131863034	0.168496839	0.099264214	0.085337255	0.078089955	0	0.063239965	0	0.090855466	0.145448384	0.090855466	0.146579211	0.16139898	0.111887898	0.121981931	0.038690931	0.082373777	0.136109575	0	0.145234785	0.135969506	0.106849307	0.13148029	0.097048679	0.124923125	0.158900018	0.139619248	0.089649683	0.116498128	0.084248419	0.124329557	0.095923279
40	0.041306983	0.031694544	0.042237939	0.049845814	0.049845814	0.043238178	0.063467896	0.046960645	0.045384194	0.054515645	0.041902658	0.041488835	0.025832095	0.039490864	0.029915047	0.040337871	0.023374329	0.049385279	0.046516648	0.021875275	0.022327692	0.036582115	0	0.027072166	0	0.022692097	0.106742503	0.022692097	0.041980129	0.04740527	0.035890195	0.04670987	0.013758124	0.019600399	0.034955087	0	0.111087333	0.041602954	0.061568714	0.063550751	0.017624826	0.085694229	0.121576219	0.065474472	0.052550621	0.059612488	0.023258324	0.042724468	0.027377986
16	0.059644863	0.07498637	0.107927695	0.151791154	0.182533607	0.121329724	0.080785433	0.096188545	0.107828874	0.118448819	0.100422779	0.081260736	0.071441632	0.134602977	0.066166154	0.333102707	0.065930549	0.092942523	0.118561987	0.069224058	0.050767862	0.052142008	0	0.0483957	0	0.053914437	0.154844303	0.053914437	0.093926691	0.113805142	0.071650183	0.054440494	0.022072941	0.052304412	0.096503531	0	0.081596078	0.096580412	0.075572862	0.082275371	0.045403396	0.062517341	0.07434593	0.086680335	0.088595234	0.073524657	0.059280993	0.099135581	0.058555316
52	0.210472324	0.216810278	0.13113344	0.391572952	0.299345593	0.180774081	0.111189303	0.158552514	0.180900366	0.187344564	0.115940444	0.137335049	0.105038721	0.254891875	0.133107559	0.160571495	0.080222886	0.149080442	0.184129602	0.073169386	0.107286793	0.064902643	0	0.051108213	0	0.090450183	0.148734298	0.090450183	0.11507402	0.137422649	0.133033387	0.12530693	0.037947215	0.054110339	0.166047688	0	0.168465865	0.109178461	0.133450319	0.204787658	0.293154689	0.133869675	0.211549161	0.250022975	0.076448035	0.1728895	0.092064801	0.117030054	0.117118744
91	0.065353959	0.191194717	0.111227288	0.181846675	0.181846675	0.345122113	0.084416199	0.083454135	0.132713311	0.570263216	0.118315947	0.074086668	0.181169937	0.140689447	0.080205842	0.12774412	0.056851978	0.095601313	0.116651277	0.074232159	0.050843921	0.043861289	0	0.041038558	0	0.066356655	0.096668825	0.066356655	0.108568548	0.139055446	0.096855585	0.085350734	0.024084006	0.061131893	0.108416073	0	0.085078761	0.118084405	0.074135854	0.100756479	0.053630914	0.101676956	0.089687226	0.106158279	0.073298351	0.096601059	0.058325638	0.097590011	0.057915055
93	0.310662702	0.088214669	0.127381595	0.139579189	0.139579189	0.118447576	0.097574927	0.203877799	0.108079002	0.111619887	0.16145155	0.200699547	0.070589732	0.110367364	0.102171511	0.109600672	0.052470839	0.168237237	0.139149973	0.056881231	0.071654288	0.071538541	0	0.060069612	0	0.054039501	0.092488308	0.054039501	0.121286042	0.11264223	0.140186989	0.057994797	0.030074986	0.054498369	0.115030814	0	0.082545842	0.116347656	0.099067998	0.10536979	0.073727635	0.066746865	0.07382442	0.08672842	0.066013747	0.074074478	0.069574986	0.127583012	0.081747695
102	0.082953167	0.210620879	0.183724869	0.202602338	0.264087244	0.306313687	0.264880813	0.149104533	0.156339846	0.221559215	0.143327609	0.116023322	0.172761389	0.192496479	0.110594869	0.626778893	0.082924326	0.156588766	0.223072381	0.127252847	0.076178904	0.094368208	0	0.078892384	0	0.078169923	0.145824828	0.078169923	0.143920261	0.210133688	0.119111919	0.118171511	0.031578376	0.079893599	0.129234216	0	0.115046654	0.164181599	0.096617413	0.126192115	0.06101973	0.111118131	0.104034238	0.134606461	0.158249567	0.127720832	0.111536191	0.168179357	0.090634817
105	0.071688239	0.271185585	0.208069411	0.241111241	0.179626335	0.214603911	0.657763364	0.12076363	0.170183544	0.17293985	0.133311735	0.110491594	0.139276705	0.166078353	0.130346315	0.141813098	0.107438531	0.194060934	0.156352348	0.080494875	0.065076616	0.117762436	0	0.103340798	0	0.085091772	0.132438139	0.085091772	0.132858274	0.289950702	0.098865412	0.193840983	0.028727802	0.061978747	0.125504053	0	0.135610109	0.171915163	0.101341244	0.137737544	0.06923884	0.104271896	0.117412826	0.140002284	0.104568858	0.132767965	0.078176174	0.252235406	0.086120528
95	0.082953167	0.210620879	0.183724869	0.202602338	0.264087244	0.306313687	0.264880813	0.149104533	0.156339846	0.221559215	0.143327609	0.116023322	0.172761389	0.192496479	0.110594869	0.626778893	0.082924326	0.156588766	0.223072381	0.127252847	0.076178904	0.094368208	0	0.078892384	0	0.078169923	0.145824828	0.078169923	0.143920261	0.210133688	0.119111919	0.118171511	0.031578376	0.079893599	0.129234216	0	0.115046654	0.164181599	0.096617413	0.126192115	0.06101973	0.111118131	0.104034238	0.134606461	0.158249567	0.127720832	0.111536191	0.168179357	0.090634817
89	0.098341466	0.241847666	0.170729568	0.249946792	0.249946792	0.392289133	0.13398141	0.133723693	0.195805367	0.624627389	0.143801976	0.117585411	0.210544699	0.19466016	0.12942609	0.174446492	0.088096445	0.146288503	0.171388325	0.128630267	0.076587856	0.073421839	0	0.067633883	0	0.097902683	0.150544733	0.097902683	0.151129944	0.186711024	0.127649886	0.130952788	0.043667558	0.079631158	0.146278564	0	0.124801488	0.164718135	0.112973431	0.148095901	0.074779381	0.13213383	0.127862141	0.158880453	0.127990861	0.138724565	0.085694163	0.136331384	0.088062787
88	0.098341466	0.241847666	0.170729568	0.249946792	0.249946792	0.392289133	0.13398141	0.133723693	0.195805367	0.624627389	0.143801976	0.117585411	0.210544699	0.19466016	0.12942609	0.174446492	0.088096445	0.146288503	0.171388325	0.128630267	0.076587856	0.073421839	0	0.067633883	0	0.097902683	0.150544733	0.097902683	0.151129944	0.186711024	0.127649886	0.130952788	0.043667558	0.079631158	0.146278564	0	0.124801488	0.164718135	0.112973431	0.148095901	0.074779381	0.13213383	0.127862141	0.158880453	0.127990861	0.138724565	0.085694163	0.136331384	0.088062787
97	0.065772154	0.119755817	0.14366876	0.214946738	0.153461832	0.116334371	0.142473766	0.084573566	0.130668102	0.113781294	0.106383613	0.090177641	0.07663148	0.139699748	0.205229774	0.107878605	0.078581436	0.121318192	0.124998358	0.052168314	0.054170326	0.063462052	0	0.051630014	0	0.065334051	0.151884004	0.065334051	0.102547054	0.113622976	0.067973038	0.093743847	0.027157483	0.058777008	0.112352471	0	0.164765725	0.113816255	0.096232581	0.108957701	0.077583204	0.137394974	0.196370934	0.113335625	0.073720627	0.170901035	0.062499179	0.095149388	0.093193925
50	0.098496297	0.144425778	0.171665458	0.232225983	0.232225983	0.147918755	0.26182346	0.129609968	0.639023068	0.17471932	0.119857406	0.116695894	0.090283969	0.182331783	0.121198427	0.141352595	0.098515443	0.159085248	0.156319553	0.096941263	0.074913186	0.096514655	0	0.081382353	0	0.319511534	0.144420473	0.319511534	0.126495012	0.180324947	0.091606658	0.123472012	0.072259657	0.060132559	0.137620535	0	0.126165762	0.135075638	0.113542183	0.136190569	0.070368533	0.088072714	0.113914531	0.172332843	0.104779456	0.109489147	0.078159776	0.158677085	0.09096277
117	0.096301025	0.074179091	0.087944333	0.196179095	0.134694189	0.082576953	0.105106157	0.086454138	0.101897389	0.09150752	0.083073515	0.078265073	0.06479884	0.124253935	0.088969629	0.087662702	0.055053357	0.095002005	0.099617676	0.041313745	0.049547318	0.055527254	0	0.042017856	0	0.050948694	0.121579606	0.050948694	0.078734197	0.079221354	0.067672	0.081579426	0.023628243	0.034974231	0.082084656	0	0.140899971	0.076068351	0.112500236	0.097672912	0.061082402	0.098115866	0.179958427	0.097814943	0.066237398	0.087938852	0.049808838	0.078774223	0.057983881
96	0.060673521	0.106629486	0.109090274	0.168622838	0.230107744	0.141723772	0.08366175	0.089170786	0.112889062	0.127560697	0.103988035	0.070102645	0.084144643	0.16385096	0.078090095	0.572899677	0.065819517	0.091861781	0.144262653	0.091648827	0.057138611	0.049554106	0	0.040213596	0	0.056444531	0.087231875	0.056444531	0.095345896	0.10616195	0.079305682	0.062000202	0.02237043	0.05373692	0.103022204	0	0.080483353	0.088547235	0.072030644	0.089289902	0.0497399	0.068653568	0.082644422	0.092572846	0.077016306	0.081872671	0.072131327	0.094348117	0.064469577
104	0.116281332	0.067720414	0.088860422	0.140350639	0.140350639	0.091738003	0.069345936	0.10576321	0.136653088	0.106015919	0.087898577	0.091326746	0.051754287	0.108205623	0.070285651	0.088958874	0.051588604	0.095294611	0.100386365	0.042221245	0.050031277	0.045637173	0	0.039740011	0	0.068326544	0.090578769	0.068326544	0.085776129	0.091616707	0.07349626	0.047829355	0.024303009	0.043256219	0.093795659	0	0.07505264	0.074811253	0.073455002	0.083967014	0.049622826	0.05372659	0.070606823	0.106695408	0.066646496	0.062075724	0.050193183	0.084133082	0.058664255
106	0.031777113	0.079663361	0.09642751	0.069578667	0.069578667	0.076244344	0.140055876	0.052627631	0.099403306	0.064860728	0.062004051	0.058615751	0.04905989	0.057652859	0.05733307	0.060407172	0.049820467	0.091109362	0.068859423	0.03340772	0.029179457	0.052535043	0	0.050215673	0	0.049701653	0.082862357	0.049701653	0.065637625	0.087086509	0.039321293	0.067893949	0.011839511	0.028301521	0.053050569	0.25	0.059813831	0.078777368	0.057058422	0.054854941	0.021366806	0.04233026	0.038714254	0.057817152	0.044611549	0.055072002	0.034429712	0.074251409	0.040056116
98	0.065772154	0.119755817	0.14366876	0.214946738	0.153461832	0.116334371	0.142473766	0.084573566	0.130668102	0.113781294	0.106383613	0.090177641	0.07663148	0.139699748	0.205229774	0.107878605	0.078581436	0.121318192	0.124998358	0.052168314	0.054170326	0.063462052	0	0.051630014	0	0.065334051	0.151884004	0.065334051	0.102547054	0.113622976	0.067973038	0.093743847	0.027157483	0.058777008	0.112352471	0	0.164765725	0.113816255	0.096232581	0.108957701	0.077583204	0.137394974	0.196370934	0.113335625	0.073720627	0.170901035	0.062499179	0.095149388	0.093193925
103	0.082953167	0.210620879	0.183724869	0.202602338	0.264087244	0.306313687	0.264880813	0.149104533	0.156339846	0.221559215	0.143327609	0.116023322	0.172761389	0.192496479	0.110594869	0.626778893	0.082924326	0.156588766	0.223072381	0.127252847	0.076178904	0.094368208	0	0.078892384	0	0.078169923	0.145824828	0.078169923	0.143920261	0.210133688	0.119111919	0.118171511	0.031578376	0.079893599	0.129234216	0	0.115046654	0.164181599	0.096617413	0.126192115	0.06101973	0.111118131	0.104034238	0.134606461	0.158249567	0.127720832	0.111536191	0.168179357	0.090634817
99	0.340661341	0.128557636	0.357270139	0.14376518	0.14376518	0.131078229	0.165026694	0.239294755	0.152263372	0.129366026	0.12846278	0.19764313	0.082954053	0.116531354	0.178399927	0.122556335	0.075733111	0.389097576	0.213950459	0.065735208	0.131736115	0.116707404	0	0.093431703	0	0.076131686	0.1121545	0.076131686	0.148557021	0.214713264	0.155627406	0.086485744	0.042570854	0.06973817	0.182372908	0	0.103740642	0.120062923	0.166336174	0.180050427	0.078523963	0.073749275	0.083233054	0.119669539	0.085058354	0.095150519	0.106975229	0.146719309	0.147961404
87	0.041824915	0.04755197	0.098251063	0.071092787	0.071092787	0.075399195	0.076030378	0.053869434	0.059639492	0.067842044	0.063709996	0.046031449	0.045032076	0.056985829	0.039305375	0.059749714	0.04109887	0.078466016	0.063337093	0.030525792	0.026085754	0.034006582	0	0.030774009	0	0.029819746	0.052830278	0.029819746	0.059126695	0.073073595	0.043362114	0.039472833	0.016379195	0.513403223	0.046193241	0	0.062542296	0.067093059	0.034266576	0.040097486	0.023001311	0.035392684	0.038543221	0.042978535	0.042825079	0.043730257	0.031668547	0.056779035	0.041277775
22	0.02832055	0.100820972	0.065640179	0.09839377	0.083022543	0.093090842	0.052598996	0.045946398	0.064629208	0.076436695	0.052612687	0.038589779	0.055464823	0.070569415	0.054653402	0.061836198	0.035817602	0.053049491	0.061388006	0.033562913	0.025610217	0.027540851	0	0.023452008	0	0.032314604	0.068908216	0.032314604	0.052100228	0.070191397	0.040456608	0.050381556	0.011638889	0.036831297	0.062624409	0	0.068626406	0.055959135	0.05772153	0.114124473	0.028138511	0.056962884	0.071414735	0.106511265	0.044262979	0.101348507	0.030694003	0.049583351	0.030005436
63	0.091359097	0.302189021	0.186943218	0.252164991	0.282907444	0.336256603	0.388854053	0.128406871	0.17493928	0.244102099	0.138076677	0.113727659	0.193828538	0.383928863	0.124514981	0.178035032	0.095406464	0.167816235	0.170972084	0.111629792	0.079672078	0.097894115	0	0.082405513	0	0.08746964	0.141687034	0.08746964	0.153079434	0.289772865	0.120757996	0.16604809	0.035882087	0.071606264	0.132944688	0	0.129443683	0.173996793	0.105211845	0.144945857	0.074461135	0.122831733	0.122152134	0.149429323	0.107554178	0.138134129	0.085486042	0.192304665	0.095453226
39	0.057511859	0.107505104	0.163970951	0.146797614	0.146797614	0.165871013	0.370696806	0.101152451	0.125732497	0.131390571	0.127975642	0.093185856	0.103563339	0.120412127	0.090224026	0.124740552	0.134541081	0.146692694	0.131655829	0.064742324	0.052810998	0.085443496	0	0.083565239	0	0.062866249	0.132310711	0.062866249	0.127440585	0.157647576	0.078057905	0.105827577	0.021442776	0.104430173	0.106347676	0	0.127437362	0.189975457	0.097753096	0.098704323	0.043888386	0.085989624	0.091521993	0.103255415	0.104241921	0.1041503	0.065827914	0.181968666	0.073255321
48	0.080498422	0.254531641	0.177078403	0.144282521	0.175024974	0.185817492	0.167854942	0.106771969	0.146385417	0.149889485	0.117368179	0.092910728	0.118113318	0.136185403	0.234267897	0.13169191	0.089914055	0.144416651	0.166708353	0.071984859	0.083201403	0.071861602	0	0.056125856	0	0.073192708	0.101070258	0.073192708	0.114521031	0.157756555	0.091675471	0.117281732	0.030640603	0.064097469	0.118526901	0	0.133521277	0.136242194	0.104507915	0.180281496	0.046132933	0.096689443	0.102267684	0.23485475	0.079539398	0.218301947	0.083354176	0.109776432	0.124017758
25	0.01624801	0.085048718	0.04093424	0.040887487	0.040887487	0.059095352	0.035311008	0.027764122	0.039553742	0.046878716	0.028257815	0.022289983	0.036725655	0.034254605	0.039944261	0.034007145	0.023667916	0.032211233	0.035230528	0.020827777	0.014335332	0.0172123	0	0.013369528	0	0.019776871	0.041445882	0.019776871	0.028354184	0.045100246	0.024552105	0.035756484	0.006296868	0.013099369	0.04116414	0.125	0.043001444	0.035014727	0.041945712	0.096195152	0.012252873	0.038319592	0.044684974	0.148132748	0.026312715	0.082768037	0.017615264	0.02878485	0.017009122
61	0.094561744	0.101931569	0.131341382	0.408618483	0.531588295	0.137648163	0.138622243	0.096323384	0.203633035	0.183973073	0.180505163	0.099536676	0.092900013	0.466749707	0.116775862	0.213133599	0.098898855	0.129996268	0.183044744	0.062199335	0.106597354	0.075145593	0	0.063207935	0	0.101816518	0.152996356	0.101816518	0.120241387	0.119626585	0.093551933	0.113682363	0.038299543	0.060424767	0.145927593	0	0.176025528	0.115718674	0.147004097	0.138524911	0.113974839	0.115514775	0.191554143	0.144704789	0.082295813	0.104863699	0.091522372	0.119197392	0.117786578
28	0.07972709	0.10976202	0.141406821	0.297547453	0.297547453	0.125620708	0.351724814	0.094833072	0.166010114	0.146259404	0.110776187	0.094398335	0.080865122	0.232187973	0.103609	0.178013359	0.087683287	0.138303186	0.147849558	0.085961217	0.075168162	0.086253042	0	0.076971761	0	0.083005057	0.131246438	0.083005057	0.111972497	0.129641831	0.08090683	0.118268086	0.03014338	0.052229781	0.119960498	0	0.149098559	0.114601227	0.114664604	0.116941508	0.085329312	0.098175254	0.148212022	0.123578043	0.082325054	0.097279354	0.073924779	0.168535347	0.088655165
49	0.058439721	0.054203905	0.067807464	0.183706374	0.122221468	0.061368683	0.077050185	0.054946412	0.088059909	0.074552414	0.055902076	0.050752999	0.035902179	0.109646246	0.048261953	0.068443617	0.037289137	0.070435744	0.075581357	0.029537475	0.037623215	0.040857922	0	0.032870433	0	0.044029954	0.063627272	0.044029954	0.056590747	0.060520925	0.046671012	0.06649778	0.049975901	0.029453943	0.058759601	0	0.077371176	0.049623578	0.048325522	0.054713171	0.053231559	0.048243971	0.08233764	0.061408168	0.036889857	0.042797392	0.037790678	0.055479853	0.04535361
56	0.109721124	0.11807207	0.148593933	0.182119524	0.212861977	0.149488716	0.122563389	0.154718297	0.147880929	0.146307952	0.122059561	0.126693419	0.088235901	0.158706641	0.113354315	0.151459612	0.072173162	0.133462702	0.255091614	0.128210421	0.118983265	0.074661429	0	0.061526505	0	0.073940464	0.150351344	0.073940464	0.131146671	0.155222505	0.092374911	0.105708379	0.046919871	0.064222993	0.138107809	0	0.103880521	0.127603896	0.10868897	0.128214524	0.059245021	0.084774132	0.101517276	0.127092522	0.260263404	0.103395838	0.127545807	0.122890702	0.19074036
14	0.088407532	0.108969657	0.143644762	0.140486013	0.140486013	0.137445461	0.345509929	0.103257667	0.123451036	0.121302716	0.154245227	0.097122886	0.09477116	0.118388724	0.114205751	0.111643224	0.10015789	0.135174193	0.136851766	0.072425614	0.064935019	0.079320566	0	0.062149344	0	0.061725518	0.096693582	0.061725518	0.128307461	0.143974836	0.078388078	0.09429406	0.026406963	0.058043506	0.174303809	0	0.089810819	0.123964698	0.100396339	0.118724454	0.046172445	0.070332762	0.076151918	0.103196998	0.077621288	0.094441072	0.068425883	0.331407371	0.078409035
86	0.024528258	0.038697094	0.057023086	0.087058877	0.087058877	0.051983316	0.05536065	0.045641709	0.073268723	0.063534896	0.046995653	0.042299521	0.03708026	0.070838459	0.048614877	0.051712836	0.280201261	0.049758941	0.055156551	0.022915906	0.025920541	0.031303588	0	0.026452561	0	0.036634362	0.091325506	0.036634362	0.046174472	0.055734357	0.028735795	0.039423648	0.009829016	0.022720711	0.06406609	0.25	0.085525706	0.069631952	0.064221571	0.073134647	0.024830752	0.063408474	0.0892312	0.071871054	0.053161311	0.058036921	0.027578275	0.055219545	0.031612097
121	0.171428055	0.042061731	0.057564366	0.06583662	0.06583662	0.04831224	0.050472155	0.109928663	0.065986705	0.053523732	0.052346809	0.095652177	0.028648223	0.051623517	0.098732757	0.050145625	0.028669139	0.087047511	0.119699187	0.027736594	0.088084374	0.066023298	0	0.028272147	0	0.032993353	0.053619387	0.032993353	0.067263533	0.080172654	0.072769644	0.028792978	0.02111973	0.023470003	0.106396853	0	0.045486857	0.045628954	0.101677899	0.103976122	0.037887662	0.032592602	0.039115862	0.052457618	0.036333424	0.035157727	0.059849594	0.059309552	0.094108485
37	0.037156441	0.054449347	0.094850893	0.108563796	0.108563796	0.11779731	0.09021755	0.065869515	0.080067354	0.092217111	0.086432783	0.059105083	0.066951915	0.085449477	0.050405511	0.087499992	0.098926717	0.082436896	0.08578211	0.044037817	0.034714746	0.043089305	0	0.043627541	0	0.040033677	0.088795157	0.040033677	0.086151841	0.096169728	0.053067156	0.049709557	0.013881636	0.086414407	0.069577122	0	0.076906118	0.136153892	0.05151944	0.057423634	0.031785504	0.053433762	0.057258637	0.062145138	0.066349932	0.063919329	0.042891055	0.080411944	0.047804806
123	0.115055674	0.113248949	0.128833428	0.139411775	0.139411775	0.10680846	0.116594936	0.105399364	0.126796291	0.112201024	0.095493838	0.100552914	0.07640369	0.116058561	0.31808064	0.100246448	0.076592984	0.121257577	0.131054577	0.049873918	0.065797066	0.072833023	0	0.045662034	0	0.063398145	0.133411489	0.063398145	0.097539044	0.10208339	0.077455909	0.096353188	0.022411325	0.040385822	0.151373168	0	0.144060527	0.099073593	0.370447474	0.1738985	0.049234903	0.09649656	0.121556259	0.127171772	0.092259778	0.164410034	0.065527289	0.096170619	0.074997148
33	0.252319235	0.079190271	0.108439734	0.133370755	0.164113208	0.092059734	0.100410029	0.181568344	0.113102026	0.102115204	0.110967318	0.592615362	0.058478639	0.121623679	0.097373151	0.104798842	0.085051428	0.144232633	0.133870979	0.04916828	0.074451456	0.060096918	0	0.047568065	0	0.056551013	0.095742956	0.056551013	0.099314429	0.098120844	0.11605152	0.056386007	0.029895525	0.045059068	0.109387893	0	0.085243964	0.112030154	0.094311504	0.103172267	0.064882593	0.065760341	0.070910972	0.088522238	0.071684882	0.068955079	0.066935489	0.108072788	0.087833853
114	0.115835096	0.114233792	0.146746655	0.275144309	0.244401856	0.146788839	0.113235955	0.129294904	0.197261163	0.172169812	0.120990699	0.115645035	0.085260237	0.196919914	0.118428582	0.145838643	0.084228348	0.135961771	0.154366589	0.127699775	0.074989661	0.072820244	0	0.065956233	0	0.098630581	0.146717746	0.098630581	0.131327014	0.138551554	0.097102405	0.115080129	0.07161698	0.063439775	0.144492701	0	0.126508904	0.115821172	0.110667328	0.12936506	0.091077964	0.097481879	0.141242026	0.145971116	0.110255912	0.114226274	0.077183294	0.124870619	0.085561393
15	0.133647746	0.06682065	0.085268356	0.134566681	0.196051587	0.074969071	0.07473674	0.101577638	0.101821115	0.087979602	0.075805435	0.090690864	0.045049418	0.135449905	0.092324443	0.09979022	0.047119409	0.097504661	0.205927111	0.039048566	0.156577509	0.062451838	0	0.036216311	0	0.050910558	0.068708143	0.050910558	0.080279195	0.085881004	0.074747779	0.047960491	0.027020041	0.037102768	0.102810304	0	0.075550579	0.066188784	0.091102365	0.098211934	0.050347638	0.050100442	0.068221462	0.075436603	0.046862411	0.054462622	0.102963555	0.072074961	0.409441611
30	0.059314758	0.081916426	0.105110162	0.114684281	0.114684281	0.109253444	0.083710035	0.091096281	0.091023738	0.109239752	0.09680441	0.070271273	0.067816256	0.092607978	0.070826721	0.116659478	0.056927565	0.087733155	0.211801806	0.046887512	0.042618404	0.053816149	0	0.037466929	0	0.045511869	0.107218459	0.045511869	0.083424408	0.096370141	0.062196215	0.056738488	0.021952514	0.0480068	0.102837569	0	0.10289707	0.080993144	0.07838643	0.091336535	0.036085415	0.085786159	0.108471654	0.092797716	0.128985549	0.086944677	0.105900903	0.087636502	0.050286408
31	0.236632859	0.141885248	0.18091479	0.219565547	0.250308	0.159789347	0.143737412	0.201430615	0.205633174	0.168197451	0.160029783	0.194576159	0.096020992	0.188108546	0.159555696	0.189011395	0.084785364	0.18882612	0.426880535	0.078005701	0.21748904	0.102691197	0	0.069685696	0	0.102816587	0.136369766	0.102816587	0.153055635	0.163982194	0.137731871	0.088369631	0.045373046	0.070659815	0.193647494	0	0.125696861	0.134605469	0.152983991	0.170017111	0.088376744	0.101982912	0.12467721	0.167712373	0.152883798	0.118366603	0.213440267	0.142969126	0.17149109
21	0.02832055	0.100820972	0.065640179	0.09839377	0.083022543	0.093090842	0.052598996	0.045946398	0.064629208	0.076436695	0.052612687	0.038589779	0.055464823	0.070569415	0.054653402	0.061836198	0.035817602	0.053049491	0.061388006	0.033562913	0.025610217	0.027540851	0	0.023452008	0	0.032314604	0.068908216	0.032314604	0.052100228	0.070191397	0.040456608	0.050381556	0.011638889	0.036831297	0.062624409	0	0.068626406	0.055959135	0.05772153	0.114124473	0.028138511	0.056962884	0.071414735	0.106511265	0.044262979	0.101348507	0.030694003	0.049583351	0.030005436
20	0.127124255	0.147355468	0.156979779	0.47372918	0.535214086	0.185076696	0.139060241	0.126266592	0.231394961	0.222195495	0.168839387	0.124690527	0.11086682	0.483913105	0.133514878	0.252876637	0.105410666	0.151964154	0.215242596	0.076921806	0.114145956	0.089679944	0	0.070572729	0	0.115697481	0.168173982	0.115697481	0.146525878	0.155513317	0.115754165	0.125090169	0.043186229	0.074889067	0.171926816	0	0.193090426	0.134531432	0.138812078	0.159101294	0.134322827	0.133289551	0.216103492	0.164183694	0.098170802	0.124400445	0.107621298	0.142197114	0.125644286
17	0.057511859	0.107505104	0.163970951	0.146797614	0.146797614	0.165871013	0.370696806	0.101152451	0.125732497	0.131390571	0.127975642	0.093185856	0.103563339	0.120412127	0.090224026	0.124740552	0.134541081	0.146692694	0.131655829	0.064742324	0.052810998	0.085443496	0	0.083565239	0	0.062866249	0.132310711	0.062866249	0.127440585	0.157647576	0.078057905	0.105827577	0.021442776	0.104430173	0.106347676	0	0.127437362	0.189975457	0.097753096	0.098704323	0.043888386	0.085989624	0.091521993	0.103255415	0.104241921	0.1041503	0.065827914	0.181968666	0.073255321
84	0.125826962	0.124268797	0.114034792	0.116385385	0.116385385	0.171877066	0.103587061	0.123087607	0.106769633	0.132485851	0.116311602	0.13373889	0.097264428	0.092951986	0.107227234	0.100315268	0.053857089	0.11536942	0.144226035	0.059808097	0.078954844	0.073276322	0	0.049447226	0	0.053384817	0.194690441	0.053384817	0.111577498	0.132793466	0.091439925	0.081067244	0.025236494	0.048956085	0.132802293	0	0.153385314	0.212651464	0.135128355	0.145609409	0.060449716	0.187041322	0.176660881	0.124073329	0.100335963	0.126996146	0.072113017	0.096387398	0.088730895
131	0.098341466	0.241847666	0.170729568	0.249946792	0.249946792	0.392289133	0.13398141	0.133723693	0.195805367	0.624627389	0.143801976	0.117585411	0.210544699	0.19466016	0.12942609	0.174446492	0.088096445	0.146288503	0.171388325	0.128630267	0.076587856	0.073421839	0	0.067633883	0	0.097902683	0.150544733	0.097902683	0.151129944	0.186711024	0.127649886	0.130952788	0.043667558	0.079631158	0.146278564	0	0.124801488	0.164718135	0.112973431	0.148095901	0.074779381	0.13213383	0.127862141	0.158880453	0.127990861	0.138724565	0.085694163	0.136331384	0.088062787
134	0.041251441	0.065403455	0.097219036	0.10850084	0.10850084	0.077411264	0.122576211	0.06773754	0.102530148	0.084837825	0.072004604	0.062960389	0.054010625	0.089028126	0.068741764	0.072854183	0.30344373	0.089852798	0.082831956	0.034614942	0.037234405	0.055600051	0	0.047704666	0	0.051265074	0.119396573	0.051265074	0.071924105	0.089184989	0.044452466	0.079754092	0.016689452	0.040312848	0.099171147	0	0.118934009	0.102648443	0.080612384	0.092300388	0.04790664	0.084911206	0.118248545	0.09267654	0.069889742	0.092337619	0.041415978	0.086054217	0.077136463
132	0.065772154	0.119755817	0.14366876	0.214946738	0.153461832	0.116334371	0.142473766	0.084573566	0.130668102	0.113781294	0.106383613	0.090177641	0.07663148	0.139699748	0.205229774	0.107878605	0.078581436	0.121318192	0.124998358	0.052168314	0.054170326	0.063462052	0	0.051630014	0	0.065334051	0.151884004	0.065334051	0.102547054	0.113622976	0.067973038	0.093743847	0.027157483	0.058777008	0.112352471	0	0.164765725	0.113816255	0.096232581	0.108957701	0.077583204	0.137394974	0.196370934	0.113335625	0.073720627	0.170901035	0.062499179	0.095149388	0.093193925
138	0.081179861	0.20172894	0.144647255	0.273491897	0.212006991	0.362901094	0.123616953	0.128704072	0.155702203	0.254998566	0.123551415	0.109785615	0.191942995	0.179622694	0.092139809	0.154830297	0.074056583	0.128517817	0.145963714	0.090026758	0.065678902	0.096605118	0	0.066726414	0	0.077851102	0.182487223	0.077851102	0.132060359	0.174394437	0.107239928	0.111039549	0.030138142	0.072203987	0.11907222	0	0.128925771	0.156891987	0.103144158	0.120153795	0.079497019	0.12330223	0.128269987	0.130256975	0.164028845	0.114282007	0.072981857	0.123316011	0.07691623
125	0.227420716	0.104873866	0.130489755	0.310961465	0.264847786	0.136127773	0.116914978	0.164131049	0.181102247	0.166380037	0.135361624	0.148644029	0.092233135	0.222248884	0.221638053	0.146000702	0.10109907	0.154917518	0.208369661	0.070763451	0.133056023	0.107533637	0	0.053878763	0	0.090551123	0.15248291	0.090551123	0.177241901	0.118857336	0.125255921	0.096274227	0.037740469	0.055788417	0.249674712	0	0.170751177	0.11602835	0.357888368	0.270926512	0.106167956	0.126008936	0.25325127	0.169639463	0.081578565	0.132277685	0.10418483	0.129300934	0.173878405
140	0.063940361	0.029945892	0.037002738	0.064615399	0.095357853	0.034158301	0.030694115	0.047434637	0.046987444	0.041251243	0.034219824	0.042400271	0.020289268	0.065437835	0.043472394	0.046989919	0.020074461	0.043651741	0.099009991	0.017885012	0.076672145	0.028263591	0	0.015782702	0	0.023493722	0.031650785	0.023493722	0.036569853	0.038702759	0.035071879	0.021040749	0.012281287	0.015318149	0.048747871	0	0.032056703	0.028288067	0.043360208	0.046533204	0.024146395	0.023281308	0.032346049	0.034863513	0.021169563	0.024768932	0.049504996	0.032430075	0.079905364
100	0.06289472	0.083145178	0.119436798	0.423746545	0.300776733	0.126785794	0.116360385	0.101156953	0.200426349	0.17556672	0.102449348	0.096874117	0.070489011	0.25987306	0.099416675	0.145076269	0.08946126	0.113836732	0.139786626	0.179582793	0.071959987	0.06420913	0	0.064700141	0	0.100213174	0.17059712	0.100213174	0.121795786	0.126606695	0.072408627	0.164354714	0.059527707	0.056039109	0.137069821	0	0.159119397	0.111336632	0.110100012	0.125740307	0.115751601	0.105284564	0.183268625	0.143368365	0.099451902	0.095240784	0.069893313	0.115486238	0.081436344
109	0.228604957	0.143202167	0.371992536	0.337242194	0.337242194	0.160312994	0.185800097	0.188916227	0.206621638	0.182928239	0.145349299	0.162308515	0.098559528	0.262133161	0.143457656	0.213183509	0.099132894	0.376097453	0.196227112	0.103255324	0.100723651	0.094582956	0	0.102193618	0	0.103310819	0.146265998	0.103310819	0.151977241	0.202704593	0.138773843	0.119842832	0.044033364	0.080482182	0.159165999	0	0.156821099	0.135213631	0.133089222	0.151735123	0.113862731	0.106776065	0.158065858	0.149679687	0.093157995	0.117041176	0.098113556	0.154388381	0.117057569
108	0.222991772	0.137238255	0.371487086	0.131015255	0.131015255	0.13308947	0.173750426	0.183503193	0.143395787	0.124447142	0.127495313	0.148813401	0.089806064	0.109892106	0.129616477	0.120915854	0.077510693	0.365383383	0.154614488	0.063919007	0.071439086	0.080160107	0	0.08908332	0	0.071697893	0.099338009	0.071697893	0.186462392	0.18819392	0.123154308	0.086790447	0.038905943	0.068591982	0.120609615	0	0.099919049	0.121799427	0.103953482	0.123214021	0.060627785	0.069224636	0.074611234	0.117377895	0.080330353	0.103692767	0.077307244	0.132075669	0.087202819
13	0.102605263	0.148613561	0.193433786	0.204393082	0.204393082	0.169184976	0.273695406	0.160761527	0.204884135	0.167435194	0.143970702	0.130866903	0.104289085	0.16314311	0.124763511	0.181599876	0.093925372	0.177448783	0.294271612	0.109929448	0.079276462	0.108153029	0	0.092142223	0	0.102442067	0.150435187	0.102442067	0.152418761	0.193740966	0.098935935	0.119276091	0.061748602	0.074739518	0.155277478	0	0.12489378	0.147801891	0.11605897	0.136400979	0.063923928	0.094689517	0.109047733	0.171038334	0.177694488	0.121279886	0.147135806	0.17211897	0.096355687
136	0.08326394	0.226221896	0.153444083	0.607779143	0.361839519	0.381260143	0.12872232	0.102012222	0.211476214	0.305444275	0.147653407	0.098421558	0.325091451	0.345451519	0.129229308	0.194398839	0.10193744	0.13223439	0.174335012	0.090767918	0.084904668	0.070637905	0	0.057316591	0	0.105738107	0.169879834	0.105738107	0.139164853	0.162329595	0.117084574	0.153415842	0.037398913	0.075267545	0.158267428	0	0.207197709	0.159440942	0.12125972	0.155579784	0.162352778	0.170990376	0.255765058	0.165384916	0.088369932	0.132030645	0.087167506	0.126536361	0.094711431
19	0.093154411	0.280304197	0.164355033	0.370471236	0.339728783	0.330912076	0.170220136	0.122056128	0.189802704	0.257754771	0.132023607	0.110603458	0.181864719	0.437270317	0.116182811	0.18847618	0.089024074	0.149712608	0.171969727	0.109582807	0.085326296	0.08840572	0	0.074303719	0	0.094901352	0.158409246	0.094901352	0.149122639	0.27556178	0.121043983	0.17373998	0.038166464	0.072159886	0.136333082	0	0.154198844	0.157912443	0.108141344	0.144561889	0.10426211	0.135320487	0.165870088	0.152408463	0.103945543	0.131564116	0.085984864	0.138463465	0.09825957
137	0.022991973	0.034414878	0.057135108	0.098699694	0.098699694	0.055881996	0.046577111	0.057597434	0.080998269	0.070418022	0.045196344	0.048987898	0.031083495	0.075596019	0.040491398	0.055512444	0.04040483	0.049521647	0.057391671	0.148904277	0.027419187	0.028402687	0	0.029692372	0	0.040499135	0.079678211	0.040499135	0.062365829	0.065328235	0.028389746	0.094347331	0.042059253	0.029002624	0.056479931	0	0.054245924	0.059511699	0.045538413	0.053647438	0.02754892	0.034729729	0.046333488	0.066231348	0.061025035	0.041657873	0.028695836	0.053656884	0.155632876
111	0.115835096	0.114233792	0.146746655	0.275144309	0.244401856	0.146788839	0.113235955	0.129294904	0.197261163	0.172169812	0.120990699	0.115645035	0.085260237	0.196919914	0.118428582	0.145838643	0.084228348	0.135961771	0.154366589	0.127699775	0.074989661	0.072820244	0	0.065956233	0	0.098630581	0.146717746	0.098630581	0.131327014	0.138551554	0.097102405	0.115080129	0.07161698	0.063439775	0.144492701	0	0.126508904	0.115821172	0.110667328	0.12936506	0.091077964	0.097481879	0.141242026	0.145971116	0.110255912	0.114226274	0.077183294	0.124870619	0.085561393
139	0.176207241	0.050776629	0.055004534	0.185511878	0.124026972	0.061600253	0.050013232	0.108969816	0.089701351	0.078214337	0.062884566	0.097776234	0.035792168	0.110887476	0.063254668	0.071379397	0.033959681	0.087196018	0.083459918	0.048083792	0.046408771	0.034975986	0	0.025728001	0	0.044850676	0.101976011	0.044850676	0.063287314	0.0514447	0.082552316	0.05992522	0.038322881	0.027888973	0.089617165	0	0.113946425	0.046358422	0.080064339	0.085272125	0.084028875	0.091675463	0.350667107	0.080896864	0.042907682	0.074381359	0.041729959	0.062094101	0.051823109
127	0.082953167	0.210620879	0.183724869	0.202602338	0.264087244	0.306313687	0.264880813	0.149104533	0.156339846	0.221559215	0.143327609	0.116023322	0.172761389	0.192496479	0.110594869	0.626778893	0.082924326	0.156588766	0.223072381	0.127252847	0.076178904	0.094368208	0	0.078892384	0	0.078169923	0.145824828	0.078169923	0.143920261	0.210133688	0.119111919	0.118171511	0.031578376	0.079893599	0.129234216	0	0.115046654	0.164181599	0.096617413	0.126192115	0.06101973	0.111118131	0.104034238	0.134606461	0.158249567	0.127720832	0.111536191	0.168179357	0.090634817
126	0.058439721	0.054203905	0.067807464	0.183706374	0.122221468	0.061368683	0.077050185	0.054946412	0.088059909	0.074552414	0.055902076	0.050752999	0.035902179	0.109646246	0.048261953	0.068443617	0.037289137	0.070435744	0.075581357	0.029537475	0.037623215	0.040857922	0	0.032870433	0	0.044029954	0.063627272	0.044029954	0.056590747	0.060520925	0.046671012	0.06649778	0.049975901	0.029453943	0.058759601	0	0.077371176	0.049623578	0.048325522	0.054713171	0.053231559	0.048243971	0.08233764	0.061408168	0.036889857	0.042797392	0.037790678	0.055479853	0.04535361
130	0.226743729	0.119678029	0.146470081	0.21263043	0.21263043	0.130061297	0.136905244	0.17421606	0.180601264	0.158896292	0.129835661	0.152956255	0.099907972	0.176911484	0.245479273	0.132677808	0.121442701	0.163623852	0.197390559	0.06120246	0.113424483	0.117574542	0	0.056442856	0	0.090300632	0.120061369	0.090300632	0.124627312	0.132137057	0.120474972	0.077794009	0.032833752	0.054319765	0.326436954	0	0.110711721	0.129075441	0.35949966	0.281284087	0.085406824	0.086982323	0.116264963	0.164851142	0.098487907	0.132805546	0.09869528	0.151714638	0.124395174
120	0.135737935	0.076816874	0.106334499	0.141300545	0.110558091	0.084043587	0.085370711	0.19535748	0.096895954	0.086899898	0.082142284	0.094956716	0.055352935	0.097269753	0.081072675	0.086572348	0.047730136	0.108699271	0.103854032	0.042265607	0.049618092	0.046798201	0	0.040297249	0	0.048447977	0.092317643	0.048447977	0.135428873	0.085619206	0.078898169	0.05522064	0.027634283	0.03752489	0.080710653	0.125	0.095940889	0.074696693	0.077394825	0.089477395	0.052292378	0.067522064	0.108622651	0.087990957	0.061577927	0.074895926	0.051927016	0.098720942	0.057850463
119	0.135737935	0.076816874	0.106334499	0.141300545	0.110558091	0.084043587	0.085370711	0.19535748	0.096895954	0.086899898	0.082142284	0.094956716	0.055352935	0.097269753	0.081072675	0.086572348	0.047730136	0.108699271	0.103854032	0.042265607	0.049618092	0.046798201	0	0.040297249	0	0.048447977	0.092317643	0.048447977	0.135428873	0.085619206	0.078898169	0.05522064	0.027634283	0.03752489	0.080710653	0.125	0.095940889	0.074696693	0.077394825	0.089477395	0.052292378	0.067522064	0.108622651	0.087990957	0.061577927	0.074895926	0.051927016	0.098720942	0.057850463
135	0.169240728	0.128600024	0.169904267	0.659866722	0.413927098	0.178525005	0.134553202	0.163990502	0.257696676	0.231282984	0.162096219	0.152675807	0.101502768	0.378050362	0.140597168	0.224872677	0.111310418	0.174396826	0.227271525	0.092843833	0.116935332	0.103768234	0	0.082855943	0	0.128848338	0.25561111	0.128848338	0.169268819	0.15822622	0.135363134	0.139413719	0.057619814	0.082683806	0.183823789	0	0.249326817	0.140221598	0.174218743	0.169486306	0.186121772	0.157130686	0.283534621	0.183816388	0.108943519	0.12678141	0.113635762	0.151728437	0.131257987
118	0.05590857	0.053306643	0.10040679	0.139133751	0.139133751	0.103801042	0.085050563	0.128002142	0.137761691	0.110782699	0.088947228	0.101279072	0.064539197	0.110669651	0.06563274	0.093472263	0.298951081	0.0893132	0.09714205	0.107792634	0.045834517	0.054384398	0	0.05467596	0	0.068880846	0.185794994	0.068880846	0.094811567	0.126938475	0.060017245	0.088828139	0.051633946	0.050109906	0.095591758	0	0.117998594	0.130655343	0.088653986	0.102612454	0.041772009	0.087546054	0.114450318	0.113338154	0.137062541	0.088567693	0.048571025	0.105966105	0.055257024
198	0	0	0	0	0	0	0	0	0	0	0	0	0	0	0	0	0	0	0	0	0	0	0	0	0	0	0	0	0	0	0	0	0	0	0	0	0	0	0	0	0	0	0	0	0	0	0	0	0
156	0.181342392	0.165692417	0.205400372	0.234649552	0.296134458	0.188757135	0.160778795	0.196125249	0.185195008	0.18034709	0.162806666	0.155318267	0.114020472	0.21655057	0.163411573	0.239781065	0.087180619	0.188502544	0.653215083	0.086805266	0.319313625	0.107756938	0	0.072290727	0	0.092597504	0.133140848	0.092597504	0.160239397	0.180059781	0.130315783	0.09794868	0.046829562	0.082088267	0.203289336	0	0.130257602	0.140466731	0.148199516	0.169311782	0.081330187	0.105100508	0.124852577	0.151890249	0.216734555	0.129219211	0.326607542	0.149328292	0.213834239
[truncated: 306 more columns]
