# Supplementary material for: Genome-wide association study reveals candidate loci for resistance to anthracnose in blueberry
Source: G3 (Bethesda). 2025 Sep 8;15(11):jkaf187. doi: 10.1093/g3journal/jkaf187 (PMC12610935; doi:10.1093/g3journal/jkaf187)
Supplement: jkaf187_Supplementary_Data [file jkaf187_supplementary_data.zip › Supplemental_File_S4_G3-2025-406108.csv]

Supplementary File S4. Genomic relationship matrix	G matrix) constructed from SNP marker data to represent realized genetic relationships among individuals.
	1	2	3	4	5	6	7	8	9	10	11	12	13	14	15	16	17	18	19	20	21	22	23	24	25	26	27	28	29	30	31	32	33	34	35	36	37	38	39	40	41	42	43	44	45	46	47	48	49
1	0.944660841	0.042172269	-0.020806222	0.025593381	-0.067389869	0.025620358	0.050785737	0.049072395	0.034995478	-0.002075766	0.028768279	-0.037024516	-0.014317046	-0.044849955	-0.018379188	-0.096703116	0.004022843	-0.036819491	-0.020681228	0.035817378	-0.033780678	-0.050736644	-0.001539223	-0.03329659	-0.002293081	-0.024416948	0.008601745	0.017939396	-0.009520529	-0.025873109	-0.021100871	0.001249004	0.034399285	-0.027945545	-0.015256146	-0.045852302	0.019622164	0.014162312	0.014545985	-0.00973035	0.050358001	0.050283964	-0.009457283	-0.003012169	0.002358659	-0.037893777	-0.044263954	-0.095981031	0.001028392
2	0.042172269	0.94704771	0.351490067	0.004174813	-0.066781686	-0.079436014	0.181000594	-0.036617463	0.024856309	-0.002318859	-0.044365268	0.145118138	-0.070850723	-0.029557273	0.01787615	0.065115339	-0.073260671	0.052534148	0.034514987	-0.000924146	0.002687479	-0.017567179	0.037057123	-0.026835889	-0.005515638	0.033758731	-0.001218196	-0.055619788	-0.065628568	-0.052505738	-0.048371957	-0.045388597	-0.034477884	-0.034466794	0.077715413	-0.044392844	-0.066067694	-0.060886604	-0.087211696	-0.044769324	-0.004792354	-0.010931728	-0.032365582	-0.049330541	-0.001927992	-0.016642167	-0.00545479	0.02061342	-0.057207836
3	-0.020806222	0.351490067	0.90153625	-0.029221858	-0.114011583	-0.0791009	0.375639311	-0.040219497	0.001462122	-0.034757846	-0.074569657	0.356250315	-0.09222313	-0.037202865	-0.023394819	0.045019845	-0.097399723	0.110223941	0.009631069	-0.049218137	-0.030815602	0.013626668	0.097726379	-0.037886583	-0.034975161	-0.001446901	-0.048660911	-0.091357467	-0.098173964	-0.056852638	-0.084003227	-0.052182913	-0.069683516	-0.02668302	0.143385912	0.052668434	-0.024126496	-0.113543381	-0.108477693	-0.009638329	-0.121720421	-0.067632062	-0.052035439	-0.005154745	-0.028833689	-0.040887628	-0.022145182	0.016585749	-0.070812355
4	0.025593381	0.004174813	-0.029221858	0.825570115	-0.015152135	-0.069412547	-0.042970255	-0.099910086	0.070633342	0.329273879	0.016947541	-0.048526026	-0.017837849	-0.025492733	0.019918911	-0.030844977	0.024656978	-0.022995558	0.016233549	-0.043573342	0.033460784	-0.001797603	0.034205051	-0.030326418	-0.033161105	-0.041558157	-0.018116312	-0.014737588	-0.008252908	-0.023541394	-0.015683283	0.009539647	0.016193982	-0.007737047	0.02910729	-0.02096179	0.01620777	0.040542556	0.021772534	-0.047834215	-0.005941875	0.003880164	0.071191766	-0.011002168	-0.035319568	-0.016834003	0.005100725	-0.001498757	-0.040054937
5	-0.067389869	-0.066781686	-0.114011583	-0.015152135	0.912969418	-0.031086571	-0.102328128	-0.055093136	0.012020335	-0.056548097	0.022393005	-0.052338181	-0.079749548	-0.036327909	0.051966731	0.0165258	-0.05576996	-0.08256625	-0.054722951	-0.089630037	-0.002167788	-0.048173526	-0.010361913	-0.01275028	-0.026332318	0.087960692	0.106401295	-0.044620051	0.014643702	-0.036717578	-0.058866924	-0.022151777	-0.010389789	-0.008569738	-0.044083807	-0.017325285	0.002712358	-0.056590661	-0.002789458	-0.04238875	0.083779851	0.048484296	-0.012001817	-0.032478286	-0.026575411	0.166528013	0.082372549	0.110888175	-0.030778733
6	0.025620358	-0.079436014	-0.0791009	-0.069412547	-0.031086571	0.780719294	-0.084975	0.31543286	0.012773594	-0.093676592	0.063369025	0.03620285	-0.020683926	-0.097717752	-0.050922786	-0.081894522	-0.024051559	0.023532336	-0.034496768	0.009339117	-0.082498508	-0.052953557	-0.003543317	-0.03593914	0.014856521	-0.107079384	-0.079168342	0.12841006	-0.119317366	-0.095447185	-0.041620204	-0.077582692	-0.036877342	0.044962593	-0.089725056	-0.008910548	-0.088152894	-0.132345776	0.006476554	-0.027589448	-0.081252768	-0.06568462	-0.068496826	-0.044706977	0.014613428	-0.086718016	-0.074679363	-0.136292516	0.047653403
7	0.050785737	0.181000594	0.375639311	-0.042970255	-0.102328128	-0.084975	1.043549664	0.003812422	-0.006327347	-0.063935609	-0.071079728	0.109252468	-0.002328751	-0.092131707	0.038407473	0.013075437	-0.093164928	0.074980841	0.054514263	-0.051687135	0.003320241	0.006156426	0.013854174	-0.057381088	0.01788874	-0.021367045	-0.020909634	-0.091485458	0.002467766	-0.020375788	-0.049122518	-0.081573495	-0.086517786	-0.019894398	-0.010184464	-0.021414105	-0.037662074	-0.021414404	-0.108392865	-0.012852193	-0.075347495	-0.07946509	-0.017899596	0.039941268	0.021369976	-0.061339819	-0.030041061	-0.003334395	0.000673194
8	0.049072395	-0.036617463	-0.040219497	-0.099910086	-0.055093136	0.31543286	0.003812422	0.845819378	0.010900188	-0.074480932	0.139493725	0.119563391	0.032456339	-0.063092726	-0.025874608	-0.050568188	-0.076575849	0.004739832	-0.076592935	0.015872056	-0.105760206	-0.056210285	-0.039893374	0.004857632	0.03788292	-0.121828329	-0.122754241	0.113980343	-0.061920724	-0.06624904	0.019287949	-0.083286837	0.00040792	-0.015010356	-0.11756236	-0.005144254	-0.112372278	-0.138262739	-0.089462779	-0.0299949	-0.099513224	-0.076709236	-0.069412547	-0.001994835	0.03881033	-0.146158918	-0.13326899	-0.147529951	0.048653052
9	0.034995478	0.024856309	0.001462122	0.070633342	0.012020335	0.012773594	-0.006327347	0.010900188	0.381386918	0.031578387	0.020922757	-0.001454994	-0.022268977	-0.022155973	-0.010369706	-0.048790101	0.007669538	-0.029554875	-0.006180772	-0.008952213	-0.01023542	-0.014422256	0.138843579	-0.009112876	-0.022269277	-0.015343372	-0.022015393	-0.01650848	-0.020239105	-0.029887891	-0.00926065	-0.003723463	-0.016010005	-0.028448816	-0.047150197	-0.006452041	-0.014612894	-0.01581637	-0.001173834	-0.02523735	-0.019737032	-0.020768754	-0.025921967	-0.02937293	-0.022618779	-0.009560095	-0.036254472	-0.006355523	-0.028311833
10	-0.002075766	-0.002318859	-0.034757846	0.329273879	-0.056548097	-0.093676592	-0.063935609	-0.074480932	0.031578387	0.833864655	-0.04126111	-0.079919503	-0.022096923	-0.004319956	-0.011687384	-0.057024392	0.011353103	-0.011506039	0.024317967	-0.017292913	-0.019001758	-0.028083427	0.003982077	-0.000960116	-0.056148238	-0.064758109	-0.05663922	-0.030808108	0.013664735	-0.037909363	0.051458364	-0.015469265	0.096423988	-0.039449752	0.095504071	0.005531458	-0.000714025	0.019364383	-0.026114404	-0.033152413	0.048962688	0.036119521	0.015324123	-0.017389431	-0.054582371	-0.05929406	-0.026186342	-0.01703723	-0.071022776
11	0.028768279	-0.044365268	-0.074569657	0.016947541	0.022393005	0.063369025	-0.071079728	0.139493725	0.020922757	-0.04126111	0.88895536	-0.009703973	0.013535545	-0.020402466	-0.017235362	0.127474856	0.0269806	-0.02737573	-0.04571412	-0.03944076	-0.015504935	-0.011711064	-0.027742618	-0.026406655	-0.057014201	-0.063176655	-0.046225784	0.028979299	-0.035085467	-0.007916594	0.02505414	-0.053684935	-0.045753686	-0.069259077	-0.046567193	-0.001187023	-0.019350361	-0.033748605	0.016860315	-0.037955524	-0.089809884	-0.048277837	-0.038533732	-0.067310136	-0.056831656	-0.066438179	-0.06110332	-0.063020788	-0.03315571
12	-0.037024516	0.145118138	0.356250315	-0.048526026	-0.052338181	0.03620285	0.109252468	0.119563391	-0.001454994	-0.079919503	-0.009703973	0.924219741	-0.080774975	-0.03863025	-0.051424559	0.011137586	-0.105211673	0.022179287	-0.056599654	-0.086931134	-0.060015846	-0.032279855	0.044690425	-0.048677997	-0.055130604	-0.087150548	-0.06583689	-0.05628642	-0.132162632	-0.09382077	-0.06361668	-0.02753999	-0.044508546	-0.038538528	0.024056889	-0.019521216	-0.081418827	-0.111140027	-0.09117702	-0.045329547	-0.118040153	-0.077572201	-0.072190882	-0.037334453	-0.05675702	-0.110523452	-0.064220966	-0.064223064	-0.042125874
13	-0.014317046	-0.070850723	-0.09222313	-0.017837849	-0.079749548	-0.020683926	-0.002328751	0.032456339	-0.022268977	-0.022096923	0.013535545	-0.080774975	0.976764114	-0.004856199	0.049706655	-0.004249516	0.057530595	0.057868707	0.093586303	0.092517413	-0.042416027	0.004473659	-0.035606424	0.024254721	0.004926573	-0.082000631	-0.104102018	-0.011658609	0.187852761	0.130426144	0.200427357	0.038901753	-0.035208662	-0.034878343	-0.01016468	0.000738838	-0.028916718	0.087675035	-0.018244303	-0.026027178	0.02725097	0.003341223	0.099915416	0.051559678	0.009897542	-0.070471246	-0.042364771	-0.06056288	0.010163416
14	-0.044849955	-0.029557273	-0.037202865	-0.025492733	-0.036327909	-0.097717752	-0.092131707	-0.063092726	-0.022155973	-0.004319956	-0.020402466	-0.03863025	-0.004856199	1.035089665	-0.033605327	0.003312148	0.10531502	0.000520624	0.003676937	-0.026548134	0.036865586	0.075348928	-0.015062811	0.054694409	0.009615182	0.039951159	-0.002474427	0.043468066	-0.031450461	0.032642481	0.017728976	-0.040153853	-0.012004814	-0.008588622	0.015699403	0.020431175	0.08441591	0.018302687	0.100728024	0.035590471	0.001293666	-0.008995676	0.022987999	0.047948352	0.011393868	0.019557719	0.066498661	0.043724947	-0.027073287
15	-0.018379188	0.01787615	-0.023394819	0.019918911	0.051966731	-0.050922786	0.038407473	-0.025874608	-0.010369706	-0.011687384	-0.017235362	-0.051424559	0.049706655	-0.033605327	1.057278877	0.04904302	-0.009738743	0.066256467	-0.013373749	0.006520017	0.028859701	0.000730745	-0.018280272	-0.01321998	0.023848866	0.02726326	0.02601812	-0.009549005	0.050672433	-0.016437441	0.04845612	-0.007511339	0.001058366	-0.019254743	0.006310196	-0.025137235	0.00745672	0.031046639	-0.03603326	0.017794919	0.023508056	0.053228657	0.03030507	0.071439655	0.028500606	0.010062102	-0.02865654	-3.45E-05	0.01035765
16	-0.096703116	0.065115339	0.045019845	-0.030844977	0.0165258	-0.081894522	0.013075437	-0.050568188	-0.048790101	-0.057024392	0.127474856	0.011137586	-0.004249516	0.003312148	0.04904302	1.172613501	-0.014320943	0.045180808	0.032482117	-0.029027324	0.023745454	0.037009763	-0.022862472	0.043808876	0.012562873	0.025766933	0.015583402	0.018536488	0.059923458	0.246706463	0.000352467	-0.022202434	-0.013739138	0.000211587	0.009815112	0.021889134	0.009791133	-0.019823658	-0.034762942	-0.009558896	0.032333444	0.072269349	0.006675585	-0.028804614	0.00859545	-0.009523826	-0.013127359	-0.003552609	0.048552038
17	0.004022843	-0.073260671	-0.097399723	0.024656978	-0.05576996	-0.024051559	-0.093164928	-0.076575849	0.007669538	0.011353103	0.0269806	-0.105211673	0.057530595	0.10531502	-0.009738743	-0.014320943	0.960984046	-0.006577934	-0.009486957	0.029454095	-0.003432711	-0.037094957	0.005824309	0.061216258	0.012306292	-0.028332815	-0.043943227	0.202261795	-0.022055559	0.008412006	0.037552002	0.038300764	0.017820697	0.001976784	0.019348197	-0.014014603	0.197240769	0.024292488	0.378700305	0.015829193	0.005793735	0.007954296	0.036852097	0.030528081	0.014084977	-0.029678969	-0.03179277	-0.001255364	-0.007995127
18	-0.036819491	0.052534148	0.110223941	-0.022995558	-0.08256625	0.023532336	0.074980841	0.004739832	-0.029554875	-0.011506039	-0.02737573	0.022179287	0.057868707	0.000520624	0.066256467	0.045180808	-0.006577934	1.089351576	0.440218139	0.044051069	-0.021397019	-0.007813482	-0.017673289	-0.013996319	0.027435313	0.001055069	-0.052011459	0.002550196	0.008502829	0.005132198	0.005222422	0.044065757	0.006773002	0.040835107	0.041181012	0.014628415	-0.006407978	0.025269057	-0.010526472	-0.01054146	-0.010361613	0.015953887	0.031444101	0.023204714	0.025702488	-0.051899654	-0.028368785	0.001955802	0.028522188
19	-0.020681228	0.034514987	0.009631069	0.016233549	-0.054722951	-0.034496768	0.054514263	-0.076592935	-0.006180772	0.024317967	-0.04571412	-0.056599654	0.093586303	0.003676937	-0.013373749	0.032482117	-0.009486957	0.440218139	1.030435227	0.046568926	0.030069171	0.010559379	0.005275177	-0.040741053	0.014736623	0.024109944	0.006371344	-0.004615204	0.088486744	0.03244345	0.017104307	0.116281784	0.015888242	-0.023152924	0.055403905	0.045131949	0.01600844	0.095037668	0.012634812	-0.005576186	0.00024336	0.021238388	0.072482168	-0.039719223	0.012471751	0.008717746	0.046613888	0.052464308	0.004012052
20	0.035817378	-0.000924146	-0.049218137	-0.043573342	-0.089630037	0.009339117	-0.051687135	0.015872056	-0.008952213	-0.017292913	-0.03944076	-0.086931134	0.092517413	-0.026548134	0.006520017	-0.029027324	0.029454095	0.044051069	0.046568926	1.028084628	-0.01122248	0.011618677	-0.016437141	0.021503662	-0.024107612	-0.001326704	-0.011723054	0.002935069	0.107103597	0.071384502	0.118933327	0.177568815	0.027162845	-0.063912529	-0.004935032	0.037678494	0.01685492	0.200591018	0.03029398	0.011870163	0.000344973	0.008677281	0.067688948	-0.005992232	-0.0197751	0.008393722	0.005428646	-0.034689804	-0.028766846
21	-0.033780678	0.002687479	-0.030815602	0.033460784	-0.002167788	-0.082498508	0.003320241	-0.105760206	-0.01023542	-0.019001758	-0.015504935	-0.060015846	-0.042416027	0.036865586	0.028859701	0.023745454	-0.003432711	-0.021397019	0.030069171	-0.01122248	1.04988597	0.472152356	0.010265329	0.01553844	-0.036883037	0.04867943	0.066800804	0.007504379	0.051232356	0.068505153	0.012517612	0.033484164	-0.003702182	-0.001350084	0.022405894	0.029585083	0.08026864	0.047461566	-0.009083801	0.019525346	0.01289499	0.014629914	0.052359697	0.041672894	-0.044042742	0.059463949	0.060542431	0.040535362	0.011449621
22	-0.050736644	-0.017567179	0.013626668	-0.001797603	-0.048173526	-0.052953557	0.006156426	-0.056210285	-0.014422256	-0.028083427	-0.011711064	-0.032279855	0.004473659	0.075348928	0.000730745	0.037009763	-0.037094957	-0.007813482	0.010559379	0.011618677	0.472152356	1.036511055	0.013739971	-0.018975081	-0.048412123	0.060134778	0.037075707	-0.00338625	0.011930411	0.023776328	-0.003799898	-0.021459966	-0.0110813	-0.0403328	0.042267588	0.085413161	0.060652438	-0.000565951	-0.004757883	0.049921572	0.028074669	0.019807107	0.054663835	0.038550152	-0.045782162	0.018885091	0.082851541	0.030283189	-0.037429172
23	-0.001539223	0.037057123	0.097726379	0.034205051	-0.010361913	-0.003543317	0.013854174	-0.039893374	0.138843579	0.003982077	-0.027742618	0.044690425	-0.035606424	-0.015062811	-0.018280272	-0.022862472	0.005824309	-0.017673289	0.005275177	-0.016437141	0.010265329	0.013739971	0.755875541	-0.012767065	0.011745469	-0.001440007	-0.010027397	-0.028356195	-0.01740232	-0.003002577	-0.033132629	0.008264532	-0.001042546	0.030146505	0.009529755	0.008941056	0.02153004	0.007025387	-0.008765172	-0.003353279	-0.017219475	-0.02325244	-0.019254443	-0.022386177	0.011289557	-0.000657973	-0.008837111	0.011484991	0.004745228
24	-0.03329659	-0.026835889	-0.037886583	-0.030326418	-0.01275028	-0.03593914	-0.057381088	0.004857632	-0.009112876	-0.000960116	-0.026406655	-0.048677997	0.024254721	0.054694409	-0.01321998	0.043808876	0.061216258	-0.013996319	-0.040741053	0.021503662	0.01553844	-0.018975081	-0.012767065	1.011801889	0.038300464	-0.018725693	-0.015714456	0.041933072	-0.02468552	0.029404937	-0.010408373	-0.000721219	0.039984131	0.03116324	0.01597337	0.006765508	0.035422314	-0.044630542	0.082593161	-0.002762182	-0.039719223	0.002770509	0.005065955	-0.00902595	0.041356063	0.021108599	-0.015269035	-0.011759623	0.025554115
25	-0.002293081	-0.005515638	-0.034975161	-0.033161105	-0.026332318	0.014856521	0.01788874	0.03788292	-0.022269277	-0.056148238	-0.057014201	-0.055130604	0.004926573	0.009615182	0.023848866	0.012562873	0.012306292	0.027435313	0.014736623	-0.024107612	-0.036883037	-0.048412123	0.011745469	0.038300464	1.093920287	-0.005598967	-0.032701596	0.020795965	0.005785942	-0.02854983	0.005272179	-0.008769968	-0.011586071	0.445240664	-0.002609911	0.054049658	-0.02295809	-0.034908917	-0.004943425	0.037073309	-0.002650377	0.03515734	-0.007558399	0.004420005	1.011316302	0.02221106	-0.000971806	0.012540093	0.520396289
26	-0.024416948	0.033758731	-0.001446901	-0.041558157	0.087960692	-0.107079384	-0.021367045	-0.121828329	-0.015343372	-0.064758109	-0.063176655	-0.087150548	-0.082000631	0.039951159	0.02726326	0.025766933	-0.028332815	0.001055069	0.024109944	-0.001326704	0.04867943	0.060134778	-0.001440007	-0.018725693	-0.005598967	1.010939523	0.47732805	-0.059001809	0.109225191	-0.007684292	-0.05505267	-0.033341252	-0.015513927	-0.004436257	0.033152946	-0.009999521	-0.026992356	0.001918034	-0.023555782	-0.00505553	0.048861075	0.036337136	-0.011911893	-0.032707591	-0.003501053	0.397100742	0.426909768	0.47096117	-0.031433676
27	0.008601745	-0.001218196	-0.048660911	-0.018116312	0.106401295	-0.079168342	-0.020909634	-0.122754241	-0.022015393	-0.05663922	-0.046225784	-0.06583689	-0.104102018	-0.002474427	0.02601812	0.015583402	-0.043943227	-0.052011459	0.006371344	-0.011723054	0.066800804	0.037075707	-0.010027397	-0.015714456	-0.032701596	0.47732805	1.022388877	-0.038858655	0.069672659	0.000221778	-0.05821318	0.019682413	0.008034328	-0.028665832	0.008604143	-0.031781679	-0.025045214	0.03812901	-0.011606153	0.061588541	0.020481533	-0.002789758	-0.008049381	-0.047253909	-0.039010026	0.485239516	0.457906682	0.425875348	-0.032891635
28	0.017939396	-0.055619788	-0.091357467	-0.014737588	-0.044620051	0.12841006	-0.091485458	0.113980343	-0.01650848	-0.030808108	0.028979299	-0.05628642	-0.011658609	0.043468066	-0.009549005	0.018536488	0.202261795	0.002550196	-0.004615204	0.002935069	0.007504379	-0.00338625	-0.028356195	0.041933072	0.020795965	-0.059001809	-0.038858655	1.000096553	-0.043254114	0.001259495	0.048169863	0.022954727	0.005879762	0.029726563	-0.007596467	0.028100447	-0.027412598	-0.043087755	0.201505539	0.035279036	-0.026045762	0.050282165	0.031295727	0.039124163	0.022255423	-0.050239068	-0.055864379	-0.0425653	0.016455959
29	-0.009520529	-0.065628568	-0.098173964	-0.008252908	0.014643702	-0.119317366	0.002467766	-0.061920724	-0.020239105	0.013664735	-0.035085467	-0.132162632	0.187852761	-0.031450461	0.050672433	0.059923458	-0.022055559	0.008502829	0.088486744	0.107103597	0.051232356	0.011930411	-0.01740232	-0.02468552	0.005785942	0.109225191	0.069672659	-0.043254114	1.09446912	0.085955099	0.075085152	0.162770412	-0.034136475	-0.034657431	-0.001218196	0.040331236	-0.014011306	0.156104386	-0.030366884	-0.020592204	0.035665407	0.024099153	0.053954639	0.055611329	0.009373588	0.09436504	0.046601598	0.079586421	0.021344498
30	-0.025873109	-0.052505738	-0.056852638	-0.023541394	-0.036717578	-0.095447185	-0.020375788	-0.06624904	-0.029887891	-0.037909363	-0.007916594	-0.09382077	0.130426144	0.032642481	-0.016437441	0.246706463	0.008412006	0.005132198	0.03244345	0.071384502	0.068505153	0.023776328	-0.003002577	0.029404937	-0.02854983	-0.007684292	0.000221778	0.001259495	0.085955099	1.065062651	0.08852721	-0.008088648	-0.004733004	-0.000146308	0.019459702	0.006527511	0.04018556	0.153372212	0.025851761	0.07989276	0.060174045	0.066165345	0.083038882	-0.009902404	-0.029112152	0.012464257	0.015990156	-0.010614298	0.005630374
31	-0.021100871	-0.048371957	-0.084003227	-0.015683283	-0.058866924	-0.041620204	-0.049122518	0.019287949	-0.00926065	0.051458364	0.02505414	-0.06361668	0.200427357	0.017728976	0.04845612	0.000352467	0.037552002	0.005222422	0.017104307	0.118933327	0.012517612	-0.003799898	-0.033132629	-0.010408373	0.005272179	-0.05505267	-0.05821318	0.048169863	0.075085152	0.08852721	1.09610183	0.047653703	0.005359705	-0.005908603	0.022103752	-0.002001429	0.014950341	0.073974597	0.010938256	-0.019084188	0.077609004	0.033907104	0.064401047	0.038284878	-0.001674707	-0.028413147	-0.037230741	-0.062664691	-0.005345982
32	0.001249004	-0.045388597	-0.052182913	0.009539647	-0.022151777	-0.077582692	-0.081573495	-0.083286837	-0.003723463	-0.015469265	-0.053684935	-0.02753999	0.038901753	-0.040153853	-0.007511339	-0.022202434	0.038300764	0.044065757	0.116281784	0.177568815	0.033484164	-0.021459966	0.008264532	-0.000721219	-0.008769968	-0.033341252	0.019682413	0.022954727	0.162770412	-0.008088648	0.047653703	0.992573257	0.023027565	-0.03463525	0.020724326	0.022689453	0.01091068	0.207735136	0.039140649	-0.013227773	0.03175044	0.00283945	0.044399972	-0.024173556	-0.011673296	0.033733852	0.01161508	0.001078449	0.005086038
33	0.034399285	-0.034477884	-0.069683516	0.016193982	-0.010389789	-0.036877342	-0.086517786	0.00040792	-0.016010005	0.096423988	-0.045753686	-0.044508546	-0.035208662	-0.012004814	0.001058366	-0.013739138	0.017820697	0.006773002	0.015888242	0.027162845	-0.003702182	-0.0110813	-0.001042546	0.039984131	-0.011586071	-0.015513927	0.008034328	0.005879762	-0.034136475	-0.004733004	0.005359705	0.023027565	1.023758711	-0.03436548	0.21880921	0.072439604	0.057681367	0.005827007	0.02823743	0.027158349	0.038085547	0.040033289	0.033922391	0.025470186	-0.014702218	-0.007389643	-0.007907302	-0.047174477	-0.011244062
34	-0.027945545	-0.034466794	-0.02668302	-0.007737047	-0.008569738	0.044962593	-0.019894398	-0.015010356	-0.028448816	-0.039449752	-0.069259077	-0.038538528	-0.034878343	-0.008588622	-0.019254743	0.000211587	0.001976784	0.040835107	-0.023152924	-0.063912529	-0.001350084	-0.0403328	0.030146505	0.03116324	0.445240664	-0.004436257	-0.028665832	0.029726563	-0.034657431	-0.000146308	-0.005908603	-0.03463525	-0.03436548	1.052511435	0.024516698	0.033504847	-0.036373471	-0.02587191	0.004838448	-0.033058293	-0.02840925	0.013548434	-0.023953243	0.033781211	0.442975792	0.036142901	-0.006193661	0.016575857	0.434090455
35	-0.015256146	0.077715413	0.143385912	0.02910729	-0.044083807	-0.089725056	-0.010184464	-0.11756236	-0.047150197	0.095504071	-0.046567193	0.024056889	-0.01016468	0.015699403	0.006310196	0.009815112	0.019348197	0.041181012	0.055403905	-0.004935032	0.022405894	0.042267588	0.009529755	0.01597337	-0.002609911	0.033152946	0.008604143	-0.007596467	-0.001218196	0.019459702	0.022103752	0.020724326	0.21880921	0.024516698	0.975630779	0.009908632	0.023880939	-0.017651707	0.049344264	-0.00089597	0.044720699	0.071036199	0.032257608	-0.009075108	-0.004129917	0.014887694	0.040121115	0.00447186	-0.045150899
36	-0.045852302	-0.044392844	0.052668434	-0.02096179	-0.017325285	-0.008910548	-0.021414105	-0.005144254	-0.006452041	0.005531458	-0.001187023	-0.019521216	0.000738838	0.020431175	-0.025137235	0.021889134	-0.014014603	0.014628415	0.045131949	0.037678494	0.029585083	0.085413161	0.008941056	0.006765508	0.054049658	-0.009999521	-0.031781679	0.028100447	0.040331236	0.006527511	-0.002001429	0.022689453	0.072439604	0.033504847	0.009908632	1.031382421	0.04904332	0.023684906	-0.004129917	0.034800943	-0.019075196	0.016497923	0.037947065	0.019598784	0.052636062	0.032601416	0.007715999	-0.006438552	0.035876428
37	0.019622164	-0.066067694	-0.024126496	0.01620777	0.002712358	-0.088152894	-0.037662074	-0.112372278	-0.014612894	-0.000714025	-0.019350361	-0.081418827	-0.028916718	0.08441591	0.00745672	0.009791133	0.197240769	-0.006407978	0.01600844	0.01685492	0.08026864	0.060652438	0.02153004	0.035422314	-0.02295809	-0.026992356	-0.025045214	-0.027412598	-0.014011306	0.04018556	0.014950341	0.01091068	0.057681367	-0.036373471	0.023880939	0.04904332	1.072096164	0.05638527	0.226811198	0.027917003	-0.002655473	-0.002303872	0.074584578	0.071133616	-0.023201183	0.02678157	0.024242131	-0.004384101	-0.031022426
38	0.014162312	-0.060886604	-0.113543381	0.040542556	-0.056590661	-0.132345776	-0.021414404	-0.138262739	-0.01581637	0.019364383	-0.033748605	-0.111140027	0.087675035	0.018302687	0.031046639	-0.019823658	0.024292488	0.025269057	0.095037668	0.200591018	0.047461566	-0.000565951	0.007025387	-0.044630542	-0.034908917	0.001918034	0.03812901	-0.043087755	0.156104386	0.153372212	0.073974597	0.207735136	0.005827007	-0.02587191	-0.017651707	0.023684906	0.05638527	1.098951804	0.069717921	-0.017659201	0.015720385	0.00798487	0.144675415	-0.004237226	-0.034300735	0.035261351	0.054535844	0.018673771	0.01895703
39	0.014545985	-0.087211696	-0.108477693	0.021772534	-0.002789458	0.006476554	-0.108392865	-0.089462779	-0.001173834	-0.026114404	0.016860315	-0.09117702	-0.018244303	0.100728024	-0.03603326	-0.034762942	0.378700305	-0.010526472	0.012634812	0.03029398	-0.009083801	-0.004757883	-0.008765172	0.082593161	-0.004943425	-0.023555782	-0.011606153	0.201505539	-0.030366884	0.025851761	0.010938256	0.039140649	0.02823743	0.004838448	0.049344264	-0.004129917	0.226811198	0.069717921	1.030765846	-0.008124317	0.016848925	0.031672207	0.049609838	0.005510476	-0.00656984	-0.017666095	0.01586726	-0.034892132	-0.025670481
40	-0.00973035	-0.044769324	-0.009638329	-0.047834215	-0.04238875	-0.027589448	-0.012852193	-0.0299949	-0.02523735	-0.033152413	-0.037955524	-0.045329547	-0.026027178	0.035590471	0.017794919	-0.009558896	0.015829193	-0.01054146	-0.005576186	0.011870163	0.019525346	0.049921572	-0.003353279	-0.002762182	0.037073309	-0.00505553	0.061588541	0.035279036	-0.020592204	0.07989276	-0.019084188	-0.013227773	0.027158349	-0.033058293	-0.00089597	0.034800943	0.027917003	-0.017659201	-0.008124317	1.079790614	0.036094043	0.044851988	0.034484713	0.036141402	0.037362263	0.021371175	0.056181444	0.026065479	-0.036858458
41	0.050358001	-0.004792354	-0.121720421	-0.005941875	0.083779851	-0.081252768	-0.075347495	-0.099513224	-0.019737032	0.048962688	-0.089809884	-0.118040153	0.02725097	0.001293666	0.023508056	0.032333444	0.005793735	-0.010361613	0.00024336	0.000344973	0.01289499	0.028074669	-0.017219475	-0.039719223	-0.002650377	0.048861075	0.020481533	-0.026045762	0.035665407	0.060174045	0.077609004	0.03175044	0.038085547	-0.02840925	0.044720699	-0.019075196	-0.002655473	0.015720385	0.016848925	0.036094043	1.10547575	0.477266902	0.017213414	0.032384101	8.60E-05	0.018571558	0.021033363	0.031672207	-0.004223738
42	0.050283964	-0.010931728	-0.067632062	0.003880164	0.048484296	-0.06568462	-0.07946509	-0.076709236	-0.020768754	0.036119521	-0.048277837	-0.077572201	0.003341223	-0.008995676	0.053228657	0.072269349	0.007954296	0.015953887	0.021238388	0.008677281	0.014629914	0.019807107	-0.02325244	0.002770509	0.03515734	0.036337136	-0.002789758	0.050282165	0.024099153	0.066165345	0.033907104	0.00283945	0.040033289	0.013548434	0.071036199	0.016497923	-0.002303872	0.00798487	0.031672207	0.044851988	0.477266902	1.024030879	0.025013675	0.015603785	0.038744986	0.002642518	0.025534931	0.015104709	0.024007131
43	-0.009457283	-0.032365582	-0.052035439	0.071191766	-0.012001817	-0.068496826	-0.017899596	-0.069412547	-0.025921967	0.015324123	-0.038533732	-0.072190882	0.099915416	0.022987999	0.03030507	0.006675585	0.036852097	0.031444101	0.072482168	0.067688948	0.052359697	0.054663835	-0.019254443	0.005065955	-0.007558399	-0.011911893	-0.008049381	0.031295727	0.053954639	0.083038882	0.064401047	0.044399972	0.033922391	-0.023953243	0.032257608	0.037947065	0.074584578	0.144675415	0.049609838	0.034484713	0.017213414	0.025013675	1.064268927	0.013004397	-0.010568137	-0.031666877	-0.010796243	-0.015161127	-0.01817656
44	-0.003012169	-0.049330541	-0.005154745	-0.011002168	-0.032478286	-0.044706977	0.039941268	-0.001994835	-0.02937293	-0.017389431	-0.067310136	-0.037334453	0.051559678	0.047948352	0.071439655	-0.028804614	0.030528081	0.023204714	-0.039719223	-0.005992232	0.041672894	0.038550152	-0.022386177	-0.00902595	0.004420005	-0.032707591	-0.047253909	0.039124163	0.055611329	-0.009902404	0.038284878	-0.024173556	0.025470186	0.033781211	-0.009075108	0.019598784	0.071133616	-0.004237226	0.005510476	0.036141402	0.032384101	0.015603785	0.013004397	1.11099735	0.009603792	-0.021391024	-0.025739423	-0.020953097	0.045304003
45	0.002358659	-0.001927992	-0.028833689	-0.035319568	-0.026575411	0.014613428	0.021369976	0.03881033	-0.022618779	-0.054582371	-0.056831656	-0.05675702	0.009897542	0.011393868	0.028500606	0.00859545	0.014084977	0.025702488	0.012471751	-0.0197751	-0.044042742	-0.045782162	0.011289557	0.041356063	1.011316302	-0.003501053	-0.039010026	0.022255423	0.009373588	-0.029112152	-0.001674707	-0.011673296	-0.014702218	0.442975792	-0.004129917	0.052636062	-0.023201183	-0.034300735	-0.00656984	0.037362263	8.60E-05	0.038744986	-0.010568137	0.009603792	1.100137894	0.021861558	-0.000363623	0.016021329	0.519621149
46	-0.037893777	-0.016642167	-0.040887628	-0.016834003	0.166528013	-0.086718016	-0.061339819	-0.146158918	-0.009560095	-0.05929406	-0.066438179	-0.110523452	-0.070471246	0.019557719	0.010062102	-0.009523826	-0.029678969	-0.051899654	0.008717746	0.008393722	0.059463949	0.018885091	-0.000657973	0.021108599	0.02221106	0.397100742	0.485239516	-0.050239068	0.09436504	0.012464257	-0.028413147	0.033733852	-0.007389643	0.036142901	0.014887694	0.032601416	0.02678157	0.035261351	-0.017666095	0.021371175	0.018571558	0.002642518	-0.031666877	-0.021391024	0.021861558	1.012397182	0.440780161	0.47429703	0.025106895
47	-0.044263954	-0.00545479	-0.022145182	0.005100725	0.082372549	-0.074679363	-0.030041061	-0.13326899	-0.036254472	-0.026186342	-0.06110332	-0.064220966	-0.042364771	0.066498661	-0.02865654	-0.013127359	-0.03179277	-0.028368785	0.046613888	0.005428646	0.060542431	0.082851541	-0.008837111	-0.015269035	-0.000971806	0.426909768	0.457906682	-0.055864379	0.046601598	0.015990156	-0.037230741	0.01161508	-0.007907302	-0.006193661	0.040121115	0.007715999	0.024242131	0.054535844	0.01586726	0.056181444	0.021033363	0.025534931	-0.010796243	-0.025739423	-0.000363623	0.440780161	1.022002805	0.325870276	-0.013930974
48	-0.095981031	0.02061342	0.016585749	-0.001498757	0.110888175	-0.136292516	-0.003334395	-0.147529951	-0.006355523	-0.01703723	-0.063020788	-0.064223064	-0.06056288	0.043724947	-3.45E-05	-0.003552609	-0.001255364	0.001955802	0.052464308	-0.034689804	0.040535362	0.030283189	0.011484991	-0.011759623	0.012540093	0.47096117	0.425875348	-0.0425653	0.079586421	-0.010614298	-0.062664691	0.001078449	-0.047174477	0.016575857	0.00447186	-0.006438552	-0.004384101	0.018673771	-0.034892132	0.026065479	0.031672207	0.015104709	-0.015161127	-0.020953097	0.016021329	0.47429703	0.325870276	1.030937	-0.008399783
49	0.001028392	-0.057207836	-0.070812355	-0.040054937	-0.030778733	0.047653403	0.000673194	0.048653052	-0.028311833	-0.071022776	-0.03315571	-0.042125874	0.010163416	-0.027073287	0.01035765	0.048552038	-0.007995127	0.028522188	0.004012052	-0.028766846	0.011449621	-0.037429172	0.004745228	0.025554115	0.520396289	-0.031433676	-0.032891635	0.016455959	0.021344498	0.005630374	-0.005345982	0.005086038	-0.011244062	0.434090455	-0.045150899	0.035876428	-0.031022426	0.01895703	-0.025670481	-0.036858458	-0.004223738	0.024007131	-0.01817656	0.045304003	0.519621149	0.025106895	-0.013930974	-0.008399783	1.073216011
50	-0.049348226	-0.067574511	-0.079050842	-0.047654968	0.019295142	-0.025069193	-0.030762547	-0.046096294	-0.0182479	-0.029674473	0.008511822	-0.065793727	-0.019569775	0.020978809	-0.030654938	0.087346515	0.037609553	-0.039837622	-0.02167758	-0.045518086	0.034814732	0.009026783	-0.020305948	0.066902418	0.044594807	-0.010515981	0.020161705	0.073978494	-0.030096214	0.051554282	-0.025715143	-0.046886721	0.054365589	0.044374194	-0.013379444	0.052537745	0.034055178	-0.030781131	-0.05018961	0.053863816	0.01052221	-0.004768374	0.000719355	-0.016671242	0.047969634	0.039320796	-0.020360501	0.02379731	0.02386775
51	-0.002840115	-0.032558618	0.042263091	-0.007105784	-0.09168269	0.109545918	0.028727513	0.01445786	-0.022177854	-0.00753412	-0.0345768	0.028172985	-0.024031776	-0.008063769	-0.026391368	-0.027249238	-0.00526625	0.029016467	0.022063886	0.067815141	0.046101324	0.0488311	-0.00625271	-0.026943498	-0.005942475	0.086430195	0.044749475	0.008969532	-0.062543894	0.014743817	0.048246598	-0.04272956	0.053627917	0.026611015	0.053452866	0.037009164	0.072156945	-0.022793231	0.017174747	-0.001568298	-0.027458759	0.037057722	0.000194501	0.01121522	-0.013740636	0.042413863	0.042747479	0.021037859	-0.015390132
52	-0.057551044	-0.033107151	0.032456939	-0.026063147	-0.069778835	0.091652649	-0.018747574	0.007099124	-0.026450717	0.02447863	-0.048852148	0.054546036	-0.025218766	-0.015528914	-0.002465734	0.002209686	-0.040185026	-0.019948352	0.010023135	0.063648687	0.056512961	0.069458042	0.012246043	0.017412745	-0.043627895	0.019482183	0.0482445	-0.008178871	-0.053834807	0.037286128	0.001303557	-0.04381014	0.048716598	-0.018097428	0.055564569	0.061254026	0.04798552	0.009857976	-0.013700471	0.026507303	-0.01193947	1.08E-05	-0.02089105	-0.010828016	-0.047382499	0.030373112	0.055393714	0.039536612	-0.053181963
53	0.003942511	-0.095367753	-0.073325116	0.024257418	0.015869658	-0.106812011	-0.095586267	-0.116772532	0.004184105	0.037023851	0.038286077	-0.092310056	-0.016504284	0.016914869	-0.016416459	-0.006314158	0.156342084	0.030052985	0.046936114	0.031289133	-0.005002774	0.012092274	-0.020858378	0.007824806	-0.032465997	0.117899807	0.071430663	-0.042985842	0.114068169	0.013652146	0.017998746	0.07546373	0.033276141	-0.025663587	0.046402268	-0.000687348	0.211632119	0.064434918	0.180059994	-0.033199472	0.043382339	0.029687896	0.05060499	-0.018181356	-0.031538586	0.060582297	0.081878569	0.074853449	-0.038614963
54	0.013980067	-0.034998541	-0.042644133	0.025143764	-0.001759235	-0.090709118	-0.099594755	-0.131954009	-0.004506397	0.014074486	0.00469577	-0.040985645	-0.049243315	0.02961266	-0.028724881	-0.000213751	0.18095773	0.035408526	0.030158495	0.065268808	-0.004435657	0.005104322	-0.012842601	0.010413703	0.02513657	0.128788638	0.102750103	-0.044227685	0.085691923	-0.019086886	-0.013782601	0.076243666	0.062786621	0.01353015	0.057823146	0.042337128	0.227628602	0.117993927	0.29852875	-0.051786051	0.01926247	0.008973129	0.07458218	-0.029106457	0.023935792	0.115950266	0.131819658	0.095319128	0.026649082
55	-0.04637146	-0.06012855	-0.140664595	-0.036271857	-0.026995653	-0.045076862	-0.113445365	0.027961965	-0.030806909	0.02523009	0.012020635	-0.046323501	0.025651532	0.061943739	-0.024060252	0.108519292	0.021858261	-0.026113504	0.074088201	-0.040200313	-0.012859387	-0.021409009	-0.02871499	0.012630915	-0.008399783	-0.024671132	-0.020063754	0.000446887	0.067372118	0.04144269	0.03280734	0.058243089	0.030527181	0.008511522	-0.030514058	0.000820069	0.028093553	0.072752538	0.043767211	0.001401274	0.107458495	0.10695882	0.026361327	-0.037104548	-0.008962104	-0.03091212	-0.065267975	-0.008234623	0.038123915
56	-0.054654609	-0.124915101	-0.103298102	-0.009227079	0.041123162	-0.022501279	-0.065863568	-0.009903003	-0.020681228	-0.014763066	0.009377185	-0.090466625	0.098771589	0.010139136	0.132591201	0.00702149	0.010808467	-0.028969773	-0.049755579	0.040261995	0.001097033	-0.038417731	-0.031677668	0.026587335	0.002257945	-0.012098035	-0.046330095	0.032918546	0.086968237	0.041140247	0.018990901	-0.019844641	0.039375949	-0.037440562	-0.034115193	0.062447909	0.009063052	0.04957207	0.055276214	0.022593535	0.038521976	0.048024787	0.081391784	0.025587386	0.006590457	0.042527167	-0.0393937	-0.018113914	0.001110222
57	-0.003125472	0.362892661	0.053363542	0.023786819	-0.03450696	-0.054929175	0.013864066	-0.072125537	0.01403522	0.019846973	-0.054335081	-0.029999097	-0.022933811	-0.000368419	0.066857156	0.013752261	0.022966118	0.043309201	0.081154985	0.00943024	0.029216097	-0.033708739	0.010593849	0.039064214	0.003774654	0.029747845	0.054466603	0.047736432	-0.021223167	0.001689329	0.010505125	0.034344732	0.055683567	0.019409045	0.050613683	0.029807194	0.007600297	0.005226318	0.057537789	0.044647262	0.046529659	0.031026256	-0.009667703	0.038915541	0.007575119	0.008715948	0.017775136	0.044801031	-0.001629446
58	-0.023847433	0.069336945	0.140753553	-0.010555548	-0.053207141	-0.096188155	0.120301363	-0.085824476	-0.021052013	-0.00789801	-0.070694256	0.026638591	0.051261432	0.047969334	0.003358608	0.089650054	-0.004033999	0.31287214	0.307834928	0.008500431	0.025626053	0.023460996	0.00796149	0.032920344	0.001035885	-0.020023888	-0.038081717	0.02541833	-0.006404381	0.01927476	0.012448371	0.086938862	-0.031969919	0.005284469	0.022443063	0.015789027	0.002414112	0.069738304	0.003190451	0.001792142	0.024743604	0.034884872	0.058142974	0.034474221	-0.003144356	-0.029457158	-0.00018018	-0.006247615	0.032449445
59	-0.069754855	0.01119244	0.070265555	-0.053589915	-0.057614889	-0.070907674	0.050451821	-0.060011949	-0.005029152	-0.056997715	-0.056267536	-0.025972624	0.013547535	0.059097361	-0.007114477	0.003839099	0.017522152	0.039887014	0.024528088	0.01026443	0.017174747	0.041399227	0.023239485	0.060648241	0.034297072	0.022601328	0.009012695	-0.004208451	-0.017303104	0.015718287	0.023363579	0.024750798	0.020338554	0.0322675	0.049851732	0.032769573	0.053552082	0.040856389	-0.020051764	0.02558289	-0.036912412	-0.079763036	0.014895787	0.01963835	0.043418008	-0.016839399	0.022972112	0.001262492	-0.006860593
60	-0.084732806	-0.036133975	-0.067615277	-0.002381206	0.025835875	-0.077798508	-0.095090489	-0.123725414	-0.012239215	-0.016749176	-0.032618867	-0.057444035	-0.009304712	0.076787103	0.005254794	0.038554348	0.022868401	-0.02223031	0.018062891	-0.066537394	0.074874432	0.032060976	-0.005358871	0.002361657	-0.015370349	0.006878512	0.034895962	0.017631259	0.020604428	0.007337721	-0.040669114	0.238021056	0.049946151	-0.016335827	0.019018778	0.058972068	0.005055164	0.027155352	0.03764792	0.106373419	0.048134493	0.011136387	-0.025088377	0.024665371	-0.016251899	0.024260416	0.057580952	0.019377872	-0.010346326
61	0.036409374	-0.041299777	-0.110662833	-0.007014962	-0.046580682	-0.015287919	-0.061416853	0.047961241	-0.016128104	-0.013508634	-0.019907887	-0.059736783	0.080872326	-0.012229323	-0.024172357	0.001891357	-0.000706232	0.022722725	0.024602125	0.301049004	0.010544991	-0.006304566	-0.013397728	0.218953087	0.067570849	-0.018398671	0.031858348	-0.007645925	0.119081401	0.088363549	0.052380979	0.183694101	0.01871004	0.043514526	0.041200196	0.006241254	0.019362285	0.246619836	0.022053994	0.016292898	0.012961234	0.019484581	0.062534835	-0.006357921	0.065838024	-0.002932137	0.011341113	0.00495445	0.063443662
62	0.052580908	-0.049389591	-0.098854085	-0.000101047	-0.058714054	-0.0478519	-0.062058007	0.005501184	0.002171618	-0.000742201	0.010309691	-0.079744452	0.124284672	-0.009571785	0.051801272	0.014019333	0.027276748	0.081990074	0.086742529	0.236455788	0.010648703	0.006568276	0.00021998	0.197774915	0.042881165	0.007881758	0.016319875	0.011717892	0.146106696	0.07016484	0.067062781	0.259242092	0.007215125	0.004353161	0.046837198	0.020923057	0.034788954	0.25002224	0.058443318	-0.008503195	-0.018857881	0.032357423	0.072534623	-0.003168336	0.04114834	-0.004211748	0.014956336	0.001759469	0.055566667
63	-0.020740578	0.066272054	0.111086307	-0.009364062	-0.080852609	-0.105531201	0.141178591	-0.09389061	-0.013582371	0.017874052	-0.073014281	0.016976316	0.108530682	0.0545877	0.009870565	0.014652394	0.00205232	0.356201757	0.340736421	0.046190348	-0.019789787	0.013905131	0.009685023	-0.005472475	-0.032994147	-0.013086293	-0.021886502	-0.013400126	0.009045967	-0.00783866	0.039603755	0.060570308	-0.021946451	-0.046409528	0.031402436	0.029856053	-0.002034101	0.095510366	-0.005194911	-0.025853326	0.03338375	0.002025343	0.070613858	0.034601613	-0.03142828	-0.021136241	-0.006330944	0.021759045	-0.02499066
64	-0.001385154	0.033167634	0.111394445	-0.011077703	-0.043194764	-0.086814234	0.147020019	-0.099967038	-0.018488295	0.00892457	-0.06046906	0.002812773	0.060528943	0.017014084	0.019010685	-0.001000881	0.025025664	0.338526702	0.278795048	0.029685798	0.006695068	0.041134852	0.01190853	0.022076475	-0.018746375	0.024997189	-0.027430883	-0.006920242	0.010737427	0.000663003	0.014586451	0.016612126	-0.053454731	-0.008645274	0.049374538	0.003668245	0.030941728	0.089433938	0.045338473	-0.03256821	0.045822561	0.009143684	0.052193938	0.041719954	-0.01877665	-0.032320321	-0.0217714	0.021428726	-0.009785203
65	-0.000953222	0.005507479	0.031061626	0.02223474	-0.049679444	-0.065845283	0.045724545	-0.073464797	-0.013906395	0.012548785	-0.056419207	-0.038680607	0.028293183	0.043622734	0.018272113	-0.020786739	0.033651122	0.255533649	0.275077013	0.036821523	-0.010217735	0.032841212	0.00553026	0.005589309	-0.022038773	0.012447172	-0.007738845	0.055229154	0.037665305	0.003648761	0.023956774	0.103235689	0.002522919	0.002001963	0.045337274	0.017401354	-0.023214372	0.113382352	0.046621681	0.006703161	0.016672675	-0.014153685	0.05081691	-0.012010509	-0.023665188	-0.015607747	0.016010239	-0.008678845	0.00884274
66	0.032583431	0.380086325	0.13046571	0.02863699	-0.035934944	-0.060400718	0.058192132	-0.085471377	0.022503311	0.035125267	-0.062786087	0.038377499	-0.024574614	-0.016374494	0.008925769	0.033074113	0.031540619	0.053160615	0.113671606	-0.004341238	0.021084319	-0.010768966	0.043429698	0.017205621	0.0004313	0.036619795	0.046122007	0.038753379	0.001610196	0.003347218	0.008013046	0.012486138	0.04010313	-0.012026396	0.070573992	0.044447032	0.035966951	0.026357131	0.040254801	-8.94E-05	0.05148624	0.047687874	-0.020353308	-0.019760712	-0.00225921	0.047085087	-0.010787251	0.040712811	-0.025403409
67	-0.034782425	0.027543221	0.07129338	-0.032237891	-0.045414075	-0.074987501	0.013278664	-0.088778762	-0.012514081	-0.057459621	-0.040555211	0.000806281	0.038943117	0.056720085	0.002426102	0.065839522	0.02152944	0.105292539	0.049710852	0.016612726	0.027034554	0.058388465	0.028949324	0.047523613	0.030536473	0.024374019	-0.00464398	-0.000839618	-0.031491826	0.031004975	0.021731169	0.019606877	0.019876647	0.018930053	0.021829785	0.035819177	0.034787755	-0.027707547	-0.015512428	0.007882657	-0.013751427	-0.06245457	0.039972141	0.014175201	0.033592072	-0.030708893	0.020701245	0.002077499	0.010447873
68	-0.02817455	0.005739781	-0.040213202	0.014911973	0.007801126	-0.02730559	0.040317148	0.015512962	-0.010056173	-0.05564017	-0.004578336	-0.041959815	0.077899457	0.003632275	0.456059954	0.031160542	-0.017831554	0.08316987	0.026736908	0.031839764	0.016723332	-0.024387573	-0.027862815	-0.025888396	-0.000311768	-0.009666505	-0.008783456	0.001937518	0.029491263	-0.017081593	0.036106932	3.80E-05	-0.007247264	-0.028305239	0.000451982	-0.043126123	-0.001061729	-0.032166252	-0.020077542	0.018321271	-0.016933219	-0.004557354	0.045622332	0.068348087	0.001786147	-0.030272764	-0.020894347	-0.024620775	-0.002310766
69	0.089071546	0.094148924	0.204404971	-0.053739188	-0.083515242	-0.040091806	0.121809679	-0.003977048	-0.018160374	-0.071512259	-0.050245063	0.399515786	-0.005755434	0.009680527	0.011357899	-0.015995917	-0.042748444	0.050697911	-0.010310656	-0.024361496	-0.014471714	-0.021850833	0.040328538	0.00686862	0.05064126	-0.034051347	-0.014333832	-0.048943271	-0.034903522	-0.072005939	-0.026053256	0.008959341	-0.050466574	0.008388926	0.048212727	-0.015583168	-0.003313412	-0.016647562	-0.015093385	-0.012980184	-0.007905504	-0.014044878	-0.048141453	-0.008922238	0.052845583	-0.014860483	-0.021124251	-0.007825172	0.003099029
70	0.012880303	-0.001940881	-0.040870842	0.042878468	-0.033717731	-0.076379516	0.008800776	-0.122944878	-0.001456193	0.006802976	-0.035137023	-0.078051793	0.004777001	0.028938534	0.007205833	-0.00397375	0.046739781	-0.0443278	0.010224264	0.014263026	0.45723915	0.400166832	0.008616432	0.015698504	-0.026826897	0.017980761	0.026631697	-0.026599391	0.045646311	0.018865608	0.013103313	0.023960971	0.024017922	0.002747129	0.005008404	0.103274057	0.093623472	0.066243279	0.062476985	-0.009045133	0.014651195	0.016705347	0.077738793	0.063753298	-0.026963581	0.014719238	0.05240256	-0.030492477	0.004693072
71	-0.05820149	0.038068762	0.11299688	-0.031714836	-0.066385723	-0.057970986	0.026145211	-0.039200964	-0.021993511	-0.017245853	-0.064719142	0.016758701	-0.008524477	-0.000537176	-0.000136717	0.018265519	-0.005613954	0.095068242	0.027355881	0.009367893	0.010638511	0.032628393	0.034473622	0.046344117	0.034571039	-0.023838441	0.000667499	0.007983371	-0.038843068	-0.013589565	-0.017117262	0.006828754	0.022527891	0.069465536	0.046614188	0.036235822	0.032863393	-0.015266638	-0.033078975	0.003404469	-0.044406333	-0.053099533	0.000166026	0.01384698	0.036243316	-0.006882175	0.014201278	0.007282568	0.004692772
72	0.01482205	0.025645537	0.055456061	-0.078508304	-0.057739883	-0.021552287	0.151096549	0.03318412	-0.069851073	-0.071168752	-0.034685008	0.069245223	-0.020628473	-0.045096046	-0.002663865	0.035211294	0.008565176	0.021672419	0.012698058	0.047808371	0.06919037	0.048190845	-0.036368375	0.01412874	0.046515571	-0.014234916	-0.030270965	0.039932875	-0.01338454	0.052410953	0.031857749	0.00153496	0.027130173	0.039591166	0.038234521	0.172360149	-0.001799401	0.000508634	-0.02528441	0.02120152	0.021807004	0.038439246	0.001682435	-0.01783635	0.044463518	-0.0430347	-0.024505073	-0.036531436	0.037174323
73	-0.011940369	-0.069644549	-0.0903785	-0.019611139	-0.076202367	-0.019477753	-0.005166135	0.033343284	-0.022126898	-0.023125348	0.010272523	-0.077440613	0.885926138	-0.006948718	0.047720546	-0.004745893	0.057247037	0.056627464	0.091493785	0.095426137	-0.045998278	0.003232416	-0.035038707	0.021523745	0.003366102	-0.082603418	-0.102257388	-0.01151653	0.184057691	0.129610538	0.196419468	0.039150241	-0.039748598	-0.035800359	-0.009277735	-0.00146009	-0.029732324	0.087391477	-0.014058666	-0.023224863	0.03101097	0.004334577	0.100802361	0.044253097	0.007379385	-0.071712489	-0.042116282	-0.062974627	0.007326031
74	-0.123970605	-0.001097998	-0.028535742	-0.040129274	0.127590558	-0.069471297	0.022519198	-0.0385706	-0.023916974	-0.038429421	-0.061747771	-0.018151682	-0.021620929	0.003711108	0.008155125	-0.000470632	-0.06031649	-0.003900613	-0.025750513	-0.041610313	0.041169922	0.044006108	-0.006714917	-0.021127549	0.04296929	0.060323318	0.090894595	-0.03277953	0.002967741	0.003747077	-0.030532942	-0.013929176	0.019221105	0.029873138	-0.013834457	-0.036769134	-0.023435284	-0.028682318	-0.010315452	0.000948959	0.039649017	-0.025441177	-0.00122539	0.010965833	0.041449284	0.10920241	0.078570885	0.114428762	0.0320319
75	-0.064140335	-0.076726921	-0.073305933	-0.050103583	0.080372951	0.071655771	-0.114082322	0.078401529	-0.016014501	-0.009245063	-0.008514885	-0.035574651	0.005328831	0.033108284	0.104483827	0.051272522	-0.014319444	0.045714354	0.019927304	0.00683415	-0.003706678	-0.003530727	-0.025521208	0.008801675	0.058320423	-0.043929739	-0.027298096	0.125798683	-0.036801207	-0.013782301	0.026956321	-0.007303616	0.049150329	0.018515506	0.001942314	-0.024503874	-0.039368521	-0.007265848	-0.032207617	0.025025664	0.090647305	0.148459993	-0.032694402	0.050471904	0.062333707	-0.03835928	-0.018127103	-0.022811215	0.071537972
76	-0.086388296	0.004455075	0.090024136	-0.038619759	-0.04668829	-0.040188923	0.003278876	0.029231984	-0.047094445	-0.075759344	-0.058429296	0.210754766	-0.052353468	0.023842272	-0.013106976	0.065522992	-0.036248177	0.046344417	-0.00561935	-0.033503414	-0.061495386	-0.041314465	-0.017868123	0.029011072	0.151207454	-0.017229367	-0.016984775	0.045344768	-0.046705676	-0.032518752	-0.0321093	-0.006886371	-0.021833148	0.148007378	0.00948899	0.006240055	-0.06768182	-0.072822444	-0.007741843	-0.011800388	-0.036094708	0.003841197	-0.001099197	0.039503341	0.152134865	-0.029535691	-0.013240662	-0.026756757	0.114199757
77	-0.06420418	0.043451879	0.016865411	-0.068044212	-0.027483638	-0.056950655	0.017056648	0.024494517	-0.042574292	-0.079751946	-0.060932166	0.029696888	-0.012611797	-0.016542352	0.035892314	0.007367995	0.006685776	0.017877649	-0.0079094	-0.005041142	-0.027606234	0.005982275	-0.025372235	0.033424815	0.108269005	-0.010687435	0.001155783	0.00400246	-0.044313712	-0.034489574	-0.004072666	0.006678582	-0.011247659	0.077508889	-0.025787981	0.002673092	0.008771101	-0.034357687	-0.000667864	0.048478301	0.017693006	0.000274234	0.013317031	0.01891087	0.110792557	-0.015970738	-0.014679437	0.022668171	0.076794597
78	0.018695653	0.010365444	0.0269812	-0.045052882	-0.059186751	-0.118767634	0.246269435	-0.070522202	-0.025435481	-0.029839033	-0.046772818	-0.052444291	0.030171684	-0.040796805	0.035367161	0.044724596	0.032869388	0.019267866	0.039343277	0.065408789	0.027414331	0.000987926	-0.009829566	0.020024122	-0.010689833	0.006877013	-0.001497558	0.022311775	0.027306723	0.133857024	0.093618076	0.016794371	-0.013368953	-0.01740142	0.058388765	-0.020304449	0.020057394	0.293070996	0.052118102	0.046676235	0.051112458	0.04220644	0.093130991	-0.003108986	-0.014657256	-0.032457304	0.015015685	-0.006587525	-0.029182292
79	0.018771188	-0.084582633	-0.097867925	0.013760654	-0.054216382	0.094445972	-0.073840977	0.064906117	-0.018762562	0.003436242	0.013530449	-0.059072549	-0.017211382	0.038447339	-0.037873394	-0.019577568	0.186600127	-0.011515331	-0.009423112	0.003447632	0.021743758	0.020110748	-0.024970577	0.072772321	0.002474061	-0.094562039	-0.075589389	0.402162533	-0.065725985	-0.006847104	0.037615847	0.03644924	0.053212471	-0.000938834	0.03654396	0.050320533	-0.00019127	0.009139787	0.194037396	0.041112071	-0.00137826	0.0120617	-0.020651554	-0.00324627	0.001486102	-0.058026439	-0.03428275	-0.087489559	0.003560936
80	-0.061432739	0.067505204	0.174356149	-0.011323194	-0.106328223	-0.066522707	0.080907096	-0.008381199	-0.043846409	-0.005473374	-0.054862033	0.389152708	-0.02026848	-0.026007994	-0.009433303	0.04067894	-0.076521595	0.10332921	0.068284541	-0.012378596	0.018367432	0.010137038	-0.005681697	-0.017221274	0.023784721	0.091363995	0.076604859	-0.04994232	0.042627581	-0.044487264	-0.019497236	0.028603719	0.008230061	0.008347561	0.049341866	0.02247004	-0.021870016	0.017362088	-0.069829192	-0.017384335	-0.003690491	0.004854635	0.019387164	0.010190093	0.020242936	0.037025949	0.049277421	0.056617572	0.024978005
81	-0.040409535	-0.015540005	0.017143574	-0.073086519	-0.018586312	-0.057417357	-0.016290566	0.002852339	-0.026547535	-0.091498047	-0.031817049	0.038062167	-0.015738736	0.015765047	0.032658967	0.034780561	0.009730584	-0.002806844	-0.045193763	-0.04126141	-0.016899947	-0.018213729	-0.010515981	0.074564196	0.104290791	0.027472482	0.042082345	0.041311102	-0.05840082	-0.001437309	0.0030157	-0.021773798	0.032445548	0.049162918	0.007370693	-0.029397209	-0.029470946	-0.044933284	-0.038165046	0.024707935	0.031591575	0.0367316	-0.030245487	-0.012946612	0.106601524	0.01271874	-0.00407956	0.009219519	0.078456083
82	-0.020598199	-0.057552542	-0.025081783	-0.00794477	-0.048042538	-0.071976264	0.05310756	-0.033733318	-0.014397677	-0.014651261	-0.070637304	-0.045024407	0.058767043	0.141560166	0.021079523	0.007452523	0.017517655	0.041478659	0.043677288	0.02739185	-0.016561535	0.015962879	-0.016030088	0.079371803	-0.002631493	0.00280468	-0.01504033	-0.001978349	-0.010178169	-0.003546314	0.039852543	0.010593849	-0.017334877	-0.054992721	-0.03911104	0.027763834	0.019177343	0.03574424	0.06805074	-0.01592128	0.02405569	0.038453334	0.026915556	0.050705405	0.000424106	-0.015779801	-0.001400141	-0.013320094	0.019205219
83	-0.009801989	-0.029624416	-0.058551892	0.007107817	-0.028201527	-0.056178812	-0.067086227	-0.068799569	0.002995917	0.00135901	-0.063246196	-0.046678099	0.133515315	0.014236948	-0.010475216	-0.00867285	0.06417384	0.054403057	0.071286186	0.136723184	0.02264599	-0.036767335	0.001257097	0.025364676	0.035405529	-0.02140781	0.027678706	0.00541276	0.105431321	0.022892081	0.042987275	0.415104916	0.033152047	0.007305648	0.035530822	-0.028584301	0.027419726	0.209240455	0.061076577	-0.013850643	-0.008669553	-0.036090811	0.011747867	0.002125158	0.030267602	0.036303265	0.019930601	2.99E-05	0.010741324
84	-0.080138017	0.049438383	0.022213458	0.004235362	-0.058634022	0.036504393	-0.009198903	0.022713133	-0.012964897	-0.042693891	-0.027917669	-0.014329036	-0.037803254	0.021047751	0.025598177	0.015908325	0.029378559	0.049083186	-0.033739313	0.028611812	0.060634753	0.008244449	-0.004382003	0.120388888	-0.002369216	0.019454007	0.024806251	0.044039979	-0.013001765	-0.015521121	-0.048524228	-0.022237204	-0.008027799	0.019330512	-0.006925937	0.008127549	-0.005353776	-0.020816114	0.044051669	0.0205202	-0.048253258	-0.080037303	0.017175347	0.013830794	-0.006655867	-8.82E-05	-0.017631325	-0.013270637	0.027767431
85	0.000109973	-0.062169812	-0.075455103	-0.047996377	0.048322733	-0.089894712	-0.073454906	-0.096130903	-0.026144378	-0.040018368	-0.071423835	-0.039319963	-0.012356115	-0.025225061	0.027635243	0.009432638	0.017901629	-0.01644973	0.004476956	-0.031281405	0.043943761	-0.021534902	0.015638255	0.065816142	0.010840839	0.000528417	0.029503553	-0.041923546	0.0387285	0.025142565	-0.020097625	-0.022753964	0.021143669	0.057121144	-0.048942372	-0.044955465	0.019561316	0.061879293	0.017464601	-0.006705325	0.007626975	0.006595253	-0.006219439	-0.02648309	0.012832344	-0.015715056	-0.029427483	0.020476437	0.040871076
86	-0.081152953	-0.05500651	-0.099788989	0.016947241	0.3871642	-0.084327551	-0.115984803	-0.094820119	-0.009829865	-0.022107714	-0.032124887	-0.03960532	-0.043925842	0.042165974	0.047993314	-0.011389738	-0.012284776	-0.080261512	-0.06944372	-0.026352701	0.043658404	-0.007029349	0.01492726	0.024988796	-0.022325029	0.062386162	0.062524344	-0.025609034	0.05727761	0.009427842	-0.018680432	0.025270556	0.047567076	-0.012011109	-0.005919094	0.001472913	0.052688517	0.025095505	0.077832613	-0.016780349	0.089064053	0.020994396	0.007966885	0.056656539	-0.025547586	0.108179381	0.037218685	0.091698211	-0.017833053
87	-0.06286522	-0.059916031	-0.068200079	-0.086390994	-0.027847229	0.078889813	-0.103443179	0.17033747	-0.015165024	-0.09405517	0.039048328	0.030397392	0.073641881	0.033212895	0.001584119	-0.013745432	-0.006978992	0.038476714	-0.005187118	0.011407956	-0.01041227	0.022112144	-0.020308945	0.036785554	-0.013720554	-0.034673917	-0.005485963	0.035561696	-0.014989074	-0.000695741	0.001522671	0.01759439	-0.021613735	-0.023411604	0.009814812	-0.000882782	0.018729224	-0.038552016	0.022910665	-0.028819301	-0.004590925	-0.036481379	0.022743107	0.052385475	-0.015559788	-0.017717651	-0.03675055	-0.029942445	-0.01242086
88	-0.080113138	-0.033961724	0.09342624	-0.041815039	-0.062227063	-0.04029833	-0.032264868	0.005499686	-0.046246167	-0.074698247	-0.024062051	0.369088987	-0.044375759	0.040439144	-0.045777666	0.049239353	-0.048807486	-0.008353023	-0.037651583	-0.08341243	0.035759827	0.042639571	0.018095264	-0.013874922	-0.021710852	-0.045111632	0.002591561	0.016930455	-0.078631499	0.010999704	-0.018279073	0.017052751	0.01583279	0.005734985	-0.001367769	0.00208709	0.054686017	-0.023770699	-0.046690688	0.081304858	0.032429962	0.031185421	-0.027278912	0.006832651	-0.028125691	-0.027091272	0.013465105	-0.027078982	0.018747509
89	-0.050287027	0.025659025	0.12335876	-0.045507895	-0.075709587	-0.039202762	0.007457319	0.019364383	-0.041107041	-0.045084955	-0.014772958	0.349328308	-0.033384115	0.065264012	-0.006055478	0.118756178	-0.025153122	-0.001085709	-0.015167722	-0.052735043	0.018446565	0.013727682	0.015892139	-0.038743253	-0.024339614	-0.025288007	-0.046006071	-0.020707006	-0.032631156	-0.004398189	-0.002179777	-0.00600662	0.013097618	-0.01657952	0.038886466	-0.005117277	0.003321739	-0.007990631	-0.053682237	0.014404805	0.041293417	0.040155286	-0.045017812	0.013993555	-0.022986566	-0.079306824	-0.01991598	-0.037262814	-0.023571968
90	-0.013261644	0.010543792	0.005452026	0.012799372	-0.016976682	-0.076557565	-0.034047451	-0.025971125	-0.077929797	0.011200533	0.06737002	0.015516859	0.003534858	0.007797829	0.037460879	0.220052851	0.015064544	0.013912924	0.018239741	-0.002621302	-0.002095549	-0.010751581	-0.044447098	0.043825361	0.017687011	0.029720568	0.012939652	0.003230018	0.020887687	0.001130005	0.062724874	0.008672784	0.014475845	0.017572809	0.04079674	0.02935428	-0.006473023	0.006050317	-0.031979811	-0.010287276	0.047140839	0.06760382	0.012438179	0.027502456	0.018401603	-0.013018851	-0.002363521	-0.000769478	0.01983798
91	-0.050339482	0.033587276	0.105110294	-0.074610122	-0.108216915	-0.002437558	-0.015047524	0.025058037	-0.020622478	-0.051415566	-0.02833941	0.34608357	-0.02066744	0.006047919	-0.015471963	0.01633786	-0.028185041	-0.007309911	-0.062146732	-0.042997832	-0.002674956	0.032722513	0.021479383	-0.01464077	-0.000875588	-0.060455571	-0.042440606	-0.003946773	-0.02204267	-0.033500416	-0.000104044	0.010327976	-0.005789305	0.017951086	0.013295749	-0.008362015	-0.019715151	0.021219504	-0.016917033	0.04372135	0.017937298	0.018820946	-0.028363989	0.028199962	-0.002714822	-0.070952936	-0.059871968	-0.045189566	0.01447015
92	-0.053214935	0.004322288	0.14298965	-0.068121546	-0.055333831	-0.002759184	0.00112431	-0.011442792	-0.028711992	-0.062271725	-0.036216105	0.374705306	-0.032268465	-0.01406586	-0.016432045	0.03878785	-0.033614319	-0.003907207	-0.02724684	-0.041404088	0.034991581	0.061025021	0.020093663	-0.018899545	-0.004815134	-0.050455484	-0.049253207	0.014885296	-0.053010209	-0.013285024	-0.025431885	0.001812824	0.028791359	0.035187015	0.006908786	0.036114725	0.017525749	-0.029540187	-0.049055076	0.066916206	0.022404096	0.049038824	0.018028121	0.036710318	-0.006973597	-0.055951605	-0.041146308	-0.046362468	0.010104965
93	-0.042085109	0.016303389	-0.011666402	0.054418944	-0.015154233	-0.0519635	-0.068829843	-0.042770325	-0.014709112	0.123369551	0.000664801	-0.021287313	-0.016456625	0.002916484	-0.000726614	0.037574183	0.016886992	0.042976184	0.077629686	0.076028749	0.021221603	0.043637122	-0.008147997	0.022663375	0.015359493	-0.011552799	-0.012265892	0.019949785	0.011856375	0.056795621	0.003681134	0.033479668	0.069822232	-0.00507891	0.100080275	0.063312374	0.122295865	0.011277867	0.047840743	0.053997503	-0.011264444	0.026543273	0.067997385	-0.014728596	0.021926602	-0.000342641	0.047449576	-0.000436761	-0.019732836
94	-0.073316723	-0.032805008	0.008923371	-0.009799591	-0.019570674	-0.042546716	-0.040472182	-0.013561389	-0.018167868	-0.003204905	0.291960141	-0.0262358	-0.010551351	0.064793113	0.032951518	0.091682924	0.051948447	0.036218736	0.048207032	-0.016069054	0.049898492	-0.007386645	-0.01032984	0.042401873	-1.71E-05	-0.005221888	-0.00423243	0.027238381	-0.024802121	0.064829082	0.040445139	-0.005200606	0.018585646	0.006891701	0.059165404	0.022823139	0.025303228	0.031654821	0.037997422	-0.024160667	0.008686872	0.028724216	-0.018035081	-0.024997554	0.000484654	0.009499781	-0.020386879	-0.006342934	0.03160926
95	-0.053976586	-0.022616081	0.040394182	0.018691756	-0.042687896	-0.019801477	-0.032198624	0.023549121	-0.026387771	-0.025258033	0.344393608	-0.001468783	0.046776949	0.040292569	-0.014959099	0.122834506	0.061179689	0.022359134	0.009341215	-0.013328787	-0.021315788	-0.004646378	-0.004610109	0.04886647	0.024217852	-0.028445519	-0.042140562	0.060198924	0.016245538	0.001914737	-0.018319239	0.009031879	-0.026664735	0.034638182	0.044241707	0.052059352	0.026128126	-0.007955861	0.061274708	0.004969137	-0.030604581	0.01007619	0.005987071	0.002110471	0.024293987	-0.023939155	-0.020200438	-0.021798677	0.059994198
96	-0.046933182	-0.048666007	-0.050246262	-0.014806829	0.031925491	-0.061493588	0.045607045	-0.00335208	-0.030730174	-0.068120646	0.369633024	-0.048374955	0.037326893	0.037759125	-0.028239894	0.376747767	-0.012754476	0.008652702	0.020428178	0.010846534	0.027440109	0.034958309	-0.021934462	0.068891824	-0.012473016	-0.001822781	0.033962557	0.006376139	0.056169454	0.304244285	0.022243133	-0.013825764	0.004001561	-0.034613968	0.002975234	0.020369728	0.030617704	0.094643204	-0.00106083	0.006692071	-0.00834463	0.019886239	0.007284366	0.011175654	-0.014525069	-0.02445082	0.049198887	-0.007519432	0.000744533
97	-0.004055281	-0.045798048	-0.012582422	-0.057482102	-0.011069011	-0.02542589	-0.066127943	-0.058690074	-0.027542987	-0.029392713	-0.022916426	-0.065405558	-0.04035708	0.035945069	-0.039630798	-0.003458189	0.008203084	-0.051792945	0.002652709	-0.014909641	0.037543908	0.001327837	0.013707599	-0.009324196	0.002312798	0.287605748	0.188144712	-0.004695536	0.084788492	-0.028290251	-0.000533579	0.019049651	0.018042509	0.033057328	-0.007245166	0.037177321	-0.016952403	0.003126006	-0.034584893	0.028926544	0.03283072	0.011155571	-0.014428251	0.015214116	0.003453028	0.178254031	0.22955776	0.225405694	0.021808503
98	0.016735321	-0.005321703	-0.002113534	-0.030838982	-0.042951072	-0.020064653	-0.020650355	-0.088443947	-0.031865008	-0.014773857	-0.053947211	-0.094946611	-0.07234555	0.025451302	-0.047783558	0.019354192	0.04484869	-0.025894691	-0.012416663	0.011414251	0.0107695	0.013286457	0.003958697	0.011466406	-0.008393788	0.229759788	0.241709416	0.014924563	0.016408	-0.013352167	-0.024434933	-0.041775772	-0.001602469	0.017562317	-0.012631281	0.006678582	-0.013080898	0.030194764	0.03387713	0.049291509	0.010419098	-0.007744541	-0.018537453	0.035153443	-0.013425305	0.202981782	0.206294862	0.22544646	-0.010712015
99	-0.044860746	-0.118313521	-0.110955384	-0.001454994	0.082201395	0.134031175	-0.120873042	0.001487001	-0.024294952	-0.012630681	-0.027010641	-0.089185515	-0.014231019	-0.018055164	0.036401281	0.040757473	0.001129406	0.039987728	0.075279687	0.023666322	0.011422943	0.002341274	-0.019542797	0.04702214	0.022160703	0.008868818	0.046463116	0.060695601	0.023871647	0.050402063	0.045810272	0.011869563	0.038635279	0.032581033	-0.029428982	0.020420385	-0.019556886	0.075008118	0.049427892	-0.001663617	0.056190136	0.106128527	0.003185056	0.008778894	0.020215059	0.024441761	0.027116385	0.013068243	0.029951371
100	-0.015856835	-0.08739424	-0.125685745	-0.025655794	-0.064476648	0.148563405	-0.115172794	0.077736695	-0.015508831	-0.008632984	-0.041315364	-0.00772176	0.009239602	0.005202638	0.038909246	-0.021963537	-0.017431695	-0.015391032	-0.032558918	-0.024902235	0.042874271	0.049754015	-0.019801477	0.0155855	-0.003317009	-0.042892022	-0.030516756	0.129815864	-0.042786512	-0.00252928	0.007776248	-0.00977741	0.029225389	0.020617317	-0.054693876	0.006009252	-0.014920732	-0.013463972	0.010010546	0.092994907	0.017943293	0.006696267	-0.018993965	0.039272537	-0.003666512	-0.045089451	-0.026985462	-0.044545115	0.005431344
101	-0.02183075	-0.077193923	-0.093884316	-0.025351553	0.012335966	-0.037987297	-0.030485882	0.029837468	-0.02818654	-0.039613113	0.327591111	-0.04955565	0.110845612	0.052646253	0.049535201	0.110501205	0.034055478	-0.010298367	0.023184632	0.014135035	0.005722396	-0.006657965	-0.023860023	0.008334672	0.012948645	-0.036522444	-0.019997211	0.025094006	-2.49E-05	0.113867639	0.04830325	-0.000428368	0.003459322	-0.058779098	0.026162297	-0.00049671	0.04773943	0.244244658	0.056177247	-0.049395886	-0.01782526	0.026260613	0.051646904	-0.039166193	0.013769646	-0.032122489	-0.028915819	-0.029343555	0.019355991
102	-0.008758577	-0.069974269	-0.093581274	-0.015258844	-0.07589363	-0.019594653	-0.001239478	0.031949471	-0.020541248	-0.020582013	0.007388977	-0.079898521	0.888682292	-0.007278437	0.047178008	-0.009438399	0.053405806	0.05523365	0.086269232	0.096798969	-0.040475479	0.003221924	-0.031324868	0.023002986	0.005483799	-0.085380554	-0.108971673	-0.012591115	0.187877939	0.127471859	0.193961561	0.039778207	-0.036141168	-0.034321118	-0.008756179	-0.003917998	-0.032935098	0.084933569	-0.018112715	-0.021852032	0.032064573	0.00357922	0.103664924	0.048286164	0.010667586	-0.076830632	-0.045106237	-0.066390219	0.009869366
103	-0.015339476	-0.015901797	0.010397217	0.030407283	-0.041932539	-0.042562602	-0.098587612	-0.014428551	-0.00243516	0.004015049	0.342807958	-0.009651817	0.014651795	0.008593052	-0.008244815	0.096881099	0.04278135	0.052377082	0.079156287	0.004771306	-0.017474558	-0.024428039	-0.003322705	0.050685922	-0.005459885	-0.003960861	-0.01276107	0.045631324	-0.036629453	0.029378859	0.045749723	0.019364084	0.024315869	-0.013554795	0.058511061	-0.003795102	0.038162882	0.053665685	0.067776174	-0.001724165	-0.027295398	-0.007364464	0.020362834	-0.044912002	-0.009214489	-0.005094197	-0.006995178	0.014391017	0.023612667
104	-0.005837564	-0.022254889	0.043841248	-0.092357715	0.023753547	0.030891371	-0.036519446	0.162561789	-0.000381908	-0.092360413	-0.03001918	-0.002597322	-0.011174221	0.034056377	0.038500394	0.009976075	-0.000921449	0.055920066	0.026089459	0.035555101	-0.034681411	0.021146666	0.001710011	-0.005892417	0.006595852	-0.002439656	-0.009324496	0.018954033	-0.011485356	-0.02358156	-0.004656869	-0.033170697	-0.01215109	-0.000647782	0.015340309	0.038055273	0.048835297	-0.084103042	0.000769712	0.055555576	0.004020445	0.016289901	0.070725963	0.060784026	0.00433098	-0.008787053	-0.046335191	-0.017074698	-0.022750367
105	0.042275381	-0.048841358	-0.100008403	-0.011045031	-0.057846592	0.058573707	0.001058966	0.013285258	-0.012496695	-0.01998612	-0.018830304	-0.086112831	0.04502584	0.050672133	-0.025861419	0.032976396	0.109653826	0.129039225	0.07484086	-0.050195005	-0.014660553	-0.023848632	-0.030196928	0.091913727	0.027893623	-0.051265694	-0.057618486	0.174327674	-0.048393539	-0.033142521	0.007915329	-0.019640814	0.006380036	0.007029583	-0.027207573	-0.021092478	-0.009673998	-0.027370934	0.131243548	0.015135883	0.038193755	0.027691595	0.070848259	0.040582122	0.028501805	-0.060486145	-0.022164366	-0.093992823	0.072501951
106	-0.103868816	-0.050162333	0.027851659	-0.034286347	-0.069382872	0.104817743	0.022190378	0.04367429	-0.038398247	-0.002579038	-0.006424464	0.053877904	-0.013862633	-0.003747143	-0.012817123	0.006755616	-0.076500313	0.059084173	0.05415337	0.007541248	-0.015023844	0.048359302	-0.009810382	-0.006027003	0.043385336	0.01923969	-0.001159146	-0.003207303	-0.002149503	-0.044146754	0.004146937	0.041819769	0.024851213	0.024862303	0.00488401	0.070907608	-0.053133104	-0.050825069	-0.060975928	0.042332632	-0.072303286	-0.025663587	0.006639315	-0.016603799	0.04729221	-0.012752378	0.037487257	0.033867238	-0.002347934
107	-0.045352927	-0.059003607	-0.072076079	-0.009395835	0.012968728	-0.080237532	-0.109447368	-0.061041872	-0.014146191	0.00475392	0.041237664	-0.05051903	0.001557441	0.072326301	-0.003249567	0.118263397	0.061290595	-0.030309033	0.020412291	-0.021198588	0.01508073	0.016746412	-0.027058	0.118569137	-0.00174155	0.046896847	0.029477475	0.062438018	-0.005670306	0.021711386	0.041274533	-0.004584031	0.009199736	-0.00068525	0.00434267	0.059299689	0.034326148	0.034825223	0.028505103	-0.015350566	0.006430393	0.022104951	-0.009757027	0.02360967	-0.002410281	0.054489084	-0.007001173	0.052586004	-0.002889274
108	-0.015136548	-0.031660283	-0.072399204	-0.064626221	-0.044389847	0.146197819	-0.058055514	0.095482489	-0.01383086	-0.065480194	0.0223993	-0.041584535	-0.009513035	-0.000993687	0.014942547	0.003230917	-0.006496103	0.003206038	0.004979029	0.006783193	-0.001416627	0.022914262	-0.007376154	-0.014552945	0.017621067	0.00826633	0.013937803	0.072330197	-0.066008345	0.040009909	0.05521027	-0.037681257	0.045162224	0.033255459	-0.013644418	0.051102267	-0.053571931	-0.059776649	-0.016509979	0.04114894	-0.024113007	-0.008757678	0.020246533	-0.042368068	0.014185692	0.02096622	-0.002961512	0.010976024	-0.010022601
109	-0.01757767	-0.084220242	-0.071754453	-0.050786702	-0.036190027	0.286877368	-0.101251444	0.223818545	-0.014143793	-0.043659968	-0.006537768	0.018223854	-0.033236041	-0.021950048	0.021865454	0.004301306	-0.026069142	0.015981463	-0.02746955	0.050630169	-0.048124068	0.013662937	-0.02013899	0.013651846	0.010497931	-0.065681922	-0.022554334	0.268981102	-0.051636778	-0.024893543	0.014887394	-0.045868488	0.053042815	0.075399884	-0.049072461	0.019611373	-0.027920966	-0.06051522	-0.03576379	0.02551305	-0.050070611	-0.015987224	-0.04635947	-0.009587672	0.011318932	-0.032870652	-0.061373989	-0.043180077	0.010307893
110	-0.041734707	-0.057407166	-0.073033465	0.002203092	0.197589373	-0.046505446	-0.056242358	-0.062105667	0.030971703	-0.036106998	-0.036228094	-0.076056991	-0.036004785	0.012524506	0.011435233	-0.030283854	0.007341318	-0.046695784	-0.032153663	0.007745074	0.02423224	-0.01421843	0.027317513	0.002370349	-0.003443801	0.109891524	0.038628985	-0.027052005	0.038277084	0.013305341	-0.007141454	0.020103255	0.034738297	0.03049301	0.01732492	-0.01614429	-0.00291685	-0.00507801	0.042125808	-0.008965701	0.05654953	0.021573203	0.035148048	0.043295712	-0.00272921	0.107055638	0.063442163	0.068973355	0.009135291
111	-0.05599327	-0.12476403	-0.124535324	-0.025675877	0.015203925	0.002549597	-0.164034801	-0.049123418	-0.013932773	-0.036000288	-0.025586853	-0.085314311	-0.015999514	0.026251621	0.00281637	-0.002085058	0.016599237	-0.052228774	-0.009168928	0.021685008	0.041896503	0.075591421	-0.019076694	0.111121077	-0.048454687	0.006568276	0.012026929	0.068397545	-0.014076051	0.056933503	0.001797237	-0.011180815	0.033142455	0.021874147	-0.018109118	0.035464578	0.05220353	-0.004971301	0.074368162	0.06615965	0.029734656	0.049239952	0.039723953	0.019034664	-0.051038787	0.052148676	-0.004978795	-0.030519154	-0.036514051
112	0.060518752	-0.037833828	-0.101131547	0.047740329	0.078404826	-0.042361474	-0.0861494	-0.092331937	-0.023622325	0.0699772	-0.032296941	-0.095110272	-0.018559634	0.01262492	0.021963771	0.062179937	0.039683787	-0.029463453	0.013596393	-0.011733845	0.0214596	0.00514209	-0.016529163	-0.021577765	0.042731892	0.040825815	0.06799199	0.04998242	0.030609611	0.013512165	0.054782834	0.041272734	0.041968142	0.03516903	0.018489428	-0.006892666	0.033469177	0.0288606	0.044248002	0.031038246	0.460154469	0.45678174	0.033120274	0.013920717	0.043552893	0.04139503	0.012572465	0.05428286	0.027750945
113	-0.041662469	-0.092237218	-0.117546773	0.047180106	0.00676311	0.012624021	-0.13310413	-0.06160779	-0.000878885	-0.003473476	-0.037432769	-0.071834785	-0.051361912	0.018555672	0.013848479	0.045445482	0.038804336	-0.019169915	0.021016877	-0.00452618	0.070805395	0.019372776	0.00568223	0.106404592	-0.024227809	0.015791425	0.025932093	0.090389824	-0.037414185	0.057537489	-0.031649792	-0.015365254	0.046409162	0.042163876	-0.016760266	0.032663463	0.068024063	0.034684942	0.05443513	0.055909875	-0.000732909	0.017708293	0.036922837	-0.041865995	-0.031706743	0.057115449	-0.000331251	0.009456318	0.00729216
114	0.027375964	-0.02234751	0.008633518	-0.017538104	-0.077108795	0.094431584	0.035959157	0.048930316	-0.023033326	-0.028181744	-0.057139794	-0.042274248	0.075882473	-0.022539646	0.060860161	-0.006184369	0.017713988	0.076364463	0.102398802	0.014712643	-0.006894764	0.01647844	0.007576318	-0.017477256	0.028423572	0.014706049	-0.01612091	0.014179397	-0.004342137	-0.0182473	0.053243644	-0.029751807	0.010102268	0.020009434	0.003010604	-0.00034474	-0.019040125	-0.005878329	0.039197301	0.035245165	-0.011607952	-0.021046018	0.039242563	0.043665897	0.027222794	-0.049847301	0.014119148	0.008370941	0.028446353
115	0.004722147	0.030123725	0.0413126	-0.012206243	-0.03581055	-0.073364683	0.027457794	-0.070343255	0.002835553	-0.048494553	-0.027227356	0.008707255	0.038863385	-0.034020474	0.002665598	0.049479149	0.029111187	0.138518955	0.145931645	0.033345682	0.029402239	0.044688327	0.004501835	-0.050772014	-0.019023639	0.090161718	0.087001209	-0.022733282	0.051534199	0.023476583	-0.018358506	0.070603667	-0.028193734	-0.031268516	-0.019749621	9.23E-05	-0.009451887	0.082665699	0.010903785	0.025998936	0.01575066	-0.051361313	0.016269518	0.044315744	-0.020650055	0.031035249	0.057332764	0.090423995	-0.005699681
116	0.015659837	0.022439766	0.036288877	-0.017336376	-0.0287036	-0.097329283	-0.007679796	-0.080793859	-0.014425254	-0.041281193	0.022549772	0.032201256	0.096727629	-0.007014962	0.034140306	0.074675701	0.059096162	0.1320055	0.134523356	0.030024509	0.055769294	0.066905415	-0.005310313	-0.043133017	-0.013300012	0.044808824	0.047607242	0.017041361	0.032996479	0.016218262	0.023437916	0.03865836	-0.035664874	-0.019585961	-8.64E-05	0.013264576	0.014893389	0.079131708	0.017904326	0.025763636	0.022325563	0.017037464	0.00826633	0.059084173	-0.01439438	0.027820485	0.031239975	0.050497982	0.01970969
117	-0.008739993	-0.046439202	-0.065577012	-0.069721883	0.028512596	0.087791036	-0.045593622	-0.017193098	-0.028609779	-0.087175726	-0.016002511	-0.019652204	-0.000881882	-0.043545466	-0.009838858	0.061874497	-0.017018646	-0.067118599	-0.051193156	0.044251299	0.012322178	0.023564708	-0.002043693	0.066755842	0.026784267	-0.001830575	0.022568956	0.022436169	0.008277421	0.008950348	0.025108394	0.009044468	-0.033036711	0.090515717	0.035209496	0.007486394	-0.010996173	0.008230961	0.037770815	-0.022259085	0.041447186	0.067230638	-0.028476992	0.059477738	0.027605269	0.015870558	0.023120786	0.014605934	0.083523269
118	-0.022916726	0.005996363	-0.049639878	0.002825062	0.031787009	-0.067590997	-0.043702532	-0.103515417	-0.004904758	0.017826093	-0.011025548	-0.029891788	-0.058473658	0.080929277	0.015994352	0.009922421	0.040843799	-0.016917632	-0.011845949	-0.006317455	0.011553033	-0.013277231	0.005274277	-0.010734495	0.002924278	0.026130824	0.02743951	-0.006850701	0.002826261	-0.003630243	0.005185553	0.018809855	0.044192249	0.017281756	0.063596532	0.006185202	0.033671505	0.045449979	0.049664391	0.079018404	0.0187577	-0.004300772	0.010550986	-0.006520383	0.000872225	0.041065311	0.071938431	0.032245619	-0.03227446
119	-0.021188097	0.008682676	-0.053444539	-0.001405237	0.026918253	-0.071927706	-0.041867494	-0.105511118	-0.0084966	0.014021432	-0.0090841	-0.036675913	-0.059298856	0.087127102	0.022404995	0.011012593	0.039699374	-0.014231319	-0.010117321	-0.010228526	0.01530344	-0.010910146	0.002001663	-0.010069961	0.010824653	0.027753043	0.030232232	-0.003313113	0.006257441	-0.001475977	0.000955254	0.019048752	0.037833762	0.017627062	0.065005932	0.007062555	0.036996275	0.043560687	0.050541744	0.081917536	0.023572202	0.002641918	0.00930015	-0.000535377	0.009836694	0.045241356	0.075582429	0.034825522	-0.026608683
120	-0.007771817	-0.031318574	-0.112067438	-0.022678428	0.150574693	0.049813364	-0.065162465	0.006121057	-0.031046705	-0.033641296	-0.018758665	-0.062631119	-0.006191862	-0.030127388	0.043908391	-0.028243791	0.004486548	0.003866975	-0.046394241	-0.034694	0.004564781	0.044431446	-0.034807304	0.041972938	-0.003851155	0.050107714	0.101216009	0.087782044	-0.02437978	0.002363455	0.018840729	-0.030422936	0.050611585	0.025190824	-0.03522305	0.02505444	-0.024606087	-0.051560643	-0.026915622	0.070221193	0.066144663	0.003501886	0.02644076	0.010433486	-0.003455791	0.086324085	0.040050375	0.087932516	-0.030005092
121	-0.010350822	-0.070715238	-0.089427409	-0.01482931	-0.073655135	-0.023421496	-0.003044541	0.028973904	-0.020430941	-0.021855029	0.008563378	-0.079362577	0.880386254	-0.008551454	0.043351165	-0.005497353	0.062454504	0.055663185	0.089784639	0.098079778	-0.040152354	0.004077096	-0.03536453	0.021304332	0.004530011	-0.084099745	-0.104711399	-0.012587218	0.182667774	0.128859078	0.19907311	0.0386116	-0.035605225	-0.038467188	-0.009071511	0.002151236	-0.024099219	0.092598944	-0.013852441	-0.02280582	0.027386455	0.003902345	0.10377523	0.047970833	0.007904838	-0.073102406	-0.041910058	-0.059150482	0.00859635
122	0.030335944	-0.022473403	-0.092262096	0.041286822	0.036729801	-0.055305955	-0.091538812	-0.086229132	-0.033480933	0.080229973	-0.039495313	-0.08102676	0.008825055	-0.026496278	0.059031717	0.031890721	0.028229038	0.036015809	0.019699198	0.037464776	0.013303543	0.010925667	-0.030856967	-0.046972149	-0.014691727	-0.00084921	-0.028058249	0.002135649	0.057355844	-0.006455338	0.093340513	0.071956116	0.057647795	0.014137433	0.080989226	-0.00089627	0.044253997	0.05613888	0.017151068	-0.030003293	0.516163292	0.440219338	0.031880829	0.028004229	-0.01312586	-0.005919694	-0.034955078	-0.020166267	0.014168007
123	0.082088691	-0.007112678	-0.05530026	-0.008475019	-0.047083054	-0.056757919	0.001287971	-0.044478871	-0.021844538	-0.036889032	-0.049779259	-0.057153282	0.015673026	-0.028267471	-0.035422081	0.010220967	0.036885969	-0.01034093	0.034847104	0.085173964	0.031962959	0.000960949	-0.021135941	-0.00660521	-0.013057818	0.092722439	0.095095219	0.005791337	0.152097996	0.041573079	0.028787762	0.092743721	0.019378172	0.013111106	0.034845306	-0.03256851	-0.028173051	0.044897249	0.002185107	0.030155797	0.070558405	0.04632943	0.059691456	0.011548537	-0.014684233	0.065093158	0.052976871	0.071809241	0.012609633
124	-0.063168562	-0.033723426	-0.102448026	-0.038065231	-0.038472284	-0.026333217	-0.081400542	0.093100117	-0.035792565	0.048123703	0.046300055	-0.060247548	0.120265094	0.032377506	0.078321198	0.068099299	-0.03196932	0.064137271	0.020047802	0.04866714	-0.054130655	-0.059062357	-0.049874878	0.003708111	0.032902659	-0.004224937	-0.056014552	-0.018265585	0.106546371	0.052631266	0.105394152	0.057194581	0.004153232	-0.022225214	-0.031881794	-0.014274482	-0.057444035	0.042547849	-0.04113192	-0.048276339	0.076402531	0.099844976	0.044253697	0.002920981	0.033936479	-0.077716678	-0.05759091	-0.005026754	0.045056114
125	-0.063164066	-0.004562749	-0.037320964	-0.018800629	-0.033998592	0.047519417	-0.052559093	0.064480479	-0.029190685	-0.017313595	0.033003374	0.01647814	0.081430151	-0.031889288	0.034804241	0.017240092	-0.064951744	0.068398144	0.044100827	0.057610028	-0.033163503	-0.054163028	-0.005604063	0.006904889	0.001835605	-0.00805118	-0.016319341	-0.008045784	0.046323135	-0.00397405	0.028571046	0.00899561	-0.010101135	-0.006046486	0.007174959	-0.050129961	-0.017536006	0.023398649	-0.016546848	-0.032842476	0.049166215	0.105063534	-0.005541416	0.005798531	0.00361429	-0.041426569	-0.036836576	0.00093667	0.056446418
126	-0.017506631	-0.046480267	-0.031141424	-0.057419456	0.010594748	0.055401507	0.018955831	-0.033940442	-0.031204671	-0.06348749	-0.058926573	-0.064278817	-0.026993255	0.021961673	-0.018711905	0.085881962	0.01209647	0.038079253	0.021869051	0.002391331	-0.006021307	0.042996567	0.005470311	0.029152252	0.262120841	0.004619335	-0.013651313	0.069321658	-0.046138858	0.066051142	0.020172496	-0.009618246	0.031512742	0.189648232	0.029954369	0.087252395	0.03535727	-0.003834369	0.014851725	0.079852894	0.033744643	0.056016584	0.036604508	0.049327778	0.268155904	0.046794634	0.0047773	-0.031829639	0.226283647
127	-0.044613756	-0.041558157	0.067740204	-0.006102838	0.008281018	-0.04661785	-0.002618004	0.012162114	-0.025112057	-0.075803706	0.335454018	0.012150424	0.01559779	0.030288884	0.005683129	0.083355412	0.042982479	0.045874417	0.042326937	-0.005136461	0.058064441	0.00322672	-0.001099797	0.063124134	0.017087222	-0.01886987	-0.022988065	0.049131145	-0.002590128	0.052351604	0.024775377	0.00903068	-0.01815318	0.015908925	0.067012124	0.069615708	0.059220257	-0.034027368	0.051271023	0.028910058	-0.008153393	0.004222473	-0.000717922	0.031052634	0.015354397	-0.003084108	-0.033502814	-0.008605108	0.030943227
128	0.011584506	-0.009940471	-0.021203983	0.060204319	-0.053635177	-0.017447581	-0.050913793	0.001748079	-0.009668603	-0.011624738	0.334297602	-0.056256745	-0.015778901	0.017001795	-0.012179565	0.126146087	0.070875835	-0.056370948	0.008183601	-0.017891503	0.019664728	-0.000270703	-0.01374843	0.081121414	0.016888491	-0.025985214	-0.03531747	0.06255282	0.011682822	0.045661898	0.026066379	0.009044768	-0.010051976	0.019008886	0.022015027	0.008763607	0.031461486	-0.020818512	0.050008198	-0.009276836	-0.026654544	0.004130151	0.009937108	-0.024266177	0.017922311	0.003101727	-0.044342487	-0.014443538	0.038512384
129	0.02177703	-0.035395104	-0.099969735	-0.080066078	-0.067810411	0.156189813	-0.015927875	0.077169578	-0.012990075	-0.051551051	-0.021558282	-0.05000137	0.003564833	-0.012283577	0.011526955	0.002581969	0.009135591	0.004153232	-0.045469528	0.029544318	-0.027178198	0.033225484	-0.021539098	0.020445263	0.063898674	0.019854466	0.029569497	0.084024742	-0.051015107	0.058301839	0.074566294	-0.047375006	0.027806997	0.061017827	-0.026956087	0.040876472	-0.012508385	-0.060638416	-0.019712753	0.057312681	-0.007523629	0.013684219	0.017682215	-0.01652107	0.064081219	0.033299222	0.007775348	0.008305297	0.014334665
130	-0.0753412	0.015289352	-0.05662753	-0.001927992	-0.090229227	-0.065001801	-0.000677756	-0.03495238	-0.033174294	0.074152046	0.004971235	-0.00751044	-0.027047509	0.010840839	0.009325929	0.046030584	-0.019135744	0.012486738	0.057887591	0.000421708	0.015419142	-0.023031528	-0.032784925	-0.024106713	-0.003531327	0.00296894	0.018323669	0.000633328	0.005415457	-0.015512728	0.059276909	-0.007225083	0.08636575	-0.00173016	0.004149035	0.038356217	-0.00577102	0.043037932	-0.022977873	0.012122248	0.034860892	0.043831656	0.003988972	0.036610803	-0.004944924	-0.01391299	0.032283087	0.025896423	0.001173468
131	-0.064199085	0.02973016	0.113171032	-0.039414982	-0.074192278	-0.01076387	-0.009966249	0.018434275	-0.027671878	-0.056656006	-0.027195283	0.326797087	-0.026546336	0.00634077	-0.061147982	0.032060076	-0.016080745	0.014690462	0.020081373	-0.062284315	-0.009192308	0.029503852	0.020176093	-0.052655311	-0.021758212	-0.03079372	-0.019056911	0.059340455	-0.046756033	-0.041933138	-0.070467049	0.021261768	0.017381571	-0.014955802	0.016887292	0.008637115	-0.007717264	-0.038076921	0.024769083	0.03688477	0.018549377	0.043375145	-0.037328758	0.045837549	-0.025087178	-0.06055119	-0.012439744	-0.025317382	-0.010136804
132	-0.082310268	-0.09191739	-0.023586655	-0.130629437	-0.07421386	0.105307226	-0.051381096	0.234743046	-0.028225506	-0.126162939	0.028648081	0.060326315	-0.007414222	-0.005598667	-0.021266031	0.002775904	-0.046109783	-0.022680826	-0.07145231	0.02846134	0.018133331	0.056403854	0.01483404	0.035430108	0.028764682	-0.049649769	-0.024824601	0.005156478	-0.037200766	0.00220519	-0.00813271	-0.030687611	0.014274116	-0.014338927	-0.02718779	0.009466809	-0.023913077	-0.020647357	-0.035054593	0.054101514	-0.007436103	-0.050712365	-0.051396383	0.017298242	0.025542125	-0.038333203	-0.049704623	-0.024274869	0.036236122
133	0.160265444	-0.019383933	-0.052993423	-0.029471846	0.011407956	0.018013733	-0.0484394	-0.016953002	-0.020282568	-0.049479514	-0.059709506	-0.099006356	-0.007877627	0.063104051	-0.015132052	-0.022800125	0.037490254	-0.043042794	-0.031586545	0.00299172	0.026289089	-0.00130782	-0.022127797	0.017196329	0.220689509	-0.000845613	-0.035077674	0.108229439	0.006389328	0.053775991	0.053440577	-0.014763965	0.002212084	0.200144697	0.061626309	0.025603273	0.031169235	0.040287473	0.065890179	0.002561587	0.108831626	0.081942415	0.032629292	0.048544844	0.222148967	0.016323472	-0.023459264	-0.005690989	0.199217587
134	-0.058079494	-0.050554699	0.009795329	0.006182504	-0.017634622	-0.069128389	0.037120968	-0.111863012	-0.016870272	-0.0164854	-0.071513758	-0.023554882	0.010006349	0.03640248	0.021054345	-0.06152596	0.009830999	-0.050484259	-0.037538279	-0.024986763	0.068221595	0.033069617	0.016825245	0.038698226	0.064806901	0.015229403	-0.025387223	-0.051590318	0.058749957	0.009516866	0.010351955	0.001630279	0.015094818	0.055754307	0.057909173	-0.003120077	0.058736469	0.000923181	0.019715684	0.02470194	-0.000230836	-0.029141826	0.013057152	0.108566951	0.058924109	0.00271026	0.037520528	0.006978926	0.018967222
135	-0.025869212	-0.03079432	-0.109202177	-0.066633313	-0.00564213	0.304656134	-0.14008249	0.133591749	-0.029351948	-0.093131956	0.04593047	-0.002304771	-0.000453547	-0.049927333	0.057201775	-0.004947921	0.015758153	0.048444729	0.016592343	0.07298454	-0.045881078	-0.041980798	-0.017363952	-0.019326681	0.033916396	-0.032686609	0.048748371	0.136190537	-0.067696208	-0.051593915	-0.046502449	-0.042561403	0.044219226	0.045720049	0.021272559	0.048456719	-0.008865287	-0.041459541	0.040433749	0.006899794	-0.000794657	-0.002890472	0.000149839	-0.015538206	0.035056626	0.005338723	-0.004010919	-0.063495883	0.031172532
136	-0.011228175	0.116220037	0.14251905	-0.064548587	-0.085705478	0.292801225	0.069500606	0.104498515	-0.032481284	-0.078703738	0.005877064	0.044046273	-0.035292891	-0.047629789	-0.013071906	-0.003501652	-0.012483806	0.127676285	0.027402641	0.006435189	-0.045392493	0.014479142	0.001320643	-0.074915862	-0.010286976	-0.035922355	-0.004393393	0.060809204	-0.064653798	-0.059724494	-0.02664735	-0.061545743	-0.019137842	0.034929234	0.010375335	-0.006174777	0.006520616	-0.067892541	0.025067329	0.065381512	-0.001689395	-0.010063367	0.007767855	0.068056135	-0.007444196	-0.07014902	-0.00245824	-0.037256219	0.031448297
137	-0.061369194	-0.028944594	-0.066065596	-0.07712708	-0.061359901	0.010368441	-0.052573181	0.193434609	-0.022607389	-0.053187658	0.002130553	-0.010457531	-0.026908727	0.046626777	-0.039377214	0.0454245	0.03761285	-0.009294821	0.008120355	0.043975534	-0.013066211	9.17E-05	-0.029028223	0.065735211	0.056090321	0.003107722	0.046341719	0.075152295	0.013428536	0.01654888	-0.005919694	0.013344308	0.016274314	0.038418564	-0.029869607	0.119898206	-0.037661474	0.007210329	-0.004962309	-0.000933738	-0.017140942	-0.030090519	0.001786746	-0.00475009	0.050313938	0.025916506	0.009969481	0.010605839	0.044940113
138	-0.048122569	-0.020805623	0.091259384	-0.001418126	-0.051731198	0.037129062	0.050163766	-0.047637283	-0.007764623	-0.026107809	-0.070920863	-0.010299266	-0.026324824	0.051573466	0.015049856	-0.017305202	0.029364771	0.03757718	0.037860439	0.003059762	0.024122533	0.001633277	0.015077133	0.009390074	0.051353753	0.044233614	0.019578401	0.078609252	-0.03397821	0.036180069	0.001687231	0.01403462	-0.012085146	0.06039076	0.007319137	0.066106895	0.030173183	0.00449554	0.037866134	0.05019464	-0.073166851	-0.033762993	0.040465222	0.068724267	0.055899084	0.043313098	0.016086674	0.038962601	0.069678954
139	-0.056873021	-0.047113628	-0.012408271	0.021435021	-0.037710033	0.063493719	0.010767401	-0.003076614	-0.025772694	0.035904004	-0.078394401	0.030111435	0.008765406	-0.013148341	-0.002319758	0.006718448	-0.003966257	0.000947461	-0.037715129	-0.010053475	-0.03932236	-0.009245363	0.01941504	-0.007447493	0.03377132	-0.04113162	0.005933117	-0.009096989	-0.049113226	-0.025349455	-0.060161522	-0.019615635	0.052480494	0.072283737	-0.000154402	0.034797646	0.00514209	-0.028090621	-0.028345404	0.068365772	-0.042332998	-0.031766093	-0.013828462	0.083596707	0.03108081	-0.011619042	0.018296393	-0.019906688	0.028473629
140	-0.054830559	0.042716605	0.183831384	-0.06622566	-0.077699293	0.01052251	0.015044461	0.108886779	-0.020112313	-0.039732411	-0.061454621	0.112918647	-0.056123659	0.039012958	0.006958544	0.030574841	-0.064918173	0.007565527	-0.018434341	-0.001945677	-0.021424895	-0.01486438	0.012306292	0.082595559	0.08199547	0.010923269	-0.002452545	0.045298907	-0.057286069	-0.008941721	-0.002360524	-0.013848844	0.028665466	0.068792908	0.0147636	0.069082162	-0.030803612	-0.04445699	-0.012682537	0.021566309	-0.024435533	-0.025254436	0.026521391	-0.000765282	0.082284424	-0.042457092	-0.02296978	-0.009351473	-0.000768279
141	-0.008980389	-0.059555138	-0.084013418	0.001119214	-0.021314589	-0.035139421	-0.063604391	-0.065317732	-0.003631142	-0.016334628	0.02291576	-0.032236093	0.021117291	0.034744292	0.026951225	-0.023706253	0.092023434	0.013299346	0.042951605	0.022196972	0.030384203	-0.014557441	-0.033887687	0.071303871	0.016009339	-0.050380847	-0.00523148	0.096895187	-0.024843485	0.041271236	0.029869241	0.034235924	0.001305955	-0.040182628	0.031031952	-0.015844845	0.044841197	0.091734779	0.08349929	0.044325636	0.015349301	-0.020584711	0.235816433	-0.003437807	0.015979065	0.00871355	-0.017023142	-0.024367491	-0.024190641
142	-0.014562537	-0.053113021	-0.084487914	-0.028085825	0.034288679	-0.061790635	-0.051096938	-0.030145073	-0.013682486	0.015539339	0.009140087	-0.067506469	0.035008067	0.039803085	-0.032686909	0.030194465	0.154862543	-0.030909422	-0.018069851	0.02842627	-0.000416978	0.037534317	-0.007759828	0.026882284	0.055757604	0.014799269	0.012596445	-0.006477219	0.056191635	0.046330029	-0.029556074	-0.014122811	0.040309354	0.001374597	0.019703695	0.050505775	0.299323673	0.000918685	0.183900925	0.019589792	-0.003001978	0.009905935	0.021671819	0.039821969	0.051790182	0.012921068	0.028258413	-0.001538323	0.038542059
143	-0.078511901	-0.010120918	0.039907397	-0.049365012	-0.049452837	-0.07413143	0.004664297	-0.037271806	-0.036344995	-0.050112576	-0.011287824	0.044651758	0.016389116	0.064705588	0.070426518	0.075633985	-0.0489088	0.073268099	-0.011682588	0.005338123	0.01416381	0.008806471	-0.026591597	-0.021318486	-0.014789144	0.053428587	0.028879784	-0.034140971	0.053640507	0.037394336	0.026524389	0.004288716	-0.032684811	-0.002453445	0.024494816	-0.041854905	-0.000854605	0.06200039	-0.001461589	0.026402692	0.037223481	0.030871288	-0.001629146	0.012371036	-0.015777103	0.048358103	0.060290346	0.016021929	0.016411597
144	0.038357716	0.037369757	0.112404285	-0.022198537	-0.107945946	-0.116875944	0.116319852	-0.09842515	-0.019074596	0.011636961	-0.101065303	-0.015011854	0.099101309	0.071015816	-0.014775356	0.008628123	0.00305107	0.269412734	0.253308942	0.018564964	-0.026771744	0.016925659	0.008874813	0.055754007	-0.014012205	-0.010384993	-0.046213195	-0.022084634	0.002276829	0.026253419	0.027939784	0.073806141	-0.005305517	-0.035089064	0.026548668	0.02574715	-0.008271192	0.120132007	0.005167868	0.027498859	0.030232532	0.023348292	0.032453941	0.060606577	-0.009998922	-0.012050375	0.035103386	-0.042258361	0.00899501
145	-0.035910365	-0.022639462	0.027282443	0.063147514	-0.03462416	-0.104420347	-0.02019774	-0.102356604	-0.018536854	0.102303483	-0.028488383	-0.11045541	0.20094082	-0.012403475	0.060036162	0.010442778	-2.91E-05	0.066921301	0.125197695	0.102102054	0.020160506	0.035872231	-0.006974496	-0.011491051	0.024300881	0.034951116	0.00337929	-0.007926486	0.296823801	0.065417781	0.086364251	0.048060756	-0.001149854	-0.006033597	-0.00047363	0.075339636	0.04195975	0.038521676	-0.018342919	-0.032829587	0.020342151	0.000369552	0.103009082	-0.033666475	0.020652687	-0.000126825	0.008400316	0.023295537	-0.044310415
146	-0.048699578	0.03160926	0.015238096	0.005879163	-0.027195583	-0.071772738	0.042776554	-0.072901277	-0.008128813	-0.037006532	-0.07000814	-0.016090336	-0.060952848	0.053231055	0.092790181	0.025213604	-0.008881173	-0.036103101	-0.00496111	0.018869804	0.078346376	0.06681729	0.023544925	-0.000550964	-0.015197097	0.112716319	0.129347962	-0.010606804	0.032376307	0.021237789	-0.058904691	0.018246035	0.020218357	-0.031379122	-6.81E-05	-0.014596408	0.002036134	-0.011404425	0.002812473	0.03514595	0.003828608	-0.004758183	-0.044494458	0.008025935	-0.019590157	0.164042829	0.079887364	0.092973625	-0.017515323
147	-0.016678136	-0.100771853	-0.104905934	0.033857047	-0.041675058	0.04186473	-0.093222479	-0.032899128	-0.023778792	-0.035098956	0.002661701	-0.104737177	0.134194237	0.007147982	0.01148559	0.008499532	0.061979708	0.040610298	0.039829463	0.161237816	-0.012428653	-0.058008754	0.005766758	-0.005027953	0.006928269	-0.007853348	-0.031976514	0.02290437	0.076741242	0.144239286	0.035047034	0.063675065	-0.000539274	0.063849516	0.005563831	-0.012582422	-0.006165185	0.126387982	0.067501608	-0.012746083	-0.050660809	-0.005085204	0.04339193	-0.013902199	0.006472358	-0.010476415	-0.000885179	-0.004611607	0.02163555
148	-0.063338817	-0.027296297	-0.036325212	-0.101336272	-0.039387405	-0.030014983	0.052930711	-0.027738421	-0.012659157	-0.091442894	-0.001328802	-0.039774376	-0.018450228	0.014862516	0.030373112	-0.010601109	-0.023946049	-0.048294923	-0.021834946	0.021362483	0.03561505	0.071331747	-0.014610796	0.028012022	-0.008873679	0.115421816	0.138118796	-0.052593264	0.00837304	-0.000211653	0.015095118	-0.012673845	-0.021555284	-0.032078727	-0.031413593	0.003751274	0.040069559	0.039185311	-0.020552338	0.054770545	0.02026092	0.000394731	-0.018378888	0.037972244	-0.014330834	0.085664347	0.16176147	0.104085466	-0.049712116
149	-0.017140043	-0.109320876	-0.096535859	-0.031833835	-0.017769207	0.129935462	-0.108581705	0.047616534	-0.026262477	0.050524359	-0.023019238	-0.037416283	-0.027158715	-0.010445841	-0.026858071	-0.00026231	0.034596218	-0.024867765	-0.002770575	0.081926529	-0.004164988	-0.006755682	-0.010124515	0.059632706	0.008062504	-0.045026505	-0.048825471	0.060962674	-0.032045455	0.075888169	0.030860797	-0.034257872	0.057311182	0.035827569	0.010528805	0.071870389	0.066263362	-0.018152281	0.068742251	0.0070098	-0.029415194	0.004774603	-0.004741397	0.000320394	0.001860483	-0.000510199	-0.041889076	-0.064875609	-0.03511694
150	-0.019451975	-0.008415669	-0.009783105	0.044277976	-0.033701545	-0.029756004	0.032546263	-0.021201286	0.026439261	0.048957293	0.001696823	-0.005145153	-0.046815382	-0.049788252	0.007009201	0.009450023	-0.044224088	-0.012069559	0.027478776	-0.01838848	0.059922559	0.030410281	0.000332684	-0.033340053	-0.093635827	-0.03935773	-0.028152968	-0.060208581	-0.027972822	-0.049433054	0.019291246	0.037171925	0.002007358	-0.1047102	-0.009979138	-0.045470127	-0.047778462	0.0598749	-0.048491855	-0.016690426	-0.033961724	-0.035206264	-0.088775764	-0.045406581	-0.09387892	-0.019954047	-0.01259741	-0.059100425	-0.053496695
151	0.049218071	0.047272427	-0.066676176	0.033885822	-0.054415413	-0.063239002	-0.001362373	0.04938413	0.001894654	0.108050491	0.012586553	-0.024794927	-0.034648739	0.023670218	0.04386283	0.051730532	-0.027588249	-0.031187285	-0.037820639	-0.017820464	-0.040598374	-0.01903413	-0.046983539	-0.009255554	-0.025604238	0.012393218	0.004869922	-0.044636837	0.049848434	0.053394416	0.031032251	-0.037917157	0.02917773	-0.014545451	-0.03005455	-0.060225067	-0.098819015	0.035543112	-0.05324431	-0.071668127	0.036623692	0.021013879	0.009263282	-0.017065706	-0.024676827	-0.055990872	-0.060020042	-0.00490206	0.01357721
152	0.016288402	0.064248776	0.135346156	0.017236795	-0.044249267	-0.066267624	0.078289125	-0.115067584	0.014082579	0.026385307	-0.062055609	-0.003562201	-0.016289067	-0.010536364	-0.069618771	-0.06153825	0.011095622	-0.028789027	-0.025313485	-0.072989702	-0.049266696	-0.038449803	0.030539771	0.102744408	0.096930257	-0.072677068	-0.070091469	-0.076183183	-0.043521786	-0.008797844	-0.026477994	-0.017003659	-0.02205436	0.115437703	0.043957249	0.041772409	-0.019380336	-0.019094079	-0.008069464	-0.04330597	-0.028122394	-0.050223181	-0.062399417	-0.0344596	0.102007635	-0.036567106	-0.014313149	-0.028680519	0.057475142
153	-0.033958726	0.000274833	-0.032483382	-0.052376848	-0.039908362	0.127056413	-0.083687895	-0.029217062	-0.017968538	-0.03322585	-0.061971081	-0.017098079	-0.005563597	-0.02800939	0.029852156	0.016544384	0.01128656	0.043760317	0.02861421	0.063937342	0.071273297	0.04527253	0.017855168	0.025682106	0.005928321	-0.014492996	0.01810006	0.017754454	-0.073657533	0.027465887	-0.004153897	-0.004894866	0.042833506	-0.010360114	0.007543346	0.010359748	0.036569138	-0.001984044	0.020107151	0.054355997	-0.022610986	-0.010554349	0.00961788	-0.004686843	0.004833952	0.025341296	0.034081256	-0.001887226	0.00627033
154	-0.001150753	-0.025442376	-0.046282736	-0.067346705	-0.011888813	0.030044892	0.095113803	0.028809943	-0.016444934	-0.100549142	-0.051721906	-0.026215418	0.030755887	0.001819119	0.034993679	0.013705201	0.021642145	-0.022179653	0.000768813	-0.035415186	0.01576145	0.056798618	-0.013608149	0.071897665	0.057464352	-0.002647679	-0.031559269	0.030876684	0.028635791	0.04367399	-0.019336573	0.011419646	-0.011720656	0.097147272	0.022368127	0.006243652	0.037028647	-0.028978166	0.061959925	0.044174564	0.028499407	0.033320204	0.030188769	0.047594053	0.05700844	-0.011123264	0.006235859	-0.051865783	0.078981835
155	-0.068563969	-0.065934008	-0.080389803	0.000486453	0.028384305	-0.075782125	-0.059235909	0.004173315	-0.011606153	0.087420252	-0.006553954	-0.056810974	0.240113575	0.08561369	0.07292579	-0.000609714	0.019777132	-0.01585114	0.025931793	0.003048972	-0.006108533	-0.019978627	-0.042181926	0.038535464	-0.058152332	0.013789729	-0.049066466	-0.004294477	0.105832979	0.016696355	0.119471669	-0.039925747	0.015783332	-0.047519183	-0.005460785	-0.017541701	0.017074033	0.057157413	0.013913224	-0.052075605	0.039190707	0.038371804	0.072164438	0.083291567	-0.051053175	-0.071407049	0.002136249	-0.034045053	-0.027270819
156	0.016473045	-0.025269723	-0.108891641	0.0113561	-0.048746638	0.011808715	-0.071137878	0.112088354	-0.010100535	-0.015887409	0.346528391	-0.048495152	0.051678377	-0.000774873	0.010372937	0.062081321	0.065868298	-0.005087902	-0.015339176	0.078296319	0.020722527	0.019834383	-0.042272449	-0.009864936	0.001665649	0.025297833	-0.00478426	0.044882562	0.085737485	0.037994125	0.02308062	0.002121861	0.004307001	-0.045162289	-0.051945815	0.029081512	0.031242373	0.028761984	0.027443107	-0.014071555	-0.017722447	-0.02226568	-0.020076643	-0.013844348	0.002273831	-0.00946088	0.000449584	-0.009129362	-0.010655063
157	0.040532365	-0.071972668	-0.108135984	-0.086742595	-0.05746142	0.358501399	-0.085811587	0.194992084	-0.022539646	-0.104515666	0.00145343	0.019404849	-0.003430912	-0.027579257	0.01921571	-0.00175354	0.037148545	0.058874951	0.027980249	0.058408548	-0.007358769	0.015801616	-0.006188865	0.027601971	0.03657873	-0.065139384	-0.049784655	0.137575958	-0.114407845	-0.012752378	0.054056552	-0.079164146	0.053478944	0.045615737	-0.070237445	0.061015129	-0.020355406	-0.076785371	0.023729568	0.014989008	-0.056976733	-0.029065092	-0.001763432	-0.006384898	0.035484362	-0.096173767	-0.055830208	-0.114144669	0.085549844
158	0.005389979	-0.003578687	-0.011117869	0.066991742	0.001462122	-0.043966307	0.067497111	-0.056055017	0.029680102	0.04017387	-0.011662206	-0.025420794	-0.025059302	-0.008878475	-0.048381549	-0.073607176	0.005092033	-0.05426554	-0.016526165	-0.029512911	-0.029519205	-0.050305911	0.009638862	-0.022331324	0.034210446	0.031027455	-0.007567391	-0.063884353	0.006978027	-0.020653952	-0.023756011	-0.063549238	0.000672595	0.071233131	0.017523051	-0.01392438	-0.041451748	-0.070747311	-0.006837213	-0.034199421	-0.015397926	-0.038137169	-0.042971155	0.037002869	0.032796849	0.002759718	0.013308638	5.36E-06	0.05008823
159	-0.023350157	-0.049131511	0.013027478	0.00622237	-0.036216404	0.013910826	-0.045944923	0.009377185	0.004238659	0.003772256	0.047279022	0.03224352	0.01291927	0.0009016	-0.074993496	-0.075212909	-0.01502894	-0.048954661	-0.065377681	0.065394701	-0.012822518	0.011827599	0.002499839	0.009581911	-0.052310005	-0.012929227	-0.035030614	0.022191277	-0.056238761	0.008067	-0.029618121	-0.00833234	-0.023172708	-0.053062664	0.008787887	-0.018615986	-0.034757546	-0.012763768	0.007944105	-0.003243872	-0.058609742	-0.066026029	0.028526384	-0.04440993	-0.050531319	-0.056945559	-0.051397881	-0.002983693	-0.07324988
160	0.017529345	-0.042196614	0.024112342	-0.025150124	-0.034708388	0.029145657	-0.026560124	0.045149035	0.007023588	0.044119711	0.067408687	0.017045258	0.016874703	-0.022596598	-0.058588161	-0.042101295	-0.019479851	-0.05393762	-0.021625125	0.120001018	-0.073883241	-0.038166544	0.005816816	-0.013597059	-0.021539398	-0.076650186	-0.049484011	-0.017481152	-0.023233556	-0.022986266	-0.067694409	-0.013208889	-0.00346868	-0.059322536	-0.013433398	-0.031366832	-0.009733048	-0.031473542	-0.019065604	-0.017058812	-0.05273894	-0.062815462	-0.018913933	-0.068865812	-0.019760712	-0.04490301	-0.059892351	-0.048934279	-0.038010078
161	0.011359697	0.010371738	-0.046222187	0.00134792	-0.017361554	-0.060129749	-0.01112866	-0.099140042	0.023519147	-0.011849546	-0.016971886	-0.063930214	-0.008235822	0.006668091	-0.030068338	-0.049441447	0.094061099	-0.029354945	0.001999865	-0.070469747	-0.01556878	-0.009433903	-0.010248909	0.070681301	-0.041435861	-0.093992823	-0.070018931	0.093080334	-0.026636559	-0.059801828	-0.031725927	0.117889616	-0.069759651	-0.03505909	-0.017687677	-0.036046749	-0.059530559	-0.007210095	0.088835647	-0.053342326	0.01674851	-0.014290668	-0.021997708	-0.010444942	-0.038699491	-0.035536883	-0.028818702	-0.073406347	-0.040029758
162	-0.062532204	0.057148121	0.160593964	-0.034768637	0.000790694	-0.078369522	0.090767803	0.028081863	-0.011852544	0.008962938	-0.009247761	0.089468409	-0.004023208	-0.057540553	1.77E-06	0.006805374	-0.062085284	-0.000455345	-0.0251783	-0.046039343	-0.032212413	0.007760661	0.017267369	0.010090578	0.127285717	0.004711357	-0.06878578	-0.056149437	-0.011889412	-0.070486533	-0.046986237	-0.044428514	-0.007128265	0.065134822	0.015042662	0.016369333	-0.043932137	-0.105044116	-0.09412591	-0.020718397	-0.060442083	-0.047853399	-0.059391177	-0.004210549	0.130873363	-0.038347291	-0.041950823	-0.013115968	0.07357174
163	0.00745642	0.063184682	0.156521631	-0.005641231	-0.078619509	0.071426167	0.123938766	0.065402794	0.008230061	0.009679028	-0.017470062	0.054643753	-0.029058198	-0.057569328	-0.004496206	-0.021953945	-0.049770567	0.210100123	0.196869385	-0.02744647	-0.063419149	-0.012805133	0.016174499	-0.033034013	0.044151184	-0.050650318	-0.088819527	-0.033832234	-0.088213743	-0.074665275	-0.001152552	-0.044882927	-0.035249128	0.040951108	-0.008502595	0.044964692	-0.025552082	-0.104328026	-0.057337026	-0.037134223	-0.086009119	-0.054266739	0.007511573	-0.010198252	0.044972185	-0.073278356	-0.047087251	-0.033362534	-0.038506155
164	0.030421072	0.079232722	0.165121011	-0.044500453	-0.023519213	-0.013933972	-0.014306855	0.057934351	0.008423097	-0.038757042	-0.010147595	0.413542946	-0.100478702	0.009768052	-0.089111478	-0.025698058	-0.06255948	-0.035086966	-0.04161391	-0.083756836	-0.022790533	-0.017826159	0.052333919	-0.037310173	-0.085049636	-0.084508297	-0.0503191	-0.073223503	-0.073016979	-0.014350917	-0.095557491	-0.001806895	0.011019187	-0.056646114	-0.025547886	-0.001875237	-0.019400119	-0.090833812	-0.05533503	-0.040878336	-0.082410982	-0.088656765	-0.062951247	-0.080661072	-0.087314508	-0.099794085	-0.044766027	-0.058388531	-0.05853091
165	0.034508692	0.044268085	0.21166599	-0.043285887	-0.021559781	-0.040917902	0.029684299	-0.025340163	-0.004834018	-0.061484595	-0.023191891	0.407947309	-0.117672966	0.003853187	-0.062358651	-0.035124434	-0.043893769	-0.088354023	-0.071258076	-0.08083972	-0.009232474	-0.029593542	0.061635601	-0.05769672	-0.049039189	-0.074674568	-0.060915979	-0.108613777	-0.076484427	-0.029629811	-0.048693284	-0.042092003	-0.015539106	-0.000524287	0.025891927	-0.018005406	-0.024038071	-0.049077257	-0.022516866	-0.042856053	-0.095348869	-0.077971761	-0.073441717	-0.030178944	-0.052580974	-0.081554012	-0.071324319	-0.070262323	-0.004962908
166	0.027463489	0.19375114	-0.042461888	-0.039477329	-0.009664107	0.008965935	-0.032268165	0.072640733	0.017809007	-0.064273421	-0.037153707	0.009421847	-0.085346683	-0.033518701	-0.053229622	-0.060259238	-0.052747932	-0.078905766	-0.042443304	-0.011802187	-0.011063615	-0.001630045	0.00096005	-0.072296991	-0.003305319	-0.064907082	-0.009010363	-0.074478534	-0.038837673	-0.045294177	-0.060207682	0.004386733	0.009444927	-0.037576946	-0.037869497	-0.072296392	-0.041404988	-0.010366409	-0.033179989	-0.012019502	-0.025140832	-0.055115917	0.001235515	0.002572977	-0.005995829	-0.04709954	-0.072729823	-0.047619298	0.003846892
167	0.025949778	-0.01568658	-0.061213926	-0.048865337	-0.026500775	0.078640126	-0.014947409	0.045056713	0.010762006	-0.044824477	-0.010468921	-0.039550466	-0.060364449	-0.031201673	-0.012498794	-0.021656598	0.026077469	-0.017105872	-0.01182137	-0.021296605	0.00263922	-0.017828257	-0.027156017	-0.025607235	-0.015566382	-0.074933547	-0.037977705	0.054678523	-0.01172725	-0.004988986	0.019043357	-0.04830991	-0.013457078	0.013049958	-0.052577977	0.007380285	0.03071662	-0.056252849	-0.061721693	0.012643504	-0.030378873	-0.047265599	-0.032201022	-0.017455974	-0.015171019	-0.006900759	-0.06775256	-0.044025357	-0.003412928
168	0.006061707	-0.032382368	-0.084294279	-0.021826853	-0.004995581	0.078650617	-0.057075049	0.086886107	0.025456997	-0.020978276	0.037745037	-0.004105638	-0.048755331	-0.010228526	-0.054413614	-0.034202419	-0.008601511	-0.0173082	-0.005639133	-0.039907762	-0.038317916	-0.00781528	-0.02278274	-0.037088962	-0.039285192	-0.05215144	-0.06084524	0.062244083	-0.04459727	-0.01146947	-0.012975388	-0.034679013	-0.009509438	0.013592497	-0.026603587	0.00302799	-0.044078712	-0.016445234	-0.026383275	-0.021077791	-0.011640324	-0.016715604	-0.042193017	-0.036492769	-0.034846271	-0.072970518	-0.060825456	-0.075512055	-0.054798187
169	-0.09553561	-0.049916243	-0.069905327	0.003415859	0.377782786	-0.030820997	-0.04406942	-0.039291787	0.008561579	-0.052664603	-0.003305319	-0.025683071	-0.099701764	-0.009140752	-0.007995427	-0.017259641	-0.089342582	-0.087514738	-0.049349725	-0.080532481	0.018102757	0.046796432	0.011717593	-0.043024209	-0.070545882	0.337543539	0.354068772	-0.08244905	-0.003712373	-0.039963515	-0.097547198	-0.022843888	-0.052687983	-0.043844911	-0.038072125	-0.060049117	-0.021815463	-0.058559685	-0.050620943	-0.021905386	-0.003955166	-0.002539471	-0.076858808	-0.091589169	-0.072597935	0.344178092	0.367496142	0.373027334	-0.047645076
170	0.038923334	-0.018461618	-0.056540304	0.044234513	0.020310978	-0.028522554	-0.020063454	-0.001984644	-0.016487199	0.01773587	-0.005369662	-0.048390841	0.036885369	-0.028337012	0.00643369	-0.002298476	0.008511522	-0.000514395	-0.000337546	0.054990557	-0.000242227	-0.013367454	-0.035038707	-0.07126527	-0.014829909	-0.05834207	-0.027983612	-0.003003776	-0.004606212	0.02458444	-0.017250649	0.004886408	-0.04123833	0.005486497	-0.02311096	-0.024976572	-0.004194063	0.043763614	0.009457816	-0.009498048	0.004089386	-0.015776803	0.028337545	-0.030339907	-0.014540955	-0.016273181	-0.053395681	-0.048290127	-0.026831393
171	0.072392244	-0.021491139	-0.003917698	-0.03743157	-0.057311548	0.135936354	0.057458956	0.212593101	0.006447179	-0.047543163	0.091732082	0.013382975	-0.004557953	-0.063821406	-0.036818592	-0.070769791	-0.043785561	0.005288066	-0.050080803	0.146133374	-0.060094379	-0.030975066	-0.035727221	0.017536539	0.003954501	-0.07637532	-0.090708819	0.045788091	-0.029343255	-0.036544625	-0.005170032	-0.062414404	-0.044799898	0.005542849	-0.073279855	0.034137009	-0.042764331	-0.043435759	-0.012406172	0.020246533	-0.056081994	-0.026467803	-0.050242665	-0.019110565	0.007329328	-0.103791782	-0.087496753	-0.112505065	-0.018262288
172	0.022014727	-0.018238308	0.021361883	-0.061419551	-0.008302665	0.221230848	-0.011220981	0.176261627	0.007465412	-0.059719698	0.062742858	0.022807553	-0.045252213	-0.052800687	-0.047505395	-0.066346457	-0.054046727	-0.025510118	-0.028312732	0.151088755	-0.066524805	-0.025168409	-0.007893813	0.008658696	-0.011627136	-0.055032887	-0.065216419	0.03095132	-0.079933591	-0.045528877	-0.003513342	-0.057459022	-0.038035556	-0.020466911	-0.034379868	-0.005386748	-0.040894822	-0.056782798	-0.050972244	0.022435269	-0.051658659	-0.029493127	-0.030922011	-0.043311365	-0.006230529	-0.053399578	-0.053598009	-0.08797035	-0.065660341
173	0.051198485	-0.001504452	-0.028516559	-0.039258815	-0.049242716	0.128256591	0.015940998	0.165541852	0.009301949	-0.047774266	0.09863041	0.021558216	-0.006598017	-0.079694694	-0.051734195	-0.055997166	-0.03571673	-0.067088625	-0.072764294	0.160161133	-0.040746149	-0.015138347	-0.012441842	-0.002486716	-0.019154628	-0.075116691	-0.056782498	-0.022119404	-0.026807713	-0.019537402	0.014497426	-0.048280235	-0.043647679	-0.013522722	-0.072234045	0.02752134	0.00414394	-0.003231282	0.006090782	0.036615299	-0.05950538	-0.050428207	-0.028340609	-0.053711912	-0.016737485	-0.067418045	-0.07048953	-0.079217201	-0.047862391
174	0.040068959	-0.009973743	0.000789495	-0.031979511	-0.080696442	0.155115228	0.02343312	0.166436591	0.008387727	-0.03166298	0.076434304	0.031284936	-0.043478623	-0.055815521	-0.007211594	-0.070318975	-0.062488441	-0.045869687	-0.107197483	0.142221404	-0.058153831	0.01555103	-0.017080394	0.002664399	-0.027517509	-0.060707956	-0.057164673	-0.023884901	-0.069966475	-0.043542468	0.022521596	-0.10016457	-0.033282502	-0.00411523	-0.045268999	0.01341235	-0.031566163	-0.067671928	-0.017382237	0.037935675	-0.058717051	-0.036232291	-0.062667388	-0.042921097	-0.027654193	-0.073546328	-0.046716766	-0.077471187	-0.061652153
175	-0.018402568	0.046051267	0.047876113	-0.018731088	0.001505286	-0.034559115	0.090099072	-0.005999426	0.011101617	0.038088845	-0.054821267	0.006864424	-0.034060939	-0.00362125	-0.04759352	-0.012910643	-0.035938841	-0.124026957	-0.054896803	-0.025426189	-0.043415676	-0.058881911	0.021387062	0.052304843	0.04138304	0.016705347	0.003329533	-0.017553091	-0.011494049	-0.045404183	-0.07117145	-0.031476839	-0.020140489	-0.011191007	-0.032871851	-0.024628568	-0.065989161	-0.061659347	-0.06553205	-0.075017476	-0.023761107	-0.037881187	-0.013984629	-0.066703153	0.04252327	-0.019330278	-0.022295354	-0.018147485	-0.018396273
176	0.026153305	-0.04549051	-0.071332113	0.070303922	-0.06258286	-0.069278261	-0.004741397	-0.054445387	0.024160301	0.093817706	-0.041124127	-0.072972317	0.07540468	-0.01195086	-0.053688532	-0.096897351	0.012979818	-0.02147795	-0.013746032	0.054989658	-0.008862289	-0.027201578	-0.024398664	-0.013060216	-0.064843236	-0.045680248	-0.050649718	-0.040886429	0.05210911	0.001599106	0.03084551	0.010950845	-0.035173892	-0.063893345	-0.046734751	-0.032213312	-0.030797317	0.058872853	0.020629906	-0.035143618	-0.027089474	-0.050786402	-0.047107633	-0.05162269	-0.066363242	-0.031809855	-0.027113453	-0.053292269	-0.09163563
177	0.025720173	-0.054542804	-0.083363871	0.027945479	-0.0450328	-0.054388436	-0.011984731	-0.044982442	0.018725927	0.073379604	-0.007719062	-0.102135992	0.081675342	-0.006744292	-0.050716561	-0.05359621	0.019037662	0.007032281	0.010295004	0.045298907	-0.062074493	-0.068070289	-0.014190853	0.037476766	-0.076874994	-0.059414557	-0.044059828	-0.04131956	0.049015743	0.056286055	0.023921404	0.063083968	-0.025817356	-0.028040864	-0.019075795	-0.033604128	-0.024526655	0.050778243	-0.038541225	-0.052602256	-0.042419924	-0.078034707	-0.018171765	-0.032689307	-0.079991142	-0.068847827	-0.060639914	-0.067771444	-0.066849728
178	0.041000266	-0.017555189	-0.065955589	0.020241137	-0.063058855	-0.043896767	0.020640098	-0.034065136	0.012404908	0.034603711	-0.052347473	-0.060892	0.036940522	0.021304932	-0.031180091	-0.071090219	-0.01452417	0.007202236	0.029086608	0.040893257	-0.026470201	-0.025762203	0.000131555	-0.054716656	-0.095539507	-0.016893653	-0.009626039	-0.02923175	0.050356202	0.074971249	0.013982465	0.00504797	-0.013303908	-0.034468292	-0.033909568	-0.037158502	-0.044148852	0.079040285	-0.008789451	-0.045834917	-0.024160367	-0.054454679	0.030840115	-0.060930667	-0.097272332	-0.034414039	-0.047807238	-0.046106785	-0.040715874
179	0.050341515	0.031157545	-0.040440109	-0.012874973	0.07908135	0.066107794	-0.029288701	0.007305348	-0.007729254	-0.030435226	0.019030468	0.024638394	-0.112161857	-0.025537994	-0.091111376	0.028379809	-0.008588023	-0.051239316	-0.035207463	-0.053727498	-0.049264597	-0.038447705	-0.001061729	-0.01015389	-0.002986091	-0.016065158	0.022912463	0.007882357	-0.042455593	-0.025502025	-0.062548689	-0.042433412	0.008168014	0.012222663	0.023103101	-0.048141453	-0.010865484	-0.036543126	0.035986134	-0.034152661	-0.057489296	-0.04532625	-0.021536101	-0.046907404	-0.000994586	0.004189801	-0.016864877	-0.013674693	-0.03988738
180	0.004537505	-0.034864255	-0.076348043	0.02155372	-0.046848954	-0.058652006	0.00354385	-0.045734502	0.019144371	0.025062533	-0.031561966	-0.065325526	0.104546174	-0.010475816	-0.06455698	-0.072863509	0.006048518	-0.012873475	0.010074991	0.022307278	-0.09453656	-0.050200701	-0.012176268	-0.027759403	-0.055281076	-0.020369494	-0.054175917	-0.021428193	0.023895926	0.034677748	0.039343577	-0.000662469	-0.04604234	-0.013363557	-0.063562127	-0.023608836	-0.031237642	0.090887401	-0.02737543	-0.049842805	-0.040405339	-0.076658579	0.025236085	-0.035569555	-0.055949807	-0.054808978	-0.026702503	-0.042133967	-0.085904209
181	-0.047072863	0.165502886	0.352799353	0.039854342	-0.031847024	-0.084085657	0.175925314	-0.065422044	0.00860804	0.019633854	-0.002194765	0.144618463	-0.0487916	0.009420948	0.015248287	0.063977208	-0.012042882	-0.02819823	-0.031213663	-0.034517151	-0.034097808	-0.00582977	0.031769024	0.003310349	-0.047302168	0.002932371	-0.037897074	-0.032496571	-0.057509079	-0.015549297	-0.070898382	-0.048867735	-0.022527657	-0.040499758	0.054124894	0.03246713	0.001002614	-0.05021329	-0.033974613	-0.034096009	-0.084992684	-0.073893732	-0.072449562	-0.077496665	-0.042011971	-0.035231443	-0.042027258	0.016921463	-0.065368989
182	0.058021277	-0.044481269	-0.057021694	0.049392822	-0.028586699	0.080704169	-0.065023982	-0.007573686	0.009633766	0.032258208	-0.000317762	-0.05100042	-0.031485232	0.020874798	-0.007242468	-0.04257699	0.046550342	-0.019617434	-0.027314882	0.029715772	-0.010194055	-0.008741192	-0.003384452	-0.005879228	0.013844882	-0.059461917	-0.090501695	0.015136482	-0.044991135	-0.017290215	-0.06167913	-0.01634482	-0.018628875	0.01905115	-0.012312952	-0.063765354	0.006497536	-0.013753226	0.063990097	-0.002743598	-0.031719932	-0.017641516	-0.009387142	-0.004218942	0.016262024	-0.054529915	-0.025465756	-0.078991793	0.029190619
183	-0.029089971	0.056113701	0.236706375	-0.04793373	-0.085477672	-0.015239061	0.210827304	0.072803494	-0.011503641	-0.089223283	-0.035075575	0.104714631	-0.012612697	-0.046763526	0.021845372	-0.019980125	-0.132179418	-0.020217823	-0.024935807	-0.021535501	-0.00600602	0.046097727	-0.00228229	-0.106291654	-0.079438113	0.01048714	0.040100732	-0.042605766	-0.057722198	-0.023104666	-0.016523468	-0.058444883	-0.06604941	-0.028582203	-0.012594112	-0.00977771	-0.05518186	-0.065962184	-0.093457779	-0.030691208	-0.079353285	-0.0577198	-0.048401332	0.014972822	-0.0807453	0.033721562	0.081620189	0.004471261	-0.065475698
184	-0.042024261	0.070100995	0.220366984	-0.031286201	-0.053826414	-0.048391141	0.184911065	0.007622179	0.007910533	-0.050974642	-0.05269188	0.101250779	-0.029271316	-0.023944251	0.023276353	-0.033020825	-0.116170345	-0.036557214	-0.062237854	0.002454278	0.033625944	0.101159057	0.002873021	-0.091027447	-0.105035124	0.078211191	0.097928707	-0.07490657	-0.028411948	-0.006776365	-0.015943761	-0.07180481	-0.069300442	-0.063436833	0.027037852	-0.044419522	-0.053112422	-0.0464416	-0.070851322	-0.042774222	-0.042062328	-0.05235167	-0.073679115	0.008742325	-0.105065398	0.057392113	0.091031878	0.045912185	-0.099372644
185	0.01132133	0.081414864	0.244556393	-0.019227466	-0.057197045	-0.043887475	0.251238605	0.001804131	0.015180845	-0.067433631	-0.035312674	0.093730181	0.005346216	-0.048915994	0.047040125	0.045650208	-0.091448889	0.012744818	-0.026236999	-0.041032705	0.012272121	0.030537672	0.015357394	-0.062156024	-0.048922888	0.053984314	0.06082629	-0.086789955	-0.039869695	0.040078251	-0.066453765	-0.08273051	-0.079906914	-0.027010341	-0.006872283	-0.019166018	-0.047544661	-0.045236626	-0.081032156	-0.043484617	-0.067140481	-0.060723543	-0.040976952	-0.033680563	-0.047995478	0.006137243	0.047332076	0.012427688	-0.039536079
186	0.008375138	0.011005099	-0.09443075	0.00751457	0.021792017	-0.01491084	-0.07838451	-0.017209883	0.001806529	0.016131036	0.040909743	-0.061275074	-0.025692063	0.187452601	-0.035500314	-0.018374992	0.079265094	-0.003928189	-0.017478155	-0.020143186	-0.033025021	-0.015610745	-0.028237197	0.017365085	-0.049421664	0.02007298	0.016274014	0.045297408	-0.036218503	0.023405244	-0.007256856	-0.019170814	-0.042736754	-0.076989497	-0.074515403	-0.036158254	-0.006011716	-0.014557441	0.063824338	0.000389336	-0.006666658	-0.006421467	0.016836635	-0.018324335	-0.043812239	-0.026177949	0.001502888	0.020973714	-0.076426876
187	-0.012063864	-0.025395316	-0.099227567	0.002079297	0.036893762	-0.046310012	-0.052535413	-0.040947577	0.011800622	-0.020269379	0.048882057	-0.044577187	-0.064220666	5.72E-05	0.006629424	0.003430547	0.015943096	-0.100662746	-0.0960167	-0.018874666	-0.011857939	-0.029133134	-0.028351999	-0.01711996	-0.077947781	-0.000153203	0.019883542	0.002512428	-0.006219439	-0.005440102	0.021571705	-0.008006218	-0.011354368	-0.05667369	-0.049091944	-0.02456802	-0.033473739	0.052152873	0.015718887	0.126156878	-0.022636464	-0.020582313	0.001292467	-0.003754637	-0.081276748	0.003821114	-0.004251614	0.003939813	-0.043661167
188	-0.009429107	-0.037338649	-0.057114915	0.014929359	0.007286465	-4.74E-05	-0.043516091	-0.011923283	0.019010984	0.018118944	0.0027813	-0.025661789	-0.044028355	-0.02380397	-0.02542529	-0.017344769	0.009533052	-0.047057876	-0.08486919	-0.01421813	-0.009010363	-0.026604786	-0.021248046	-0.034702993	-0.040623553	-0.021460565	-0.054096484	0.005360004	-0.014757671	-0.039090957	0.071239426	-0.011543207	-0.006378603	-0.009559795	-0.046457187	0.01073443	0.002041529	0.020736615	-0.042086907	0.154968353	-0.024364493	0.00120614	-0.007564993	0.023247878	-0.041611512	-0.010143998	-0.011725752	-0.021517517	-0.015594558
189	0.284895455	0.061192578	-0.009766619	-0.001461589	0.03260801	0.000374348	-0.001275447	-0.02852705	0.002939265	-0.008912946	0.00150049	-0.058333378	-0.046373259	-0.009974642	-0.023939455	-0.04214206	0.004102275	-0.082602519	-0.052843851	0.002165024	-0.024230807	-0.037249625	-0.02721087	-0.039708132	-0.052119667	-0.011036338	-0.014196848	0.008229162	-0.014761567	-0.018877064	0.005261688	-0.043576339	-0.042561703	-0.029036616	0.020257623	-0.048858743	0.003314546	-0.00331581	0.038886765	-0.035189179	0.11353822	0.068878635	-0.033426379	-0.003145555	-0.051511485	-0.013446587	-0.014815522	-0.032162355	-0.013151038
190	0.00531864	-0.008757678	-0.042367169	0.03052838	0.001603602	-0.01945707	-0.033875997	-0.065809614	0.020563962	0.0567024	-0.000454146	-0.020384481	-0.071099511	0.005202638	-0.049197754	-0.000894472	-0.02370985	-0.060295807	-0.068206074	-0.046928985	0.037873028	0.019533739	-0.006606709	-0.00452588	-0.024705303	-0.004797449	-0.003595173	-0.00372796	-0.011714961	-0.034132878	0.007031382	-0.003605664	-0.019190897	-0.006729904	-0.043308068	-0.003248368	0.008063703	-0.005164037	-0.00722778	0.151839317	0.003152384	0.003078347	0.013886546	0.018629109	-0.029630411	-0.017103774	-0.01442915	0.009085233	-0.03245041
191	0.054232503	0.03185625	-0.024524857	-0.045376007	0.046367498	0.043715655	-0.015182409	-0.013809878	0.007015495	-0.061340118	-0.009320599	-0.000626799	-0.108483688	0.007402766	-0.069875653	0.024290091	0.011902835	-0.067991756	-0.032061341	-0.041855804	-0.015472562	-0.038706685	0.013044563	0.017147171	0.016547082	0.023047348	0.017226603	0.020498918	-0.03771333	-0.036827584	-0.03514122	-0.035350142	-0.016139495	0.006217574	0.026462042	-0.05446577	-0.061136891	-0.05627503	-0.010135305	-0.008234923	-0.030507464	-0.02345207	-0.022539946	-0.017478155	0.018432177	0.032554955	-0.00733419	0.008093078	-0.00141333
192	-0.023926866	-0.004271397	-0.104918823	0.027033955	0.207522917	-0.013161829	-0.084190567	-0.080689847	0.007067051	-0.001699286	-0.012035688	-0.069422139	-0.093109175	-0.000313566	-0.033857712	-0.017158027	-0.02284149	-0.044210899	-0.063506974	-0.023182599	0.005116012	-0.008434853	-0.000311468	-0.001848559	-0.035861207	-0.000204759	-0.017517721	-0.040954171	0.010222465	-0.024113307	-0.068395812	-0.000609114	0.009131094	-0.038742054	-0.034884638	-0.016319641	0.00403723	-0.026003198	0.022158305	-0.019249947	0.090105966	0.035975943	-0.008123118	-0.009233073	-0.036849166	0.058144772	0.022831232	0.003569029	-0.013705267
193	-0.042939082	-0.031689957	-0.098712006	0.072293029	0.228095005	-0.002805045	-0.111715537	-0.066289505	0.02029689	0.070481371	0.009281267	-0.074707539	-0.069025576	0.009191943	0.044069054	-0.011908896	-0.033128133	-0.050560394	-0.071878248	-0.020168065	-0.00729882	0.015755156	0.017813204	-0.005963457	-0.087221887	0.024836525	0.034764374	-0.072522699	0.044840597	-0.01790649	-0.015900898	0.001979782	-0.010519578	-0.065841387	-0.002713923	-0.015965343	-0.005398138	-0.0109644	-0.009729451	-0.031877598	0.068859152	-0.007723259	-0.000639389	-0.019094079	-0.087677799	0.063925951	0.040423857	-0.003631742	-0.066023632
194	-0.008260401	0.008415603	-0.012105528	0.035570988	0.0212243	-0.058467963	0.07055301	0.019465697	-0.005890619	0.09260374	-0.03190997	-0.013426504	-0.038177635	-0.069029773	-0.015318194	0.017130085	-0.043354228	-0.068980015	-0.098704213	-0.049654266	-0.001244274	-0.035119338	-0.016993468	-0.01278445	0.053546986	-0.024867465	-0.02526133	-0.063595099	-0.018909437	-0.013660904	-0.022721891	-0.06400485	-0.022554634	0.035556001	-0.049651268	-0.079502558	-0.020838295	-0.040982647	-0.04687713	-0.048701077	-0.043413578	-0.029122343	-0.045235727	0.055807362	0.051920571	-0.032491775	-0.030242789	-0.008005319	0.103688604
195	0.044009705	-0.028591795	-0.058902593	0.042404271	0.022205065	-0.019605444	0.044292963	0.054178249	-0.00735727	0.052510468	0.010144831	-0.020426445	-0.04443271	-0.078157902	-0.026574512	-0.034242585	-0.053333634	-0.08257734	-0.065374984	-0.041544069	-0.005796799	-0.004450345	-0.008138405	-0.020529258	0.069744298	-0.023141834	0.018496023	-0.038565805	0.000586568	-0.059925922	-0.03206284	-0.033229447	-0.038067329	0.053030226	-0.016641267	-0.024465807	-0.022517765	-0.093206593	-0.022699111	-0.014626982	-0.028386769	0.022083669	-0.051171574	0.008052612	0.068543521	-0.00575993	-0.000425071	-0.027135934	0.07136322
196	0.012513115	0.008758512	-0.062200686	0.204572828	-0.001523636	-0.039290588	-0.093825865	-0.052443391	0.015946992	0.093691514	0.062498866	-0.013934871	-0.077525441	0.20052897	-0.04530197	-0.071485282	0.079146695	-0.060549991	-0.03675025	-0.095493046	-0.018778148	0.002573277	-0.006754483	-0.0074403	-0.019532606	-0.081240778	-0.044072117	0.03581498	-0.093265942	-0.033216558	-0.06526198	-0.033867304	-0.058603748	-0.005494356	-0.040369969	-0.047768871	0.056438625	-0.014037384	0.101694102	-0.067831093	0.005345617	-0.008348826	-0.003393145	-0.006099241	-0.019456471	-0.067263976	-0.058736834	-0.013727747	-0.01493422
197	0.061762093	0.003100228	-0.028487483	0.019189033	-0.052725152	0.100299988	-0.048939674	0.077357518	0.011459213	-0.02029156	0.005232013	0.007541248	-0.019976528	-0.038804401	0.000222677	-0.035218254	-0.00706352	0.003170668	-0.000589631	-0.013895605	-0.031353044	-0.001276047	-0.00453847	-0.038104797	-0.046579183	-0.027629014	-0.028554926	-0.041776072	-0.057424551	-0.032383867	0.022720027	-0.055061363	0.003095132	-0.030199926	-0.033259122	-0.007032647	-0.059991866	-0.014375196	-0.000158298	-0.003684796	0.009796228	0.00812605	-0.082473928	0.179353795	-0.048631236	-0.050895509	-0.026300545	-0.029175698	-0.009951562
198	0.007072746	-0.046907104	-0.039761786	0.06122585	-0.048038041	-0.071333312	-0.071067738	-0.09661679	0.008378435	0.075907652	0.03822403	-0.064173606	0.081968793	0.164655507	-0.014882365	-0.037660575	0.0508283	0.082131554	0.081776356	-0.020168665	-0.050820873	-0.046388546	-0.014961497	-0.027139531	-0.043594624	-0.046458386	-0.065793128	0.025586187	0.037497748	0.00422607	0.030067373	0.072422219	-0.015521421	-0.041048591	-0.024634863	0.009785138	-0.007633335	0.131410806	0.088060207	-0.024216719	-0.033720129	-0.081252768	0.055757005	-0.049208545	-0.042028757	-0.03131108	-0.023528804	0.002752224	-0.035803955
199	0.051672981	-0.014118315	-0.051345726	-0.042721467	0.029549114	0.051158619	-0.004653572	0.131220468	0.013394365	-0.017292313	-0.012944214	-0.01063498	-0.046346282	-0.046339687	-0.032212413	-0.044349681	-0.009065516	-0.043204056	-0.069097515	-0.041861499	-0.018776949	-0.058185304	-0.006646875	-0.009248061	-0.016126306	-0.052402626	-0.069077132	-0.011642423	-0.07719692	-0.046090899	-0.029400806	-0.057595406	0.403852795	-0.060613237	-0.048349476	-0.041383106	0.105175338	-0.084479222	-0.046213794	0.036876976	0.055572062	-0.005793801	-0.037975007	0.08722302	-0.016369399	-0.037361729	-0.065971476	-0.071187636	0.021459
200	0.009440731	0.018348848	-0.021113161	0.050186247	0.013387171	-0.058324385	-0.020709105	-0.050408124	0.014577158	0.071891071	-0.026020284	-0.026158466	-0.054314699	-0.026854474	0.017599486	-0.035611819	-0.01394806	-0.00765102	0.027215301	0.026891276	-0.018339022	-0.011672097	0.001026893	0.03832924	-0.071766143	0.00145283	-0.011922984	-0.01950443	0.004857033	-0.028946693	-0.003424618	-0.010230924	0.005574622	-0.031551176	-0.005667009	-0.046052831	0.009951196	0.05844092	0.016154416	-0.039406289	0.019405149	0.012733728	0.018434275	-0.024600992	-0.069668229	0.017664231	-0.030844077	0.003524067	-0.051738392
201	0.038383194	-0.019533805	0.010915176	0.034330344	0.018919562	-0.055133002	-0.007089598	-0.07488319	0.007340419	0.044330132	-0.051559444	-0.027755507	-0.073256475	0.052206827	-0.018793435	-0.047530573	0.012759805	-0.042660619	-0.032374874	-0.064834544	0.061467144	0.053768797	0.006665693	0.001510681	-0.031650691	-0.03696187	-0.067150372	-0.044617953	-0.015787294	-0.022988664	-0.054076401	-0.015765113	0.143161104	-0.011440694	0.01486911	-0.013173219	0.239581827	-0.072443567	-0.019493639	-0.009186913	-0.020499283	-0.003441404	0.095154568	0.222587194	-0.033277106	-0.038840071	-0.044678201	-0.05383151	-0.030244588
202	-0.088562646	-0.089444195	-0.117094758	0.000918385	-0.019068002	-0.034169747	-0.099984423	-0.05849554	-0.02053825	0.000915688	-0.066668982	-0.097772306	0.000698672	0.059443267	-0.031349148	0.016634907	0.072136862	-0.024570418	0.009125399	-0.014608698	0.042846095	0.047065603	-0.01865915	0.02002652	0.02868405	-0.019403716	-0.01628607	0.034338437	0.002196497	0.032983291	0.002853238	0.004666095	0.066334101	0.017609677	-0.020458218	0.060462699	0.063900473	0.038542059	0.051056406	0.090200086	0.151033303	0.063703541	0.02120062	0.028603419	0.030037098	0.047564978	-0.009136855	0.031083808	0.071270599
203	-0.008983386	0.001627282	-0.021447676	-0.011972142	0.081261095	0.027426321	-0.051263895	0.055879601	0.015732375	-0.005696684	0.000460375	-0.052137652	0.050589703	-0.023677478	0.174644504	0.013959684	-0.089407626	0.001591312	-0.051968596	-0.022391573	-0.068579556	-0.128524928	-0.013140847	0.015116699	-0.01857672	0.000905496	-0.026197133	-0.001430116	-0.019313193	-0.055883563	0.016565066	-0.072282903	-0.022319934	-0.001984644	-0.031859014	-0.027552879	-0.060187899	-0.078097654	-0.091760024	-0.088582728	-0.066056903	0.011335118	0.000116568	-0.029617522	-0.0175429	-0.022999455	-0.065016789	-0.058740731	-0.032280755
204	-0.04019282	-0.047778163	-0.062127548	0.030453744	0.06133106	0.023564109	-0.07502467	0.015838185	-0.001537424	0.046731688	-0.013404323	-0.055893455	0.032787857	0.004915183	0.197491056	0.033613954	-0.109337661	-0.003547813	-0.044125772	-0.056367651	-0.069568714	-0.07918243	-0.014236414	-0.005983839	-0.048296421	0.011408556	0.010376234	-0.05094197	0.003001312	-0.026865264	0.006424698	-0.059970884	-0.015860432	-0.041706831	-0.065303045	-0.026626667	-0.032020876	-0.028542337	-0.092323544	-0.038601774	0.014782783	0.039927779	0.003809424	-0.073170448	-0.049816428	-4.65E-05	-0.014290968	-0.030786526	-0.046783909
205	-0.019601847	-0.053257498	-0.049410873	0.007097625	0.001370101	0.135454364	-0.056136248	0.056327719	0.027779121	0.046040776	0.01623145	0.003324137	-0.053562639	-0.023335769	-0.047728705	-0.07327356	0.010001254	-0.047121721	-0.045348731	-0.025348555	-0.039400894	-0.044971052	0.012313485	-0.060943556	-0.033664377	-0.071536838	-0.055011605	0.002423104	-0.075155658	-0.035536883	0.007755565	-0.03416585	-0.013359061	-0.03005425	-0.017364851	0.003009106	0.007404564	-0.050195905	0.002541204	-0.021841541	-0.029216763	-0.030248484	-0.035614517	-0.007461881	-0.034652336	-0.06596638	-0.068718637	-0.068082279	-0.017680183
206	-0.001317711	-0.049551453	-0.040171538	-0.001007775	-0.047490108	0.196834315	-0.077968464	0.143352341	0.008075093	0.060600582	0.01355293	0.00394431	-0.059327032	-0.022396368	-0.06956092	-0.082017417	-0.017470661	-0.00787493	-0.070798867	0.031030153	-0.028671827	-0.018174163	-0.002070071	-0.0977795	-0.018359705	-0.100498485	-0.065351604	0.04092503	-0.052402326	-0.053219131	-0.012906147	-0.007049732	-0.006141505	-0.025603339	-0.0056781	-0.014034686	-0.016343021	-0.093203595	0.010822854	6.05E-05	-0.026468402	0.006125253	-0.099372044	-0.036423528	-0.021050214	-0.082158897	-0.086188067	-0.111409198	0.00847825
207	0.01941564	-0.009983635	-0.010393386	0.024939638	-0.010476115	0.136802916	-0.092030993	0.102687456	0.011570118	0.065798158	0.013642854	0.027763534	-0.048170529	-0.007302717	-0.021799576	-0.068839135	-0.005569292	-0.033642495	-0.036019472	-0.007400134	-0.019430693	-0.041068674	0.010469755	-0.07683333	-0.031464549	-0.096365004	-0.110698503	-0.00048472	-0.092854392	-0.042913903	-0.01164572	-0.026219914	-0.007541314	-0.029237745	0.009096324	-0.042568897	-0.001887826	-0.062786987	-0.016328034	-0.010916141	-0.022760558	-0.0127257	-0.043949222	-0.068150021	-0.033197374	-0.098988071	-0.075137973	-0.102806521	-0.02207774
208	-0.022453919	-0.024186744	-0.049070662	-0.011609451	0.255709599	-0.039993789	-0.004932334	-0.041867194	-0.06722351	-0.031191482	0.022317769	-0.017936765	-0.055669845	-0.002139312	0.000814973	0.002617339	-0.065422044	-0.061253192	-0.060757115	-0.08289507	0.010951745	-0.006536269	-0.060981623	-0.029638204	-0.043858699	0.025316717	0.083235215	-0.048632435	-0.024164563	-0.003593074	-0.034148764	-0.015629629	-0.049730101	-0.034183235	-0.035433471	-0.02133767	-0.029498523	-0.040491665	-0.0221248	-0.042783215	0.003578321	-0.00681743	-0.030166654	-0.05128158	-0.044101792	0.098457157	0.061547476	0.07942216	-0.025852726
209	-0.068313682	-0.039826232	-0.034383465	-0.01948105	0.358397388	-0.043076964	0.007733084	-0.038246576	0.012160616	-0.050768118	-0.018327932	0.000474763	-0.075140071	-0.03225048	0.034336639	0.003684131	-0.095426803	-0.091364361	-0.08959137	-0.077678311	0.050751566	0.067420976	-0.011604954	-0.019526611	-0.095890208	0.109808495	0.173366692	-0.046607959	-0.052998819	0.002155732	-0.032549925	-0.031481935	-0.021422497	-0.071317425	-0.052988328	-0.048575784	-0.043435459	-0.073688707	-0.064366642	-0.027244741	0.026991091	-0.051506689	-0.043252315	-0.064367241	-0.097942261	0.14347104	0.101985753	0.172001054	-0.08629058
210	0.004565381	0.00027873	0.010297102	0.125862829	-0.02617765	-0.040108891	-0.01356019	-0.039747698	0.010021037	0.021472489	0.04369737	0.012168409	-0.032587693	0.158210993	-0.03771393	-0.041232035	0.030231333	-0.031467247	-0.009263647	-0.073965371	-0.0438578	-0.000160396	0.001578423	0.024089861	-0.024288058	-0.052796491	-0.0322277	0.011267376	-0.055457626	-0.049144999	-0.076614816	-0.024470303	-0.008877576	-0.043130319	0.016166406	-0.056461471	0.000393832	-0.010492901	0.017770041	-0.003207603	-0.016222524	0.018073682	-0.020172861	0.003936216	-0.023573466	-0.031477438	-0.020183652	0.002479456	-0.025222962
211	0.011340214	0.01865219	0.052719091	-0.017931669	-0.022807918	-0.032482783	0.120799539	-0.025843434	0.017434326	-0.062626323	-0.031675869	0.009898441	-0.099660998	-0.006120523	0.029395045	-0.068933854	-0.042481671	-0.046719164	-0.065270373	-0.064211074	0.00760899	0.021937393	0.007182753	-0.039578343	0.003023793	0.060281354	0.067761786	-0.06123281	-0.00867285	-0.018960094	-0.054304207	-0.021632619	-0.022320533	-0.046996428	-0.049949215	-0.028404754	-0.046568093	-0.043515191	-0.043982793	0.006121057	-0.05552297	-0.040486869	-0.074264217	-0.033129632	0.001610196	0.04595325	0.010107663	0.051179601	-0.016000713
212	0.028271002	0.009087032	-0.010689234	-0.006002124	-0.02428596	-0.006720013	-0.000282692	0.014071789	-0.006070466	0.104341748	-0.026875755	0.01384728	-0.004625695	-0.036222699	-0.079024465	-0.035296787	-0.027466253	-0.023935858	-0.057277976	-0.032702196	-0.053139099	-0.079459095	-0.010788749	0.102809153	0.082948958	-0.051543258	-0.029059097	-0.070159511	-0.019834149	-0.044380255	-0.031627311	-0.057800132	-0.031140825	0.070704081	-0.001734057	-0.010941919	-0.031765493	-0.036693298	0.000401625	-0.028982362	-0.044125472	-0.028344505	-0.046586077	-0.025882101	0.086110967	-0.038630549	-0.036487973	-0.041597724	0.102125435
213	-0.029119645	0.124930922	0.218055052	-0.033278905	-0.07018439	-0.051022301	0.195687492	0.026485722	0.00942934	-0.050839157	-0.041383406	0.090851731	-0.008705223	-0.031683063	0.048630871	-0.024585405	-0.101243951	0.011675329	-0.063485692	-0.01528702	0.003328334	0.028510498	-0.008909349	-0.10983284	-0.043394994	0.024609918	0.012617427	-0.063704506	-0.048813481	-0.047821326	-0.019851834	-0.075712884	-0.065227809	-0.032123388	0.017596488	-0.02715212	-0.078621608	-0.065991859	-0.104554033	-0.039020817	-0.030221807	-0.017739532	-0.072798764	0.033245567	-0.042254764	-0.020257689	-0.0021537	-0.009923686	-0.045074764
214	0.237643977	0.065975307	0.097169154	-0.018386382	-0.040394548	-0.071883344	0.099488579	-0.030235296	0.010595048	-0.012536561	-0.028193434	0.057860015	-0.04159053	-0.023494334	-0.054697473	-0.045233629	-0.033678765	-0.02461508	-0.014329335	-0.04955565	-0.061799028	-0.095780502	0.016092069	0.001679437	0.031512443	-0.010722805	0.002078098	-0.068497725	-8.28E-05	-0.076237437	-0.065506272	-0.005274643	-0.051186561	0.026396997	-0.053170572	-0.023219768	-0.019994813	-0.033328962	-0.037946532	-0.011146345	0.030533176	-0.022000705	-0.044073017	-0.003789707	0.034142404	0.009638562	-0.01780068	0.01007649	0.018446864
215	-0.033969217	0.061449759	0.17638782	-0.010462027	0.155236025	-0.052360362	0.134334517	0.022806653	0.00798487	-0.068245041	-0.001221793	0.086214978	0.000491249	-0.024934008	0.052932509	-0.001981346	-0.08459882	-0.027544486	-0.053757173	-0.045994081	-0.012587818	0.030471129	0.003372996	-0.086377506	-0.024621674	0.025612865	-0.004043591	-0.070469447	0.009224914	-0.018832702	0.021586692	-0.066516412	-0.060394124	-0.038143464	-0.014068258	-0.016040279	-0.020263984	-0.071054249	-0.046302819	-0.019396222	0.00547061	0.006247849	0.006095878	0.032652372	-0.024971177	0.004261739	0.017470895	0.011935507	-0.029706546
216	-0.010520777	-0.006613903	-0.027773491	-0.049901555	-0.048712467	0.141343151	0.013704601	0.156495253	0.007384781	-0.041497909	0.112461836	0.017300041	-0.034159855	-0.064905583	-0.024708001	-0.018117211	-0.026886546	-0.074432673	-0.090536465	0.194955215	-0.039577443	0.023912112	-0.026170456	0.02060233	-0.053952307	-0.045323852	-0.051144597	-0.006266199	-0.044154247	-0.040076219	0.035671103	-0.073075429	-0.055248104	-0.058429296	-0.032013082	-0.006850701	-0.016714105	-0.024514965	-0.031899179	-0.013611746	-0.085577487	-0.067136284	-0.021957842	-0.042966359	-0.05047107	-0.076464644	-0.065809314	-0.081027959	-0.069678121
217	0.019753452	-0.018584213	-0.033678465	0.048793932	0.03338315	-0.074188381	-0.04040384	-0.099046222	0.01392971	0.065497513	-0.025816457	-0.043086556	-0.024529053	0.116470024	-0.021993811	-0.009976141	0.000940267	-0.036177737	-0.050685388	-0.06601314	0.104129229	0.041949258	0.010488339	0.004694871	-0.044215096	-0.061018492	-0.051303462	-0.042178629	0.009210826	-0.027359544	-0.013010458	-0.00034384	0.071326651	-0.028048657	-0.041961614	0.018741514	0.1815806	-0.02467383	-0.04940278	-0.018026988	-0.020613786	-0.04143766	0.038749482	0.41017891	-0.04605433	-0.007776613	-0.02904411	-0.037346143	-0.007906703
218	0.011175954	-0.036312922	-0.084394094	0.065648285	0.010014742	0.027899918	-0.057600502	0.023047049	0.009927816	0.115019559	0.004019845	-0.031446265	-0.059602497	-0.011179617	-0.022164965	-0.024938205	0.006834449	-0.098598403	-0.046493756	0.023306028	0.012020335	0.047311394	0.001698022	-0.05687452	-0.047152895	-0.072256226	-0.014337728	-0.025643504	-0.057359806	-0.018485897	0.036830815	-0.046058227	0.007416254	-0.0100238	-0.02532008	-0.000264108	-0.009914693	-0.003456691	-0.024142082	0.019364383	-0.032277158	-0.024689716	-0.049741491	-0.000200562	-0.046863941	-0.047425663	-0.035919057	-0.063694015	-0.002225339
219	-0.001435211	-0.026258881	-0.014857186	0.037607754	0.004533008	-0.078245128	0.013000501	-0.068094269	-0.000448751	0.041010158	-0.031575755	-0.042993336	-0.053485604	0.393334148	-0.03296717	-0.002434261	-0.00864977	-0.055344622	-0.038567903	-0.029847126	0.095922515	0.096204874	-0.041559057	0.010853428	-0.015178513	0.002813972	-0.017691274	-0.059430144	-0.00218817	-0.022158671	0.011876158	-0.036323413	-0.030733172	-0.013377346	-0.035377419	0.008087383	0.105378266	-0.02436779	-0.010895758	-0.007931282	-0.032225601	-0.006442149	0.087471808	0.113389846	-0.01829466	0.020195876	0.03744859	0.006800578	-0.036863254
220	-0.016225821	0.166236062	0.409291065	0.047929768	-0.06005721	-0.056750125	0.183681511	-0.053515879	0.005510476	0.079424259	0.003965292	0.202812726	-0.033586743	-0.037730116	-0.01657982	0.034915746	-0.050681191	0.068622653	0.033897213	-0.026654544	-0.007719961	0.028209554	0.036439349	-0.007235874	-0.030820398	-0.024320131	-0.046740746	-0.037083866	-0.061245099	-0.005132864	-0.037923152	-0.021957842	-0.024029079	-0.048811383	0.462193333	-0.020962089	-0.019226866	-0.087361868	-0.040583687	0.009945801	-0.063509671	-0.007293125	0.024371321	-0.033454855	-0.027019933	-0.081105593	-0.038208209	-0.031612923	-0.07612803
221	0.030609611	0.033133163	0.040704118	-0.033138924	-0.074087967	-0.071419339	0.076968149	-0.09244644	0.007015495	-0.040377462	-0.035710135	-0.031485531	-0.109122145	-0.014623985	-0.042209203	-0.03072358	-0.082375912	-0.054796988	-0.027592146	-0.021105967	0.009320833	0.017796718	-0.012706517	-0.066597043	-0.059535654	0.262468545	0.272502804	-0.060265833	0.039007862	-0.001712475	-0.017902893	-0.040351385	-0.078814643	-0.069013886	-0.003971053	-0.027437777	-0.061030482	0.014168007	-0.063446425	0.002831657	-0.031571558	-0.034305831	-0.02190149	-0.033439568	-0.064460762	0.25761088	0.169199039	0.216655543	-0.043125823
222	0.003394877	-0.040795307	-0.04822808	-0.012469419	0.007128499	-0.005845057	0.012722937	-0.050175822	0.006083888	-0.004917047	-0.010252206	-0.060934863	-0.096858983	-0.027473447	-0.079532832	-0.032400053	-0.046489859	-0.061261885	-0.050550503	-0.062792382	0.006261037	0.036018807	-0.023321381	-0.035073777	-0.008007417	0.008176107	0.029276946	0.003818716	-0.034175741	0.001080248	-0.021601145	-0.038941984	-0.008877576	-0.012697225	-0.040017769	0.006213678	-0.008757378	-0.04369264	-0.025538594	0.401680244	0.066883234	0.074364266	-0.028259977	0.010533601	-0.013038934	0.032368214	0.005567428	0.030890772	-0.050761223
223	-0.007078807	-0.05520614	-0.067533746	0.012172006	0.037090395	-0.023341764	-0.084155197	-0.049370108	0.013167758	0.024832029	0.013963581	-0.028206323	-0.052531816	0.05920467	-0.058296509	-0.045640382	0.015607681	-0.056093384	-0.043785861	-0.044109885	-0.000594727	-0.035108248	-0.037200167	0.118323047	-0.001668413	-0.054438193	-0.06004612	0.068682902	-0.067314633	-0.01609723	-0.062295105	-0.004936531	-0.013498742	-0.01572225	-0.025910877	-0.010750981	-0.013059316	-0.00181289	-0.013134253	0.009728786	-0.035741009	-0.050818774	0.009789034	-0.011113073	-0.001805096	-0.015561586	-0.045448246	-0.040342692	-0.018883958
224	-0.053332734	0.056877151	0.188415082	-0.033230646	-0.046087602	0.041921382	0.108267207	0.11847172	-0.029787477	-0.042810192	-0.007496951	0.402679593	-0.053242511	-0.033550174	-0.046770121	-0.010810331	-0.107154619	0.011723588	-0.045347831	-0.073551124	-0.06408698	-0.039543272	0.011782338	-0.06583749	0.077534367	-0.097287019	-0.031174996	-0.00970667	-0.082816237	-0.072353643	-0.059919927	-0.056936567	-0.045600217	0.063374121	-0.019172912	-0.022953894	-0.093896305	-0.095738237	-0.072582948	-0.037589236	-0.103915277	-0.057381988	-0.08296581	-0.022677529	0.080270738	-0.075116691	-0.043711524	-0.074146717	0.096817253
225	-0.006130714	-0.018398072	0.043335279	-0.051576829	0.004093882	0.187871345	-0.011274336	0.118853595	-0.023978721	-0.039023215	-0.004242022	0.108200963	-0.077015575	-0.068283408	-0.098422453	0.036923736	-0.035584842	0.010615731	-0.046349279	-0.060293709	-0.071047355	-0.044907506	0.00162968	-0.012782952	0.011091126	-0.023376234	-0.001743349	0.039517129	-0.070516507	-0.032068235	-0.074967418	-0.059321337	-0.026171055	0.059818847	-0.016875668	-0.07194599	-0.104900238	-0.107806265	-0.06730624	-0.014435745	-0.018725094	-0.026886247	-0.060237956	-0.025913574	0.010315986	-0.00248282	-0.027900283	0.013810111	0.051336668
226	0.019719581	-0.058415208	-0.040096901	0.010665488	0.008343065	0.045381936	-0.049163284	-0.008844904	-0.029944843	0.002150037	-0.009144049	0.004444584	-0.087344483	-0.026471699	-0.028093019	-0.078005632	0.008461464	-0.031742413	-0.022095125	-0.032740863	-0.016679335	0.000202894	-0.032534938	0.067974605	0.008104468	-0.075311226	-0.055912938	0.04770346	-0.069885244	-0.019306299	-0.060822159	-0.047517085	-0.041501206	0.002563385	-0.01539313	-0.035241934	-0.035634899	-0.063227911	0.02398585	0.008009449	-0.048101288	-0.03253314	0.007112013	-0.014747779	0.011479295	-0.033348745	-0.055254698	-0.060364449	0.018023325
227	0.060932699	0.022275805	-0.035701443	-0.053253902	-0.070048006	0.127030634	-0.016037282	0.345956777	0.021057942	-0.065174454	0.037176721	0.02214122	-0.008249611	-0.071024575	-0.007948967	-0.070737119	-0.001082711	-0.002872788	0.00868987	-0.010681441	-0.102412656	-0.079039452	-0.03356636	-0.029250934	0.0302703	-0.072405499	-0.07907752	0.071891071	-0.032183637	-0.111317776	0.02976493	0.07882357	-0.00348037	0.012385724	-0.036748751	-0.019886305	-0.067312235	-0.066600341	-0.028334913	-0.071020078	-0.101911782	-0.073468095	-0.095646815	-0.022270176	0.02938875	-0.062578664	-0.067246291	-0.108641654	0.038593015
228	0.059751704	0.007048767	-0.014962097	0.033352876	-0.066440577	0.072112882	-0.004129917	0.112803245	0.020941041	-0.033687757	0.017799715	0.035431906	-0.001556308	-0.047305765	0.043542702	-0.049252907	-0.019289213	0.008183301	-0.018987071	-0.011543207	-0.023999404	-0.013288921	-0.02463846	-0.028622968	-0.07093555	-0.058263537	-0.094198148	-0.023994308	-0.04283507	-0.033755799	-0.012490101	-0.071224205	-0.000192169	-0.07349717	-0.045165587	-0.009468673	-0.056043327	-0.027132937	-0.009936575	-0.019741229	0.006508926	0.014628415	-0.018936114	0.167766559	-0.067028676	-0.105578561	-0.106309039	-0.081411333	-0.029625914
229	0.004896299	0.008377536	-0.004162889	0.001801134	-0.006160989	-0.028285755	0.074132863	0.084018148	-0.007205599	0.053513415	-0.001195715	0.015478791	-0.025127344	-0.088327945	-0.052705968	0.015921514	-0.03722055	-0.004640383	-0.054582371	-0.014470815	-0.040015371	-0.029943344	-0.030971169	-0.03814796	0.087347114	-0.044910504	-0.035727521	-0.031071884	-0.011392435	-0.027319378	-0.045105937	-0.043931537	-0.020038875	0.016151418	-0.035749702	-0.037189676	0.011152873	-0.086563947	-0.037763987	-0.010644572	-0.070905276	-0.017561784	-0.072408197	0.02171828	0.084018148	-0.048278437	-0.04070898	-0.047308462	0.104076174
230	-0.027082579	-0.041265307	-0.063169761	0.042606299	-0.005046537	-0.027384123	-0.00126106	0.059594338	0.011147178	0.032813935	0.039077403	-0.100137892	0.139431978	0.003660151	0.187616862	-0.020313741	-0.012057569	-0.005334892	-0.036123184	0.014097267	-0.06263022	-0.097143741	-0.025919569	-0.031180991	-0.034122087	-0.040390951	-0.091861338	-0.018465215	0.0753816	0.049239353	0.045073199	-0.064843836	-0.063509971	-0.015508232	-0.063791432	-0.025647101	-0.056579571	0.022768885	-0.01377151	-0.062309193	0.0174649	-0.004210249	0.034690038	-0.027711744	-0.032662629	-0.056315196	-0.071198127	-0.037574848	-0.018882759
231	0.013367688	-0.003900912	0.030910855	0.028149305	-0.005138259	0.043180011	-0.02178339	-0.017537804	0.011800322	0.004736535	-0.00666396	0.015118198	-0.063050462	-0.074429676	-0.088926536	-0.012105528	-0.018853085	-0.129819227	-0.091015757	-0.07144122	-0.01898767	0.011727784	0.042729195	-0.031166303	-0.000482023	-0.063679927	-0.038003483	-0.049734897	-0.011220981	-0.083332098	-0.057384386	-0.009283431	0.003436242	0.017280557	-0.013551497	0.062474587	0.022284498	-0.051170975	0.015292949	-0.044843361	-0.02508418	-0.049738794	-0.030205021	-0.02886756	-0.002534076	-0.019057211	-0.005635236	0.005322836	0.031569994
232	0.031969554	-0.046910102	-0.054023646	0.027810294	-0.010052876	0.215862718	-0.082030906	0.245380092	0.016781782	0.028126825	0.098342355	0.009565125	-0.061793332	-0.042207405	-0.063727286	-0.022553435	-0.040793208	-0.049712716	-0.049110229	-0.038154854	-0.051781555	-0.005530325	-0.011133756	-0.042039847	0.011096821	-0.11147754	-0.03185152	0.237869984	-0.037098254	-0.05792003	-0.00568919	-0.011005764	-0.061812516	0.016515908	-0.056135049	0.001801434	-0.019767007	-0.014905145	0.007718097	-0.0217723	-0.066390819	-0.032839479	-0.057146388	-0.083262557	0.011492185	-0.038443509	-0.046409827	-0.07876039	0.03527454
233	-0.047907952	-0.061132995	-0.04430442	-0.001735556	0.355499454	-0.072045206	0.063147514	-0.035824038	0.009156273	-0.051325043	-0.01292593	-0.03913442	-0.077399548	-0.003331997	-0.002186672	-0.033051998	-0.087683794	-0.093730247	-0.053011408	-0.069403255	0.011461611	-0.008686639	-0.005777315	-0.060731936	-0.055798735	0.130852681	0.176214867	-0.106222113	-0.015141944	-0.023194589	-0.062050214	-0.006713418	-0.040813891	-0.041547666	-0.026304442	-0.03806613	-0.010792646	0.009179353	-0.002567647	-0.038549019	0.009621477	-0.034825289	-0.06785777	-0.047792251	-0.058063607	0.199204698	0.149100248	0.17846715	-0.029386418
234	0.027017469	-0.08059273	-0.090260101	-0.00289287	0.000105178	0.148448303	-0.041333349	0.054637158	0.019171947	-0.041309369	0.04199452	-0.02103163	0.049240852	-0.066206776	0.005168767	-0.028250385	0.013311935	-0.037639293	0.040003615	0.07649725	-0.045347831	-0.034743758	0.001046077	-0.015388334	-0.04418692	-0.065885149	-0.051913742	0.060641047	0.095004996	0.025766933	-0.003192615	0.058954383	-0.017071401	-0.001418126	-0.067578108	-0.052418213	0.005075547	0.089318836	-0.00968389	-0.000547667	-0.034950882	-0.0291724	-0.00389252	-0.035009931	-0.045387697	-0.031796966	-0.052000369	-0.059876764	-0.052889712
235	0.021798611	-0.031862011	-0.011415516	0.105214305	-0.032780129	0.029690593	-0.068578956	-0.04411558	0.017996648	0.06062606	-0.007809885	-0.013268538	0.058919313	-0.037374618	-0.044954866	-0.064860022	0.008518716	0.017795219	0.014247739	0.048613186	-0.014493895	-0.043367717	0.016045009	-0.028375079	-0.035253324	-0.032264568	-0.059047969	-0.052051325	0.037219884	0.044703014	-0.031289498	-0.016281873	-0.052297715	-0.00716903	-0.002034701	-0.064128045	-0.039514797	0.073139808	-0.002665664	-0.060567376	-0.044745344	-0.047692436	-0.049546957	-0.070023427	-0.033687457	-0.049465726	-0.071584498	-0.018701114	-0.050021453
236	-0.003049038	0.148447704	0.3891617	0.0153505	-0.030067738	-0.08613711	0.14812278	-0.049383896	0.008578365	0.030989987	-0.072561067	0.133415799	-0.014344622	0.002049023	0.027455696	-0.003835268	-0.05176327	0.032744694	-0.021772899	-0.08147338	-0.026359595	0.000312301	0.056319926	-0.040453598	-0.055631777	0.014182095	-0.032925506	-0.087114278	-0.027744116	-0.003554707	-0.023363046	-0.051238417	-0.043945625	-0.017864226	0.06494898	0.004345368	0.010869015	-0.04183662	-0.054647715	-0.017738633	-0.056291816	0.013438728	-0.051090943	0.003132001	-0.050767218	-0.029408599	-0.016199443	0.054560723	-0.06976145
237	0.020463548	-0.000210154	-0.000407086	0.008217172	-0.029539588	0.154131465	0.040113321	0.050743473	0.020917961	0.019600283	0.02426761	0.008593652	-0.006261403	-0.058395425	-0.027349053	-0.046296524	-0.024632765	0.00645767	0.023553617	-0.001350983	-0.04870947	-0.068006444	-0.012424457	-0.005342385	-0.019456471	-0.027321476	-0.045272895	-0.021250744	-0.057329832	-0.010581626	-0.007724757	-0.071247285	0.01266029	0.015757254	-0.013585069	0.027857953	-0.085328998	-0.018217626	0.016323472	-0.069031871	-0.024053658	0.02641678	-0.048221785	-0.073699498	-0.01852906	-0.037499612	-0.050573583	-0.052278232	-0.001556908
238	0.037698277	-0.088001523	-0.042761633	0.05694909	0.00993471	0.153276593	-0.051721606	0.030202857	0.011337516	0.078228277	-0.04330597	0.00209908	-0.074154211	-0.014345522	-0.055763965	-0.093333085	0.018565863	-0.004931735	-0.001562603	-0.006994279	-0.017747925	-0.034491073	-0.000510199	0.00891288	-0.012224227	-0.053182562	-0.052405923	0.021203018	-0.082126824	-0.008669853	-0.005493756	-0.070931654	0.049687172	0.016817751	0.003862479	0.035622244	0.041933072	-0.03705569	0.037814578	-0.042433113	-0.082795255	-0.018278773	-0.017685878	-0.011772812	-0.012892958	-0.020052064	-0.039936238	-0.060581764	-0.049444744
239	-0.010057372	0.019494173	-0.073704593	0.021430525	0.005274877	-0.035365129	-0.049890465	-0.051923034	0.02923648	0.064098005	0.045780897	-0.081622953	-0.028908026	0.014407203	0.002251351	-0.015951255	0.041572479	-0.052048927	-0.011755726	-0.031233446	-0.032516654	-0.013825464	0.003236312	0.02936567	0.004078595	-0.01293762	-0.051106829	-0.018571924	-0.023047414	-0.033334657	-0.020368894	-0.033453356	0.026512099	-0.011997021	-0.017610043	0.057351947	-0.017101975	-0.034798911	-0.021433288	0.00323871	-0.017118461	-0.006019509	-0.025431585	-0.032926105	0.005538053	-0.016731191	-0.029698752	-0.052153238	-0.004837016
240	-0.028051654	-0.0040334	-0.110958981	-0.011673896	0.008775297	-0.027501922	-0.036600378	-0.05470077	0.017201125	0.028226939	0.04332239	-0.081421225	-0.068716239	0.023334504	-0.037769682	0.023834778	0.003253997	-0.062807369	-0.027196183	-0.029861214	-0.035400799	-0.014155783	-0.007309311	0.011477797	-0.005615753	-0.006564145	-0.008128514	-0.049867384	-0.025399512	-0.033345748	-0.058793786	-0.030059345	0.037886817	-0.011476064	-0.036987648	0.055212668	-0.000406787	-0.050984234	-0.017720049	0.010357051	-0.006914247	-0.007626741	-0.033636201	-0.001865645	-0.004369114	0.035717563	-0.0247086	0.012000552	-0.028470998
241	0.030265504	0.006505929	0.015034569	-0.003901212	-0.01995045	0.092851928	0.070452296	0.067142813	0.017844377	-0.022099921	-0.017964641	0.006584162	-0.092334335	-0.066576661	-0.034359785	0.007133295	-0.032494772	-0.037264312	-0.043472028	-0.027515411	-0.003047539	-0.052351969	0.021958076	-0.034273458	-0.017209584	-0.035289893	-0.034513254	-0.000169389	-0.050932977	-0.023870514	-0.048041638	-0.022925118	-0.032764243	0.006086286	-0.017829156	-0.051511185	-0.066163013	-0.048425612	0.005801229	-0.044013367	-0.039577144	-0.024115405	0.001483704	-0.064323179	-0.013621938	-0.042488565	-0.050242065	-0.005126569	0.01526807
242	-0.01793077	0.009918224	0.015467401	-0.032092515	-0.040480275	0.061681162	0.117386044	0.043314297	-0.014816121	-0.046779713	0.005133397	0.042770559	-0.026140481	-0.026985162	0.037792996	-0.000520989	-0.075370575	-0.008739394	-0.05346732	-0.022719793	0.007813416	-0.022975775	-0.014213934	-0.043204656	-0.024119002	-0.043369815	-0.031100959	-0.085289732	-0.057523167	-0.043123425	-0.057398474	-0.002061678	-0.049888966	-0.023169111	-0.046871734	-0.045545064	-0.029444569	-0.057037581	-0.041118132	-0.018255094	-0.061809519	-0.071353994	-0.057034284	-0.023241949	-0.02351082	-0.035671169	-0.0358696	0.000733143	-0.001643834
243	-0.004727309	-0.003374261	0.004728742	-0.063474601	0.023799708	0.13053675	0.003962294	0.36106152	0.027224293	-0.034427527	0.007695916	0.038735694	0.020901175	-0.019740629	-0.040090007	-0.051376	-0.012899552	0.011806317	-0.02547295	-0.00621764	-0.057194048	-0.037225945	-0.013992422	-0.004675753	0.015261176	-0.049000822	-0.055034386	0.023469389	-0.01069433	-0.109939849	0.020608325	0.002309801	-0.009019056	-0.053487103	-0.06005781	-0.009995624	-0.06540226	-0.091079903	-0.041109439	-0.003881129	-0.027004945	-0.063577414	-0.042660319	-0.026957586	0.012783485	-0.038322711	-0.021069997	-0.065870462	-0.011531217
244	0.009494685	-0.032567311	-0.059792236	0.066733661	0.021102604	-0.073593388	-0.003097596	-0.025773594	0.020909268	0.065241232	0.005105221	-0.045471027	0.051084582	0.00629281	-0.001606665	0.021903222	0.042822115	0.010811764	0.014606533	0.035990031	-0.059784742	-0.062588256	-0.003281939	-0.067068542	0.004264137	-0.068723433	-0.043898265	-0.015300509	0.017041661	0.047402816	-0.015288519	0.004294711	-0.014057167	0.016387018	0.012795775	-0.018545247	-0.00095502	0.013058052	0.046747874	-0.029137031	0.006902791	-0.020199239	0.035939374	-0.045828922	0.007106917	-0.053363308	-0.047389993	-0.044731856	-0.025401311
245	0.003712906	-0.006532672	0.046794334	-0.001297628	-0.015325088	0.056722483	0.065500811	0.025373668	0.012148026	-0.038756442	0.00719774	0.002483953	-0.059829704	-0.042052736	0.062948184	0.034849502	-0.065751163	-0.047855497	-0.08768859	-0.010014508	-0.024598894	0.023354887	0.001790043	-0.042523635	-0.035887884	-0.002998081	-0.02829175	-0.011505439	-0.016087339	0.004696969	-0.038734261	-0.054585368	-0.029735022	-0.023977822	-0.034804906	0.016002146	-0.005779114	-0.077744854	-0.039373017	-0.045346932	-0.020160871	-0.032684811	-0.045605912	-0.02234811	-0.0318746	-0.013389036	-0.067749862	-0.047746989	-0.011497346
246	0.043233066	-0.033092763	-0.03062946	0.086425998	-0.075191328	0.037185414	-0.032672821	-0.007890217	0.016553077	0.100150116	-0.074588841	0.00199417	-0.10022302	0.009917325	-0.074490524	-0.071411245	0.016758402	-0.01886987	-0.022949398	-0.04200148	0.046844092	-0.002566748	0.00321563	-0.038544223	0.024062884	-0.069993752	-0.045700631	0.040145394	-0.040732061	-0.029418191	-0.032520251	-0.028047158	0.009465909	0.028417877	-0.012416663	-0.046417921	0.052469104	0.017640251	0.07027095	-0.035408592	-0.04171972	-0.047327047	-0.055459724	-0.035926251	0.019882642	-0.025158217	-0.036104	-0.042171435	0.02121261
247	0.061867603	-0.02648249	-0.014016701	0.06207113	-0.046660714	-0.01185644	-0.041385504	-0.067040966	0.031250466	0.089734882	-0.048931281	-0.032363184	-0.077332105	0.002694374	-0.028827994	-0.08906232	0.028263508	-0.003534025	0.003346618	-0.041137316	0.002590662	-0.033944638	0.016529696	0.006586261	0.037270541	-0.067533446	-0.055796637	0.004936765	-0.062426693	-0.013869527	-0.028783032	-0.007178023	0.033314509	0.023323114	0.015049856	-0.023952644	0.029710377	-0.014908143	0.070603067	-0.023797076	-0.0345774	-0.025819455	-0.018735585	-0.059323435	0.033622347	-0.042490064	-0.061735781	-0.089085101	0.016969122
248	0.005840495	0.106154305	0.352082363	-0.0156635	-0.068636807	0.165897949	0.164248154	0.094219964	0.007465412	-0.016091835	0.011985565	0.166034633	-0.02748184	-0.012897154	-0.055060464	0.011651649	-0.047662161	0.032163788	0.011165163	-0.028423938	-0.03981604	0.00068908	0.045842944	-0.04337551	-0.05482936	-0.047477818	-0.081816288	0.054254983	-0.078656678	-0.023608537	-0.035329759	-0.078421678	-0.078258317	-0.00961315	0.012865915	-0.003258559	-0.045576836	-0.060826356	-0.033095461	-0.017681082	-0.091136555	-0.067374881	-0.064760207	-0.021710252	-0.052305809	-0.085322404	-0.05338519	-0.025933657	-0.036078522
249	-0.050411121	0.031387449	0.044917332	-0.013815573	-0.045400587	-0.008042487	-0.068217464	-0.032900327	0.022508107	0.055241444	0.026389803	-0.004287883	-0.054045228	-0.004664662	-0.064917573	-0.063753664	-0.030278459	-0.086018112	-0.030614773	0.012901885	2.00E-05	-0.000655275	0.019705193	-0.054615942	-0.069474894	-0.047332442	-0.04889681	-0.081271652	-0.040842367	-0.059855182	-0.023585756	0.012703753	0.01180302	-0.09831964	0.030888074	0.010720042	-0.036067431	0.023808101	-0.030715487	-0.068080181	-0.028954486	-0.063079538	-0.048014961	-0.053487703	-0.06907953	-0.041336346	0.002731542	-0.021957542	-0.071473892
250	0.016327069	0.005975081	-0.068921265	0.046644462	0.017506865	-0.055055968	0.009161668	-0.0482038	0.024655779	0.002588264	-0.014026293	-0.056409016	-0.058282121	0.018552075	0.078861038	-0.057030387	-0.018021892	-0.028431131	0.002923678	-0.035920556	0.032920044	0.016283306	-0.010921236	-0.000646882	-0.005609758	0.016213466	0.032100242	-0.03315511	-0.01571026	-0.017697568	0.004419405	-0.005259956	0.010013543	-0.045627493	-0.015167722	-0.078431569	0.003536357	-0.001391449	-0.024098619	0.002382339	0.034272193	0.024834127	-0.040866046	-0.024205628	-0.007555402	0.013909627	-0.002782265	-0.009275337	-0.035381615
251	-0.047348329	-0.080791161	-0.111740416	0.039366057	0.454062155	0.009279168	-0.122934987	-0.013663302	0.016313281	0.018826341	0.010511719	-0.042831174	-0.136216381	-0.033311877	0.021889434	0.0033676	-0.046262952	-0.131371605	-0.09363223	-0.022661942	-0.017028538	-0.038240881	0.002550196	0.024848815	-0.007674101	0.065970511	0.074515037	-0.030750257	-0.03841803	-0.040511748	-0.02669471	-0.053505987	0.001138997	-0.003106289	-0.052772811	-0.012393883	-0.01608554	-0.043252915	-0.03573981	-0.032668924	0.024865601	0.031069719	-0.034311226	-0.038719873	-0.009087697	0.08782161	0.055700353	0.018348548	-0.04446898
252	-0.027652394	9.02E-05	0.001489399	-0.023086081	-0.020832899	-0.016993767	0.029347086	0.001457027	0.003341523	-0.022237504	0.011692414	0.020173395	-0.036287744	-0.033514504	-0.035242234	0.016253332	-0.058596254	-0.027186591	-0.032330212	-0.018608193	-0.009676096	-0.000774574	-0.012868978	-0.02185473	-0.051398181	-0.023190393	-0.005069018	-0.046063023	-0.052028245	0.040369603	-0.014979482	-0.041258712	0.007959392	-0.012034489	-0.002218145	-0.040795007	-0.011180516	0.012835041	-0.053499992	0.04587142	0.029770625	-0.006801843	0.001452531	-0.03541099	-0.051534865	0.007599098	-0.011859438	-0.019629424	-0.044245969
253	0.068176633	-0.000594127	0.007615285	0.010599844	-0.040564503	-0.055027792	0.192746095	-0.02880911	0.003295662	0.023366277	-0.065713096	-0.06010517	0.032406881	0.020282802	-0.040608566	-0.056789392	0.001585617	0.07896415	0.108829228	-0.051108927	-0.042708878	-0.033381717	-0.015575075	0.030559254	-0.02984293	-0.060373141	-0.088433456	-0.009823271	-0.027280711	-0.080450951	-0.026198332	8.87E-05	-0.045823227	-0.044109585	-0.079091608	0.003106223	-0.060919576	0.017258376	0.004872919	-0.039514797	0.02493634	-0.008231026	0.019602681	0.014981215	-0.027532197	-0.082788361	-0.058193397	-0.083414528	-0.015135649
254	0.035500548	-0.00794477	-0.05091829	0.030702832	-0.002052686	-0.058654105	0.135276615	-0.043714821	-0.009375452	0.027188623	-0.015177014	-0.083630044	-0.002290983	-0.045167385	0.002372448	0.22891151	0.008174609	-0.042989439	-0.001419325	-0.011213787	-0.008772665	-0.060205284	-0.008134808	-0.00594757	-0.020593703	-0.003984541	0.011370188	-0.021111063	0.047091082	0.186841122	0.044449131	-0.024819506	-0.056153333	-0.032519351	-0.034195225	-0.072559268	-0.039752494	0.12078635	-0.029292898	-0.021539997	0.020352342	-0.013772709	-0.002964509	0.002097282	-0.023177803	-0.045872685	-0.013084195	0.01575066	-0.020464513
255	0.019749855	-0.002626397	-0.01186813	0.032828922	0.002627231	-0.096750776	0.166239658	-0.070000047	-0.004695536	0.013566119	-0.001239478	-0.096826911	0.029629745	-0.020801726	0.013436929	0.169745774	0.003596905	-0.039160798	0.013795124	0.00251093	0.007399468	-0.038712679	-0.023459863	0.027569299	-0.035918758	-0.02037369	-0.012893258	-0.085916498	0.091036074	0.190137716	0.052746967	-0.020884455	-0.048706772	-0.053164877	-0.016107722	-0.056387134	-0.020388078	0.131212375	-0.058451177	-0.033034313	0.025989944	-0.003133865	0.014697356	-0.017696969	-0.033501615	-0.031935149	-0.025216967	-0.030113899	-0.022381981
256	-0.004983291	0.019141373	-0.08001632	0.04959545	-0.009230376	-0.032100008	-0.047795848	-0.028120896	-0.008572436	0.114396089	-0.01384195	-0.063354104	-0.016491695	0.011606987	-0.010657761	-0.005450293	0.037176122	0.026873292	0.049821757	-0.01051718	0.009268677	0.017850972	-0.027230354	0.002091287	0.050333122	0.04193607	0.024303879	0.024171092	0.01086362	-0.006446645	0.040357314	-0.082328852	-0.012148092	0.091931412	0.056310933	0.005922626	0.003827109	-0.021850533	0.047805673	0.024699842	0.007747772	0.050982369	0.042849692	0.046208933	0.050302848	0.034950216	-0.016856784	0.029535625	0.10590162
257	0.031649426	-0.012327939	0.009821107	-0.06508603	0.031977946	0.040392683	0.003202141	0.088850934	0.017419339	-0.056150336	0.002572977	0.014033421	-0.019443282	-0.054977434	-0.041807845	-0.031279906	-0.025258332	-0.068016036	-0.062944353	-0.012617493	-0.007941773	-0.012022199	-0.012198749	-0.003307717	-0.004759082	-0.04699433	-0.057603499	-0.01474688	-0.03944016	-0.023231458	0.041874922	-0.050697378	-0.012439444	-0.037860205	-0.008145299	-0.030867158	-0.02455633	-0.067472298	-0.037293987	0.024514899	0.033420319	-0.004641882	-0.04203715	0.008887102	-0.005747041	-0.021738129	-0.069395162	-0.056840948	-0.035062986
258	0.008315489	0.071918048	0.129607841	-0.00893213	-0.017532709	-0.060620131	0.046161273	-0.082392098	0.019304434	-0.014574527	-0.032572406	0.002723748	-0.065548836	0.028417277	-0.045668858	-0.013752626	-0.015818168	-0.049211842	-0.036265862	-0.058403818	-0.030850072	-0.0236511	0.040656459	0.01113369	0.063312673	0.063641194	-0.006663661	-0.040953872	-0.011484757	-0.04571412	-0.049135407	0.00215783	-0.007255657	0.017548829	0.012999901	-0.008125816	-0.031822445	-0.090806236	-0.036366577	-0.035530288	-0.050779808	-0.039361627	-0.057177562	-0.035303082	0.058919613	0.037608054	-0.002600319	0.057625315	-0.033709938
259	-0.0097888	0.091057056	0.147044298	-0.035442763	-0.02042045	-0.087343583	0.022417285	-0.066551782	-0.005503648	-0.048853048	-0.037588337	0.060808605	-0.055348219	0.063517699	-0.039192571	-0.035368426	-0.005511142	-0.048588073	-0.026916521	-0.060333875	-0.066511916	-0.053886063	0.034895663	0.022930448	0.027863649	0.091825003	0.019179141	-0.065123498	-0.009477665	-0.055731293	-0.056279526	-0.033504013	-0.045258507	-0.015559188	-0.013617142	-0.013567384	0.003490796	-0.053577626	-0.049043985	-0.01266695	-0.059945705	-0.015221376	-0.041337245	-0.042872838	0.029110287	0.036742091	0.036756479	0.056546533	-0.031490028
260	-0.017765311	0.041687281	0.124702516	0.012552082	-0.030950787	-0.039455147	0.00975876	-0.077720575	0.012270922	-0.011924782	-0.035987999	0.024633598	-0.075455403	0.043091286	-0.043444751	-0.010890063	-0.023277319	-0.06262992	-0.050535216	-0.077568005	-0.059271879	-0.039729414	0.027664019	-0.030270066	0.008926968	0.06416275	0.033548609	-0.023513218	-0.013729846	-0.046788705	-0.066277815	-0.061059857	-0.00311618	-0.001508948	-0.020635967	-0.019096477	-0.014381791	-0.065916922	-0.034568107	-0.014258895	-0.04493778	-0.000958317	-0.050058621	-0.078515798	0.008896694	0.041109074	-0.002930039	0.05463536	-0.0243564
261	-0.009192908	-0.010606504	-0.007930382	-0.004839413	0.00816112	-0.018964889	-0.040938884	-0.02530749	0.004243455	0.014417994	-0.026989958	-0.002228336	0.10039261	-0.066982815	0.044509079	0.011728383	-0.031943242	-0.000959216	0.004963742	0.025283145	-0.068469849	-0.055950406	0.013996852	-0.067666533	0.033460784	-0.025587152	-0.067161463	-0.093683786	0.201383243	0.024458847	0.023059338	0.010187695	-0.009015459	-0.012728698	0.048483396	-0.073092814	-0.063164066	0.009267778	-0.024718792	-0.047186167	0.010348358	-0.013667798	-0.000199363	0.009438033	0.03704843	-0.050449788	-0.028089422	-0.053204144	0.028163094
262	0.01174457	-0.030743063	-0.003592775	-0.055728295	-0.067521157	0.158607255	0.009261184	0.422863812	0.005601599	-0.028277362	0.111955567	0.037969246	0.183366779	-0.114573005	0.030863495	-0.018729889	-0.061124602	0.032640982	-0.02389839	0.029407934	-0.094990974	-0.052464074	-0.045830421	-0.062158422	0.003108921	-0.10286557	-0.134756624	0.033875931	0.12506251	0.029754139	0.11114116	-0.046553705	-0.032237891	-0.031269116	-0.056887109	-0.018636369	-0.088940324	-0.06439272	-0.098592108	-0.052318997	-0.058736535	-0.057001611	-0.022889748	0.022501213	0.004355559	-0.134432	-0.152932852	-0.115478834	0.015155966
263	0.03996165	0.01173288	-0.012299763	0.065916257	0.026031308	-0.119209158	-0.029134033	-0.105972426	0.006577868	0.049632918	-0.044660516	-0.106622572	-0.031136029	0.007922823	-0.036049447	-0.051272588	-0.011519227	-0.036612967	0.007298155	-0.006646275	-0.008780758	-0.046060924	-0.016230017	-0.039368221	0.000892907	0.225532487	0.221201473	-0.043465134	0.09635055	0.03775343	-0.018978977	0.050403862	-0.017641216	-0.04072097	0.008998907	-0.001379459	-0.052848946	0.15131776	-0.036324013	-0.003032851	0.022366028	0.042616191	-0.007016161	-0.017383735	0.004799781	0.205671093	0.193767626	0.19153093	-0.039626302
264	-0.00549016	-0.029568963	-0.050728551	-0.028483887	0.055066093	0.031664413	0.015542936	0.035962754	0.012947446	-0.019122555	-0.026373083	0.001687231	-0.060732835	-0.008372806	-0.074371825	-0.009362263	-0.043244222	-0.071104606	-0.056988123	-0.053907046	0.004399022	-0.023729933	-0.016989871	0.010309991	-0.003059229	-0.023480546	-0.001422022	-0.01432394	-0.029546782	0.00517716	-0.055918034	-0.102627873	-0.009888316	0.01672513	-0.04443361	0.012438779	-0.019238556	-0.052258449	-0.042297928	0.010785386	-0.012976887	-0.033587942	-0.037570652	0.028889375	-0.005111282	-0.021528008	0.003386185	-0.033327164	0.027928693
265	-0.015163525	0.063229944	0.031642232	0.028667864	-0.044629643	-0.108679721	0.068012672	-0.08788792	-0.00225921	0.133478446	-0.042643833	-0.054699871	0.027064829	-0.054118965	-0.00157789	0.006183404	-0.056961146	0.004668793	0.014954537	-0.012610299	-0.017085789	-0.015420107	-0.045604113	0.006276324	-0.041250319	-0.05358452	-0.024396566	-0.046024056	0.006855132	-0.027374231	0.031241174	-0.013978934	-0.006366913	-0.053708015	0.051770398	-0.003512743	0.012481343	0.009788135	-0.06367633	-0.013998117	0.088866821	0.103690103	-0.045967104	-0.047502697	-0.042131869	-0.020986069	-0.029803663	-0.011822569	-0.056444086
266	-0.017875317	-0.032377272	-0.032999842	-0.004157794	0.036509189	0.008957542	-0.027594544	-0.004195262	0.020248031	0.015525251	-0.017795585	0.000155834	0.079685936	-0.041294981	0.006564079	-0.01823591	-0.040625651	-0.022091528	0.01330684	0.036286479	-0.047038392	-0.034093312	0.020105353	-0.029954435	0.01456307	-0.059914232	-0.061691419	-0.074380518	0.188976504	0.012690564	0.030231933	0.052581808	-0.017591459	-0.033009734	0.01351786	-0.046872933	-0.067058051	0.018355742	0.018420187	-0.044376358	-0.034619664	-0.062785788	0.044748576	-0.025953141	0.014532796	-0.080201263	-0.051562741	-0.058907089	-0.024572816
267	0.024327858	0.003334928	-0.021336171	0.002291816	-0.051213538	0.054459409	0.024611117	0.022259319	0.004138844	-0.028569614	0.031962659	0.004370846	-0.05613385	-0.049529872	-0.063707503	0.039290222	0.000194202	-0.005000976	-0.019934264	0.021028567	0.017085124	0.004491943	-0.017817766	-0.041275198	-0.044322704	-0.02994814	0.025310122	-0.014513379	-0.060914181	0.002540305	-0.053766465	-0.059189449	-0.020293059	-0.005171831	-0.078248425	-0.034890033	0.005791038	-0.082242525	-0.047488609	0.033686792	-0.072542782	-0.036437616	-0.06170221	-0.021844538	-0.041479924	-0.041616008	-0.030535041	-0.001913005	-0.011100184
268	0.012663887	-0.009499547	-0.048642327	-0.021609238	0.020653886	-0.045205153	-0.00248222	-0.008771167	-0.006673852	0.01765314	-0.013539508	-0.026127592	0.027119382	-0.02490823	0.013373983	-0.034304032	0.007896745	-0.027944346	0.001388685	0.017451712	0.016274913	-0.035051296	0.003079546	-0.026975271	-0.069075034	-0.031716035	-0.017212581	-0.058525814	0.01148529	0.104947233	0.017462502	0.019700997	0.031356575	-0.046843258	-0.017447581	-0.019100374	-0.026197133	0.216170556	0.019483982	-0.029904977	0.025288541	0.008721043	-0.015373047	-0.075433821	-0.067934805	-0.042000581	-0.077739758	-0.047840809	-0.061816413
269	-0.02389779	-0.009882021	-0.01263278	-0.012946912	0.030061078	0.15701591	-0.053941216	0.126518371	0.006244851	-0.003585581	0.063863305	0.008817861	0.016415194	-0.056787893	0.000222378	-0.051605605	-0.03824178	-0.021303798	-0.047729304	0.024517897	-0.063595399	-0.060865622	0.001526568	-0.04119097	-0.051474316	-0.047953513	-0.065479295	-0.012939419	0.014295099	-0.043131518	-0.028356795	-0.026969576	-0.016910139	-0.041373215	-0.022086432	-0.004798348	-0.043073068	-0.089394138	-0.00526625	-0.020178556	-0.0345768	0.026215352	-0.025864416	-0.023356451	-0.055973786	-0.064835443	-0.051945515	-0.027367037	-0.014846695
270	0.003869074	-0.035639096	0.000130356	-0.062858925	-0.000910058	0.212662042	-0.057458722	0.197061822	0.007515769	-0.040622054	0.044065157	0.030732207	0.029391148	-0.048174725	0.022136724	-0.057464118	-0.030373478	0.027319312	-0.05497114	0.056328319	-0.097652408	-0.107478943	-0.016994667	-0.028427834	-0.016897249	-0.076583642	-0.089640228	0.028022214	-0.013483755	-0.036965767	-0.053262594	-0.0160154	-0.004040593	-0.051062467	-0.043906358	-0.041834822	-0.078619809	-0.105042318	-0.017934966	-0.003159044	-0.064696661	-0.022419749	-0.025125545	-0.046666109	-0.019268531	-0.128474272	-0.101857529	-0.085578985	-0.032197425
271	-0.007694483	-0.040073221	0.018787075	-0.000255116	0.026897871	0.158853945	-0.050932677	0.139103757	0.015105908	-0.004727009	0.020583745	0.050559429	0.016976316	-0.044734553	0.035047334	-0.077540428	-0.022038473	0.029801799	-0.039825932	0.01571499	-0.074100856	-0.083288935	-0.000572546	-0.038820887	-0.048146549	-0.063247395	-0.056086191	-0.014932122	-0.010043584	-0.030439722	-0.034925104	-0.039390403	0.021319919	-0.021658397	-0.036741857	-0.016793538	-0.071455308	-0.060847338	-0.043544566	-0.015786695	-0.076579446	-0.038878139	-0.024984066	-0.015878716	-0.04881528	-0.099921477	-0.096182759	-0.063836393	-0.052486555
272	-0.027435379	0.015417343	0.005324335	0.03842276	-0.022956891	-0.030929205	-0.047263501	0.003057365	0.006750821	0.105245179	0.017549129	-0.029515608	0.189410834	-0.05340887	0.018073083	-0.033967719	-0.024860271	0.019637751	0.050779742	0.00406121	-0.043616505	-0.023861222	-0.005309713	-0.039195269	-0.009362263	-0.046915497	-0.09168209	-0.031161507	0.221873801	0.028136716	0.104096856	0.024187278	-0.05843589	-0.025012242	0.002680885	0.024438164	-0.011176319	-0.003015766	-0.056262441	-0.035846819	-0.016300457	-0.021907784	0.011352803	-0.053389986	-0.008328444	-0.038365575	-0.073998343	-0.027286706	-0.055521172
273	0.02046115	0.030433361	0.084930871	0.125052318	0.004402619	-0.061137191	0.021276456	-0.106638459	0.009423346	0.101533139	-0.040857354	-0.018862377	-0.038718674	0.103344497	-0.023520711	-0.036615665	0.016332464	0.002411714	0.01972048	-0.040299229	0.06003856	0.094584753	0.002364055	-0.024498479	-0.031483134	-0.023599544	-0.08081604	-0.044663214	-0.031261922	-0.028247987	-0.057952402	-0.027834639	0.024682157	-0.036172941	0.087501483	0.014022331	0.146747551	0.001997766	0.01898131	-0.014765464	-0.024588103	-0.021682676	0.448282175	0.087189149	-0.028959582	-0.051228825	-0.011098086	-0.030466699	-0.093922683
274	-0.004611607	-0.029754505	0.017187936	0.032622398	0.010401413	0.033075013	-0.051999769	-0.017959545	-0.015010955	-0.018456822	0.032605013	0.014696457	-0.075602877	-0.079320613	-0.02443853	-0.017422103	-0.0901435	-0.081505453	-0.07090048	-0.064307892	0.006767306	-0.028384671	0.018790972	-0.033716233	-0.04751109	-0.055376095	-0.034807304	-0.050688685	-0.037393802	0.008396719	-0.055784348	-0.034179338	-0.005817481	0.002919182	-0.025465456	-0.057764162	0.013030775	-0.05627473	-0.058338473	0.019112598	-0.039445556	-0.011001868	-0.040948476	-0.049187863	-0.050840056	-0.032035264	-0.071924409	-0.032448612	-0.020460316
275	0.024779874	0.024749599	0.026680855	0.051585756	-0.053740987	-0.03787759	0.070499955	-0.06645976	0.038535464	0.021894829	-0.053244909	-0.035825537	-0.058874117	0.000402524	-0.033141622	-0.050492952	-0.027339461	-0.06349978	-0.030548829	-0.068754607	0.027646034	0.03229118	0.03945688	-0.01932848	-0.021205482	0.068506952	0.069496409	-0.054922581	-0.007470274	-0.035421481	-0.073425831	-0.010640376	-0.014094935	-0.043346435	-0.058110667	-0.014007409	-0.001099197	-0.034331909	-0.021179105	-0.015554393	-0.017821962	-0.036730467	-0.091044833	-0.039482125	-0.024534448	0.087591406	0.050894544	0.058341105	-0.041506901
276	-0.047971798	0.068516244	0.063850116	-0.010950611	-0.012421759	-0.069448816	0.037864635	-0.059404366	0.017392362	0.021501564	-0.058852236	-0.002699835	-0.055543053	0.04768068	-0.044707876	-0.037797858	-0.044119777	-0.019520317	-0.03349592	-0.046163437	0.052578211	0.090423096	0.017356093	0.00496524	-0.023088479	0.039276733	0.007704908	-0.10053985	0.024484925	-0.057415859	-0.056261541	0.017271265	-0.037579044	-0.053529367	0.001830209	0.002305604	0.030111135	-0.022275272	-0.038917105	-0.0559576	-0.036624057	-0.054468468	-0.00471442	-0.003376958	-0.024076438	0.032184471	0.028048891	0.063268311	-0.017851637
277	-0.033715933	-0.06630749	-0.121943731	-0.015316395	0.397464333	0.103357086	-0.066419594	-0.044510045	0.029413629	-0.03787789	-0.010226128	-0.028028274	-0.047033297	-0.041493412	0.067338247	-0.041950823	-0.014860183	-0.078686952	-0.053929526	-0.062127848	0.011288358	-0.052381344	0.013841585	-0.018660648	-0.048416919	0.024589236	0.065588636	-0.031483134	-0.02563691	-0.0511407	-0.032960876	-0.055835004	-0.018960393	-0.014905745	-0.090216937	-0.063139187	-0.020649156	0.01092147	0.030671658	-0.048299119	0.055097866	-0.021590954	-0.00971866	-0.020511873	-0.047808737	0.064849165	0.016766495	0.04560135	-0.049032595
278	-0.022752166	0.154708474	0.303165503	-0.001266755	-0.046259356	-0.070725129	0.239617497	-0.033971915	0.014626317	-0.041492213	-0.070875901	0.109349885	-0.101830552	-0.025421993	0.057445767	-0.021835846	-0.048056326	0.068268055	0.004067205	-0.026051457	0.036191759	0.089359601	0.046725693	-0.026637758	-0.072781079	0.001501989	-0.019535304	-0.072659982	-0.072772687	4.58E-05	-0.052217384	-0.072537687	-0.031832336	-0.03650326	0.047267631	0.009967682	-0.006918744	-0.033447661	-0.042108789	-0.00466766	-0.059501483	-0.044784611	-0.012800936	-0.0106122	-0.072066488	-0.009527423	0.006980425	0.001338628	-0.084463335
279	0.024418381	0.121539908	0.127195494	-0.094237415	0.052200532	0.035609055	0.095995952	0.087791636	0.02753303	-0.095197798	-0.045412876	0.106188776	-0.083922595	-0.032307432	0.0061876	-0.002650976	-0.030999645	0.069469732	0.02218798	-0.034639447	-0.028261176	-0.045323552	0.013450717	-0.043419273	-0.043168087	-0.043478023	-0.025782286	-0.024850979	-0.041563553	-0.035250926	-0.05229262	-0.049947716	-0.073832884	0.008645508	-0.057620884	-0.027882898	-0.043173183	-0.037992093	-0.027286706	-0.047413073	-0.095011056	-0.080719822	-0.067357796	-0.001429816	-0.043198361	0.00167674	-0.052577677	-0.023955641	0.002291516
280	-0.000606717	0.048630571	0.143031614	-0.052543806	0.052500877	0.040059367	0.065224746	0.038185962	0.018150117	-0.073189931	-0.018510176	0.05690233	-0.081706881	-0.002850906	-0.006174777	0.005842893	-0.060813167	0.036783156	-0.014222926	-0.029763497	-0.018916031	0.019141673	0.011942102	-0.024710099	-0.054572779	-0.008168979	-0.049317652	-0.034233892	-0.028600487	-0.032396756	-0.059653754	-0.014425853	-0.074277406	-0.037448655	-0.065726884	-0.012685235	-0.043298476	-0.020666241	-0.035711934	-0.025937254	-0.051614897	-0.0524338	-0.046414024	0.013555029	-0.052155636	-0.015474061	-0.004605912	-0.027379627	-0.071149868
281	0.006436388	0.019281654	-0.047633985	0.059525397	0.034856996	-0.057072351	-0.018712205	-0.00680514	0.024661175	0.100596736	-0.011041434	-0.030014084	0.048239104	-0.003043642	0.245397177	-0.003394643	-0.008971696	-0.011081	-0.025482242	-0.020060157	-0.053798238	-0.076287495	-0.00378641	0.013510966	-0.056255247	-0.002083559	-0.033655384	-0.025381827	0.041117766	-0.050785503	0.081358812	-0.007489158	-0.024989761	-0.053283576	-0.008671352	-0.050227678	-0.039660473	0.02010865	-0.03409571	-0.060819461	0.057368433	0.048568824	0.047778397	-0.009090095	-0.052454782	-0.033224351	-0.021717746	-0.048002971	-0.068043912
282	0.003628678	0.010408607	-0.061401866	-0.0504366	0.052586304	-0.044237876	-0.004494407	-0.00780389	0.003551044	-0.057675138	-0.003421021	-0.012284776	-0.025330871	0.00106526	-0.019071299	-0.036848267	0.015887043	-0.065071642	-0.075110097	0.022249727	0.003302556	-0.010673947	-0.026386272	-0.003342787	-0.012136402	-0.030110302	-0.031249033	-0.040639439	-0.044370064	-0.032524147	0.06418583	-0.02466214	0.002742033	-0.052366957	-0.026908428	-0.023985616	-0.004799248	-0.010471919	0.000339878	0.050869365	0.040833908	0.010752414	-0.021215973	0.02577113	-0.013443589	-0.020177058	-0.011756326	-0.034317221	-0.054038933
283	0.006261037	0.034216441	-0.018546745	-0.054401625	-0.019799979	0.024474733	-0.051236019	-0.013577875	0.018101259	-0.029185289	-0.077829082	-0.00348067	-0.07441349	-0.028012388	-0.054639922	-0.059328531	0.012241247	-0.065844384	-0.056622734	-0.004699732	0.008382332	-0.043263106	0.012106062	-0.030930704	-0.036851264	-0.05918795	0.003625381	-0.057692823	-0.010346925	-0.061921024	-0.055339826	0.081719405	-0.015481854	-0.037923152	-0.047154094	0.001737588	0.00177026	-0.047104636	-0.03256851	0.000829061	-0.08007507	-0.088768271	-0.047101339	-0.059597102	-0.035285397	-0.01169218	0.003006708	-0.044347583	0.00105327
284	0.023163649	0.057503618	0.00516607	-0.03803106	-0.052696976	-0.027256731	-0.011668201	-0.031790372	0.017339907	-0.049419565	-0.031451061	0.022253924	-0.027609831	0.010172108	-0.0229464	-0.009332589	-0.001714873	-0.000738304	-0.017161325	-0.037703139	-0.026430035	-0.04359882	-0.005467978	-0.002961512	-0.054531714	-0.01993936	-0.021397319	-0.003972551	-0.023238951	-0.029801865	-0.054292218	0.075743991	-0.05412496	-0.073586794	-0.046638533	-0.0547823	-0.031978012	-0.042864745	-0.031627311	-0.014084744	-0.030398357	-0.028344205	-0.035519198	-0.02800999	-0.05413635	-0.043099445	-0.030422336	-0.021486043	-0.058658901
285	0.022166998	-0.014574527	-0.0220073	0.062486876	0.02941213	0.016438574	-0.084171983	-0.053004814	0.016236846	0.036945917	0.018948038	-0.001301525	-0.071489479	-0.027003746	-0.069592693	-0.086944023	0.044321439	-0.039723119	-0.005069618	-0.047744591	0.021415238	-0.019057211	0.050996457	-0.048011664	-0.042333597	-0.038599975	-0.045484815	-0.051257301	-0.049561045	-0.018029386	-0.085509145	0.029629745	0.01074582	0.005117211	-0.009647021	-0.052586669	0.024060786	-0.025133339	0.021006386	-0.021891598	-0.037034708	-0.053176567	-0.017042925	-0.003149152	-0.043534375	-0.04345764	-0.040676608	-0.059087536	-6.63E-05
286	0.094492132	0.019549626	-0.061305648	0.03202051	-0.042660319	-0.009558596	-0.046110682	-0.005685893	0.005775451	0.037444693	0.011891744	-0.017402619	-0.033960225	-0.077262265	-0.013228972	-0.029835436	0.006512823	-0.004428463	-0.000101646	-0.092682639	-0.049273889	-0.056546599	-0.027141329	-0.04719366	-0.011614546	-0.075982954	-0.047220637	-0.03160483	-0.034696998	-0.05988156	-0.024782637	0.034278488	-0.020039774	0.009553135	0.004897798	-0.001969057	-0.05609878	-0.026762752	-0.007438201	-0.035332457	-0.017701465	0.003399973	-0.022928715	-0.067240895	-0.013453781	-0.066156119	-0.059757166	-0.067101514	0.028418177
287	0.000888111	-0.013294616	-0.004765976	-0.076161602	-0.029003644	0.141366232	-0.015960547	0.096822648	-0.044626346	-0.054137549	0.015545934	0.03222044	-0.08095692	-0.055837702	-0.053947511	0.023724772	-0.037291589	-0.022375386	-0.042629146	0.00854899	-0.02912624	-0.040123279	-0.016357709	-0.015128155	-0.024240998	-0.071477489	-0.040906212	0.030042494	-0.050515732	-0.007917493	-0.014211835	-0.051557645	-0.036496966	-0.013075802	-0.020497785	-0.053115719	-0.05244459	-0.064501827	-0.064863019	-0.015610445	-0.037882986	-0.04583132	-0.055666548	-0.028897235	-0.024909729	-0.025152223	-0.059295259	-0.047485911	0.020048101
288	-0.049910847	-0.062178205	-0.109940148	-0.029276712	0.607815075	-0.040103496	-0.091340081	-0.037294886	0.012473849	-0.081739254	0.026890077	-0.065292254	-0.0597167	-0.021296305	0.015070539	-0.017603748	-0.051911344	-0.077430721	-0.06107964	-0.070022827	-0.029699951	-0.052189208	-0.019591656	-0.013680088	-0.013003264	0.084477057	0.051202682	-0.056616439	0.012330571	-0.014130904	-0.021170112	-0.057983875	-0.009191409	0.005610591	-0.059378888	-0.008571836	-0.027267222	-0.070821647	0.013625469	-0.054810776	0.072634738	0.076285031	0.003455426	-0.056179711	-0.016757868	0.137293299	0.074526128	0.055051106	-0.018833002
289	0.002516025	0.006954947	-0.042509547	-0.050804387	-0.04940248	-0.03971083	-0.012736491	-0.039988094	0.010312689	-0.080495313	-0.002086257	0.001712709	0.019206118	-0.061977676	-0.009968647	0.012051508	0.034992181	-0.002870689	-0.026423141	-0.070055799	-0.025263728	-0.038921002	-0.030159161	0.041513429	0.015375079	-0.079532832	-0.023529704	-0.007913896	-0.036969963	-0.041298279	-0.027055602	0.108620306	-0.035401098	-0.01112866	0.000283825	0.005228416	-0.05741406	-0.048827869	0.021573203	-0.031008038	-0.05668568	-0.052822569	-0.043504101	-0.068449766	0.015876852	-0.039485721	-0.041067475	-0.049688736	0.007097925
290	0.019812802	0.028188872	-0.071075231	-0.018397472	-0.027742917	-0.042525434	-0.053113621	-0.066531999	0.021756947	-0.01286688	0.006804175	-0.069629562	-0.024044066	-0.062132044	-0.026403657	-0.009916791	0.064206812	-0.033990199	-0.057542651	-0.07723319	0.005440636	-0.054185509	-0.025737924	0.029015568	0.008836145	-0.0706424	-0.051776159	0.018853318	-0.02829235	-0.04826285	-0.010397282	0.140175945	-0.030128587	0.018085972	0.036840707	-0.018123206	-0.055865878	-0.018974781	0.009607389	-0.090645273	-0.002784063	-0.003390147	-0.03429444	-0.062964436	0.011253288	-0.02676455	-0.00887338	-0.043564949	0.01173198
291	0.032325051	0.080179016	-0.028981163	-0.023123549	0.035207397	-0.02362862	0.059529893	-0.059127402	0.015434729	-0.067818204	0.033362468	-0.023704755	-0.017809973	-0.018335425	-0.010699126	0.011640258	0.008617032	-0.064254537	-0.064822554	-0.058868422	-0.00141363	-0.026137484	-0.020142287	-0.011676893	-0.033133229	0.004544998	-0.013193602	-0.032373675	-0.017589061	-0.003934184	-0.026296349	-0.02661168	-0.044857149	-0.014945011	-0.027368236	-0.006143004	-0.018666643	0.020352642	-0.013527518	-0.030355194	-0.022939506	-0.003114981	0.0018407	0.017117796	-0.033589141	-0.008186964	-0.024985265	-0.030520653	-0.006188865
292	0.052329722	-0.0160154	-0.009934177	0.059981909	0.017223905	-0.046613354	0.007921024	0.036853596	0.01341265	0.068385555	0.057836335	-0.012319246	0.125203989	-0.012802435	0.278947018	0.002488749	-0.008621594	0.00065491	-0.056948557	-0.033224052	-0.079837673	-0.064870813	-0.000988891	-0.043174382	-0.043774471	-0.036848566	-0.049798743	-0.050889214	0.074880426	-0.04511493	0.050211725	-0.002989089	-0.061670137	-0.061127	-0.034072329	-0.090951612	-0.043566748	-0.025510118	-0.0810978	-0.065364193	0.044736586	0.022210161	-0.000607016	0.016585449	-0.040293234	-0.042557507	-0.055525068	0.003210834	-0.011828864
293	-0.011135554	0.067789962	0.082703167	0.020245933	-0.029215863	-0.036868949	0.026923049	0.023719976	0.016559671	0.03588542	-0.009353271	0.008066101	2.12E-05	-0.041259012	-0.00829727	-0.034161354	-0.03729099	-0.010350522	-0.06210147	-0.054870425	-0.056047224	-0.017670291	0.017906724	0.050952694	0.088447178	-0.016995266	-0.068040015	-0.059128001	-0.046365165	-0.04537301	-0.034216207	-0.028359792	0.002555891	0.127172414	-0.005493457	-0.00714625	-0.014775056	-0.071737068	-0.052625337	-0.078178585	-0.080020517	-0.070304887	-0.028212318	-0.025917171	0.092886099	-0.041964312	-0.014177065	-0.024394468	0.045480553
294	-0.033481532	0.088114161	0.240827567	-0.047643277	-0.044432411	-0.040806097	0.167915532	0.109805197	-0.004083757	-0.072013733	-0.024569818	0.107026862	0.030028706	-0.070734422	0.04320489	-0.022137089	-0.062829251	0.038278583	-0.04933234	-0.014647664	-0.050088296	-0.026502273	-0.010078953	-0.046731154	0.066314018	-0.02731698	-0.05069528	-0.05380753	-0.013378245	-0.072826641	-0.018680432	-0.069753057	-0.068419192	0.047897395	-0.036777826	-0.0144885	-0.057870871	-0.134944264	-0.100296757	-0.025505921	-0.048416919	0.000670197	-0.043003227	0.063360333	0.069156799	-0.076866602	-0.069616373	-0.047591721	0.037819074
295	-0.051633781	-0.018357906	-0.045476422	-0.02461508	0.408915485	-0.078856907	-0.000486819	0.004077996	0.007984271	-0.008443546	0.007077542	-0.0095541	-0.035794963	-0.058027938	0.044631975	-0.026562522	-0.071936698	-0.059361503	-0.091958755	-0.07919442	-0.026208823	0.000463073	-0.019931267	-0.049347627	0.00229931	0.069878584	0.050118205	-0.079940485	-0.002480721	-0.050436899	-0.03310835	-0.047895363	0.01260214	-0.003241773	-0.056632625	-0.007953762	-0.019838945	-0.077333005	-0.033321469	-0.046637634	0.066016971	-0.003861646	-0.037851812	-0.020872166	0.00141776	0.087154079	0.060566111	0.058755053	-0.006509892
296	-0.004736601	0.071741498	0.142945287	0.049948549	-0.0430347	-0.023021336	0.047474455	0.062254574	-0.015561586	0.057288102	0.007580215	0.412649107	0.008867619	-0.044224088	-0.022116107	0.011609085	-0.081010874	-0.001184924	-0.028887343	-0.027189588	-0.03326122	0.001391383	0.00366225	0.006913582	-0.041464337	-0.081145759	-0.055362906	0.007498684	-0.066568568	-0.001092303	0.013363192	-0.021215973	-0.012539859	-0.045622098	0.094758605	-0.012239514	-0.058814168	-0.033308879	-0.076553069	-0.045390095	-0.040634643	-0.029216463	0.033945172	-0.052824367	-0.041601021	-0.063657446	-0.052682888	-0.055025993	-0.012604604
297	-0.029549779	0.004258142	-0.011793794	0.048332625	0.054735774	-0.095186707	-0.031607528	-0.08280125	0.010488939	0.08270017	0.009050163	-0.03311974	0.0208721	-0.010937722	0.004998512	-0.018950202	0.024953126	-0.031424983	-0.010923934	-0.027847828	-0.027641304	-0.010227027	-0.006360019	-0.03747893	-0.003921595	0.004919679	-0.02409832	-0.037745103	0.003535458	-0.0114338	0.02600613	-0.064863619	-0.026286457	0.006605145	0.012377931	0.012640507	0.002032237	-0.005981441	0.001957301	-0.006464031	-0.00149576	-0.002953119	0.023603675	-0.031243038	-0.006399286	0.003147887	-0.005669707	0.035934279	-0.030820398
298	0.214890345	0.034176875	-0.043060478	0.001210936	-0.017498538	0.005707109	-0.011584872	-0.039474931	0.014763	-0.00464428	0.01066399	-0.063003103	-0.043700733	-0.014005911	-0.053296166	-0.021805571	-0.001844363	-0.067054454	-0.017077996	-0.036981353	0.017813204	-0.004463234	0.002596057	-0.071937897	-0.039231838	0.000574578	-0.005352577	0.001431249	-0.031987604	-0.003754637	-0.028564218	-0.038775626	0.028212851	-0.031471743	0.005266184	-0.04203625	-0.004441053	-0.024053358	-0.045590025	0.022922655	0.188037104	0.150081313	-0.031392311	-0.027075386	-0.04330567	-0.006943323	-0.012781453	-0.009165631	-0.01835281
299	0.010884302	-0.031922559	-0.040100198	0.024389006	0.000359061	-0.054433397	0.00584709	-0.026512165	0.019000193	0.021513254	-0.002869191	-0.030035366	0.003845094	0.003745279	-0.045973099	-0.051087346	-0.002076365	-0.050367359	-0.036570103	-0.084671957	0.045673288	0.02360967	0.013324225	-0.078235237	-0.020948601	-0.022961088	-0.058044424	-0.03253254	-0.009235172	0.053474448	-0.00868484	-0.017300107	-0.038631449	-0.026489684	-0.045297474	-0.026626068	0.024483126	-0.030669926	-0.039437463	0.041950757	0.122363307	0.117607256	0.032540567	0.04462538	-0.021510922	-0.033245633	-0.057705412	-0.0191873	-0.013157933
300	0.003855285	0.080759022	0.240282631	-0.020202536	-0.052000369	-0.037094657	0.238026451	0.005723895	0.008991713	-0.068195882	-0.03703261	0.096373031	0.000221179	-0.044677002	0.041808678	0.041695674	-0.093807281	0.007939009	-0.028595392	-0.041369318	0.012254735	0.029669012	0.012147727	-0.058555489	-0.046599266	0.049072095	0.054849977	-0.080529184	-0.041057583	0.031654522	-0.066045513	-0.076895377	-0.079073023	-0.029794371	-0.014657556	-0.015991121	-0.046072315	-0.045679649	-0.08307132	-0.042437908	-0.067902732	-0.061060157	-0.039823834	-0.033059492	-0.046523131	0.003991669	0.041462173	0.011665437	-0.044873935
301	0.027179031	-0.012754776	0.008117357	-0.043698935	-0.089436402	0.182554471	0.009585508	0.20558087	-0.003012469	-0.01475827	0.058117496	-0.022146981	-0.006143304	-0.058277325	-0.032870652	-0.071503867	-0.040476078	-0.004703629	-0.058157128	0.407379293	-0.040823483	0.007875163	-0.022521662	0.033721562	-0.036683107	-0.069554326	-0.100700513	0.013556827	-0.053806631	-0.050260649	-0.005584879	-0.048463979	-0.030636654	-0.031902477	-0.040814191	0.011376183	-0.032644645	-0.037678859	-0.023887599	-0.024647452	-0.064796776	-0.052952958	-0.034696099	-0.00516014	-0.035010831	-0.079413234	-0.07876039	-0.097384136	-0.043257711
302	0.01242589	-0.001544019	-0.051327741	0.088180105	0.0329722	-0.036930397	-0.032302036	-0.05380753	0.016391814	0.132124498	-0.008776262	-0.022002803	-0.034516851	0.020503414	-0.0025062	-0.041990689	-0.009473169	-0.050528322	0.024241532	0.010829149	0.003799833	0.023555116	0.012631215	0.002687779	-0.026642854	-0.029613025	-0.040115785	-0.030778134	0.018483134	0.006599749	-0.040555811	0.003927224	0.039205694	-0.037504408	0.096278911	0.017798516	0.006338971	0.023969963	0.020522897	-0.053446637	0.005151982	-0.007052729	0.068558808	-0.031937547	-0.025715443	-0.002654274	-0.038819089	-0.010090643	-0.032898229
303	0.038621491	-0.038342794	-0.099725144	0.066597877	0.021605276	-0.03371923	-0.050266345	-0.019099175	0.022263216	0.019562215	0.024974408	-0.068165608	0.054992356	0.002964743	-0.024833294	-0.02643603	0.073225835	-0.031462151	-0.003086805	0.062350193	0.005521267	-0.046124171	-0.013739438	-0.057201841	0.023282049	-0.065241297	-0.025731629	-0.006710721	0.017544333	0.035455586	-0.044154847	0.00916017	-0.006105835	0.032957513	-0.018305151	-0.035706538	-0.006624094	0.068787213	0.092793778	-0.043957315	0.004000362	-0.020015795	0.058043159	-0.062032529	0.021762042	-0.028386469	-0.051356517	-0.047527876	-0.007341084
304	0.037581077	-0.026082031	-0.071609377	-0.054685183	-0.0343424	0.132090328	-0.049923437	0.296534847	0.027820186	-0.031384218	0.026275001	-0.010468022	-0.007871932	-0.071498171	-0.057583716	-0.06865689	-0.022838192	-0.015477058	-0.022004002	-0.020199838	-0.087244068	-0.071213114	-0.015843946	0.009966184	0.014686565	-0.109164708	-0.133500693	0.047688173	-0.037871296	-0.09572355	-0.033703044	0.089203734	0.017434326	-0.030758051	-0.048288928	0.003050171	-0.080661371	-0.055688129	-0.018912434	-0.054787396	-0.024068045	-0.043402188	-0.045575937	-0.013379744	0.013592197	-0.127110732	-0.110496475	-0.124225388	0.020987502
305	0.03892783	-0.00770977	-0.061430641	-0.076642093	-0.091946465	0.098534791	-0.039319063	0.303095662	-0.006586626	-0.088988283	0.013575711	-0.009759725	0.038060369	-0.035355537	0.029209803	-0.038366774	0.03384146	0.033115478	0.044146088	0.034883673	-0.064402611	-0.042625549	-0.02971374	0.005460419	0.072643131	-0.036736462	-0.044578986	0.104687054	-0.000558158	-0.073307731	0.063944236	0.118004118	0.031763029	0.049650903	-0.002995083	0.011313537	-0.032707291	-0.026355698	0.015846878	-0.037585639	-0.065072241	-0.035138822	-0.057211133	0.009248894	0.068888527	-0.031166003	-0.032002891	-0.07967641	0.079050477
306	-0.000769178	-0.020165967	-0.020469309	0.011671432	-0.031831437	0.067137717	-0.004848706	0.017486482	0.007027485	0.044974883	0.043151235	-0.010085248	-0.038135071	-0.050897607	-0.037195971	-0.000278496	-0.017028538	-0.023074991	-0.035773681	-0.105476648	-0.026207924	-0.024010195	0.003373296	-0.032853267	-0.082188871	-0.077178336	-0.052459578	-0.005452991	-0.064622924	-0.01564012	-0.090887766	-0.086627493	-0.01516982	0.001334731	-0.053971491	-0.028596291	-0.012815024	-0.02316971	-0.017359156	-0.03461247	-0.055395279	-0.046637334	-0.013802384	0.011583607	-0.080729413	-0.094592313	-0.113731621	-0.060635418	-0.055031688
307	0.000101281	0.007413257	-0.006510491	0.031695587	0.01543353	-0.036060237	0.02975354	-0.089542212	0.014388919	-0.00331581	-0.041318661	-0.041882481	-0.055247804	0.064043751	-0.026855073	-0.026861667	-0.015626032	-0.040187724	-0.033945537	-0.024054257	0.172690467	0.164034436	0.00509503	-0.016127804	-0.013322792	-0.016612192	-0.017750923	-0.036930996	-0.042151352	-0.02040936	0.016817751	-0.037127928	-0.047392691	0.001779552	-0.042992137	-0.040814191	0.106276301	-0.01697878	-0.031598835	0.052662439	-0.040585186	-0.010970994	0.112631192	0.137059498	-0.01452357	0.001727397	0.020789071	0.00291019	-0.025643504
308	-0.022579812	0.018676769	0.000177416	0.013164461	-0.016505183	-0.001705881	0.028354331	0.031003776	-0.000205058	-0.019080291	0.031662315	-0.003910204	-0.018552441	-0.051851995	0.006115961	-0.005808489	-0.006597117	-0.000619306	-0.005762927	-0.072380021	-0.039718623	-0.005704477	-0.027694958	-0.056579271	-0.065904933	-0.04578426	-0.033196175	-0.028327719	-0.078027214	-0.043303272	-0.045554056	-0.090348525	-0.012612697	-0.050270541	-0.045774668	-0.015717454	-0.044840963	-0.050513634	-0.021293008	-0.03322585	-0.020170463	-0.030034167	-0.027632311	0.158857542	-0.06529675	-0.07543532	-0.067865863	-0.042861748	-0.022467108
309	0.04113695	-0.04050935	-0.021658996	0.014206074	-0.001949573	-0.01300776	0.015030672	-0.040206608	0.007114711	0.011862369	0.011741272	-0.033408095	-0.037835027	-0.005692787	-0.080736607	-0.013598857	0.033815982	-0.026392866	-0.063884952	-0.054738538	-0.000476028	0.005552441	0.009738677	-0.071818299	-0.007189413	-0.031867107	-0.067801718	0.01378793	-0.037507705	0.007112313	-0.001735855	-0.04184831	-0.000185275	-0.018157377	-0.050372754	-0.033297489	0.028559057	-0.062241151	-0.027700054	0.073480318	0.054080832	0.103061538	-0.038402144	-0.014080247	-0.004133814	-0.019699264	-0.036603974	-0.027135634	0.025820288
310	0.042801133	-0.007986435	0.038636778	0.021084319	0.008653001	-0.026347305	0.033720363	-0.069933204	0.022718528	0.031509745	-0.007237972	-0.000140314	-0.093951159	-0.01200931	-0.044063724	-0.026619174	-0.001231085	-0.01972744	-0.049558048	-0.032005289	0.037260949	0.055207273	0.045560285	-0.034719778	-0.044151849	-0.016795336	-0.034640346	-0.021046318	-0.035417884	-0.020273276	-0.057107122	-0.015922779	0.007225017	-0.035859708	-0.061264882	-0.020034679	0.05969865	-0.018758065	-0.033590939	0.072590676	0.017863261	0.033644228	-0.032800812	-0.032953082	-0.045778265	-0.006223635	-0.021000157	-0.017916382	-0.036254772
311	0.030732207	-0.050382046	-0.043768776	0.017528147	-0.027570864	-0.030222706	-0.029744314	-0.064976623	0.005116312	7.43E-05	0.003571127	-0.016146389	-0.083674107	-0.017161624	-0.050918589	-0.026663836	-0.027771693	-0.061378186	-0.079290938	-0.032369179	-0.001729561	-0.012088143	0.025510652	-0.037211857	-0.018232613	-0.041207756	-0.041814439	-0.036307527	-0.023438282	0.014477943	-0.080668266	-0.008199553	-0.01388871	-0.053993972	-0.077164548	-0.029762598	0.045182306	-0.038169242	-0.051405975	0.100106054	0.050592701	0.044559736	-0.031249333	-0.047895063	-0.016347517	-0.011695178	-0.058288116	-0.037859606	-0.007356071
312	-0.041502105	0.016247936	0.040525171	-0.067262477	0.022884887	-0.036589587	0.044653556	-0.0204798	-0.014232518	-0.012145095	-0.071536239	0.038991376	-0.03619782	-0.025124646	-0.015360158	0.018897081	-0.047014113	-0.022627472	-0.012873774	-0.031074581	-0.093862434	-0.071659734	0.021378369	-0.00090856	0.050631967	-0.024909429	-0.008916243	-0.059487096	-0.002351531	-0.046051333	-0.024572816	-0.018397173	-0.015147939	0.003804029	-0.04469199	-0.02857441	-0.041630096	-0.036236188	-0.046493456	-0.078644089	-0.041008126	-0.06353455	-0.024102216	-0.053942715	0.057411896	0.002900598	-0.012940018	-0.026349703	0.021179339
313	0.048074844	-0.032188133	-0.021212077	-0.012481408	0.006797281	-0.026606884	0.037504342	-0.080514496	0.011498779	-0.026210921	0.001440841	-0.044027755	-0.090379999	-0.008650969	-0.015379941	-0.041244025	-0.014472613	-0.029457458	-0.035771583	-0.056845444	0.048174359	0.056224607	0.027104695	-0.031787075	-0.006210446	-0.072600633	-0.027664084	-0.02077385	-0.022589104	-0.011168826	-0.079819088	-0.021502829	-0.025276617	-0.006750287	-0.087169132	-0.04008641	0.038902052	-0.039235434	-0.032680015	0.11031926	0.032075363	0.033916696	-0.053810228	0.005733187	-0.006666358	-0.019252345	-0.069888841	-0.011684986	0.017754454
314	-0.049916243	-0.011639125	-0.084088054	0.011047063	0.06948442	0.014585551	-0.109222259	-0.049963003	0.000657008	-0.007151645	0.030715421	-0.060828454	-0.06078619	0.151932837	-0.041119031	-0.028569314	0.083648862	-0.076584841	-0.077791314	-0.00628898	-0.036089912	-0.021229462	-0.009381747	-0.015920081	-0.079727366	0.006367147	0.010655297	0.001584119	-0.044284636	0.009912229	0.031284337	0.005537154	-0.029521004	-0.079522341	-0.035229345	-0.044330797	-3.18E-05	0.004936465	0.124605099	-0.011188309	-0.026757056	-0.007677398	-0.040816289	0.034050083	-0.076778177	0.001403073	0.026104446	0.005139692	-0.06427522
315	0.060882642	0.08798677	0.036500497	0.002454578	0.061849619	-0.051468022	0.011791929	-0.047169681	0.006110566	-0.026278664	-0.014907543	0.022091162	-0.058418505	-0.008718711	-0.018852785	-0.0021531	-0.032736367	-0.007179222	-0.019984322	-0.06553235	0.023313222	-0.030034766	-0.004141008	-0.007699879	-0.04650095	-0.003608661	4.10E-05	-0.071173248	-0.023614532	0.018664479	-0.038067928	-0.049556249	-0.037155805	-0.018948703	-0.008387493	-0.019085087	0.038408672	-0.016318742	-0.048177123	-0.004457838	-0.006831817	-0.002543068	0.003157479	-0.019447179	-0.048446594	-0.047944221	-0.00994167	-0.02994874	-0.005510542
316	-0.019698065	0.006341969	0.023809	0.019451309	-0.080129324	-0.078950428	0.076566491	-0.104233906	0.010338167	-0.000981997	-0.021533703	-0.021778295	-0.104096922	0.044350814	-0.030267368	-0.054216082	-0.023401113	0.009604691	-0.008946517	-0.05545223	0.020304983	0.020800161	0.003066057	-0.073064038	-0.074196175	0.276432159	0.255926914	-0.087801893	0.005193646	-0.029886992	-0.036074925	-0.022557032	-0.056870323	-0.054943863	-0.029166106	-0.016453627	-0.051536064	0.019299639	-0.037139319	-0.015978831	-0.073047253	-0.065353402	-0.046032449	-0.053207741	-0.079440511	0.262848922	0.265204317	0.267436816	-0.045442851
317	-0.024503275	0.080705368	0.041988225	-0.018234411	-0.038114389	-0.064389123	0.066972858	-0.069986858	0.005532957	-0.011746134	-0.048578481	-0.048397436	-0.094324041	0.01102788	-0.0274111	-0.029758701	-0.066832943	-0.020313142	-0.019285017	-0.003009171	0.038697027	0.011100118	-0.003867341	-0.03519907	-0.086769272	0.281097388	0.270594628	-0.035997291	0.017520353	0.000316498	-0.029813555	-0.034598082	-0.05475892	-0.082095051	-0.028970073	-0.031154913	-0.048466976	0.017686712	-0.087168532	-0.025040418	-0.047845006	-0.054942065	-0.012317448	-0.040881034	-0.084671358	0.227823436	0.228476281	0.229219048	-0.093663104
318	-0.030564715	0.073579834	0.058698401	-0.02833941	-0.053327039	-0.090136306	0.060911417	-0.064130443	0.020221354	-0.019829354	-0.02367478	-0.026686017	-0.127200656	0.037421313	-0.046135261	-0.026030475	-0.057890655	-0.02499126	-0.034178439	0.02178812	0.000925579	0.002697671	-0.008651868	-0.026788829	-0.051650267	0.273865444	0.22931167	-0.068767496	-0.010887066	-0.036178037	-0.03491731	-0.059068352	-0.07199335	-0.047082455	-0.040458393	-0.018488295	-0.066127043	-0.015402722	-0.090782556	-0.001945677	-0.018897747	0.002948557	-0.031892885	-0.047155293	-0.051999769	0.234637536	0.225819942	0.26135859	-0.039603221
319	-0.003016665	0.040048876	0.015803415	-0.018455323	-0.071109402	-0.051202448	0.099206819	-0.076166697	0.01371839	-0.045592423	-0.053694227	-0.032444115	-0.073688707	0.006337772	-0.049020305	-0.075203617	-0.05322063	-0.00095472	-0.005779114	-0.051859189	-0.002491512	-0.024235903	-0.008770267	-0.060745424	-0.053258398	0.282153389	0.300061945	-0.074312776	0.022300684	-0.023740125	-0.069086724	-0.058016248	-0.059236209	-0.059118709	-0.051856191	-0.034887336	-0.053689131	0.018210666	-0.069619071	0.003682033	-0.040404439	-0.060909085	-0.049462429	-0.052168525	-0.057438639	0.23568964	0.244748829	0.330725543	-0.043765179
320	-0.015161127	0.073873284	0.170296106	-0.004210249	-0.047500299	0.088286515	0.061843324	0.047254443	-0.010131109	-0.040604969	0.010776094	0.113216593	-0.037736111	-0.074653585	-0.002958814	-0.038293336	-0.053447237	-0.021186298	-0.020158174	-0.059215227	0.004943359	0.04172415	0.119758525	-0.041179879	-0.044972251	-0.05581672	-0.058764411	-0.036338401	-0.06848034	-0.041205058	-0.057927523	-0.065265877	-0.019452874	-0.02369816	-0.02782145	-0.031070385	-0.026142879	-0.044052634	-0.086764776	-0.019529009	-0.033927253	-0.050281931	-0.062670985	0.154251963	-0.042980746	-0.080572947	-0.041399892	-0.068855621	-0.005365166
321	-0.037600926	3.77E-05	-0.04570243	0.114768073	-0.022375087	-0.101641712	-0.057748276	-0.085744744	0.008077491	0.306940789	-0.055823614	-0.04436317	-0.033892782	-0.094645967	-0.032208816	-0.053390885	-0.030130984	-0.047882474	-0.041853106	-0.021320884	-0.064955041	-0.072972616	-0.025264927	0.006504131	-0.042299426	-0.073042457	-0.043428865	-0.077399848	-0.016646363	-0.062155125	0.032426664	0.047540699	0.0312106	0.003555241	0.053594346	-0.003178527	-0.019426496	0.021933796	-0.041953821	-0.06176096	0.043125757	0.032836416	-0.01232674	-0.06398117	-0.03881819	-0.037251723	-0.030320723	-0.057350814	-0.066005947
322	0.027611563	-0.06637823	-0.081153253	-0.005916696	-0.050164431	-0.035684357	0.012039818	-0.033727023	0.004443085	0.022811149	-0.053818321	-0.090667754	0.060369479	0.018131533	-0.0491444	-0.07937127	0.023163649	-0.000865996	0.010483843	0.044423652	-0.080294484	-0.061071247	-0.01474688	0.010637612	-0.074983604	-0.031452859	-0.005776416	-0.030809007	0.057185289	0.042960897	0.049329276	-0.008127914	-0.034779727	-0.021893097	-0.032081724	-0.056399724	-0.030509562	0.05139272	0.008999806	-0.002826627	-0.057341222	-0.065502375	0.005107919	-0.048674699	-0.077567705	-0.041950224	-0.01735526	-0.049493003	-0.071023675
323	-0.013155834	0.017246986	-0.062118556	0.192949922	-0.045069368	-0.064321081	-0.07820796	-0.082794356	-0.004082258	0.348411388	-0.02073758	-0.046520433	-0.007957959	-0.043917749	-0.017021344	-0.025647101	0.011765252	-0.00545419	0.012705851	-0.049867684	-0.040935587	-0.042462188	-0.03114652	-0.013636325	-0.04637206	-0.068283108	-0.075274357	-0.001665415	-0.032636851	-0.065057254	-0.006122621	0.132532751	0.033522532	-0.046699081	0.017386067	0.019351195	-0.038396449	-0.00554891	-0.031874001	-0.032846673	0.046927421	0.037808583	-0.031935149	-0.053582122	-0.043529279	-0.063776744	-0.012473016	-0.069510563	-0.041241627
324	0.023446309	0.007028984	0.037052327	0.012476846	-0.032622164	-0.022611286	0.005214328	-0.08715984	0.009322631	0.067168591	-0.07000784	-0.0190695	-0.030093816	-0.030619269	-0.067036469	-0.090240317	0.002717754	-0.080901167	-0.055718104	-0.06306515	-0.021358952	-0.038314918	0.007477402	0.312718671	0.017470895	-0.063497382	-0.058251547	0.018762496	-0.053389386	-0.025582057	-0.058797982	-0.056027441	-0.017982326	0.058537138	-0.014965094	0.046482899	-0.017117262	-0.031089868	0.014517809	-0.059877363	-0.065443625	-0.044022959	-0.055879966	-0.030813204	0.018185487	-0.002487615	-0.0258833	-0.040995536	0.005469411
325	-0.026322127	-0.056359858	-0.075391257	-0.076237437	-0.043125523	0.312183926	-0.083074317	0.152292531	-0.012247308	-0.090286178	-0.012515579	0.03852917	-0.05081248	-0.103584958	-0.053916937	-0.027640405	-0.039814841	-0.031708841	-0.089312307	-0.06228911	-0.049739093	-0.054777205	-0.015263041	0.001289469	0.001753474	-0.124225988	-0.083013769	0.0903008	-0.062935061	-0.109614326	-0.055468117	0.062437418	-0.049022703	0.046650457	-0.085057729	-0.020736681	-0.079442009	-0.102033779	-0.002050887	-0.062187197	-0.056048423	-0.060272427	-0.092134405	-0.040252469	-0.002320358	-0.099714653	-0.058200591	-0.143968682	0.057641201
326	-0.015251351	-0.044118578	-0.07740884	-0.069210219	-0.02407404	0.304207416	-0.054339577	0.097389466	0.003931121	-0.066020634	0.008770501	0.005865674	-0.028036667	-0.114753751	-0.026246291	-0.034020773	-0.029063293	0.028523087	-0.014927926	-0.02078524	-0.050266944	-0.045728208	-0.023133141	0.00044239	-0.042615058	-0.085169534	-0.082796754	0.06583083	-0.067612879	-0.114824191	-0.053974188	0.037861039	-0.050082601	-0.01336026	-0.067602388	-0.002642883	-0.083907009	-0.105009046	-0.009176122	-0.07154703	-0.054022447	-0.057820814	-0.068294498	-0.033544479	-0.04477352	-0.101838645	-0.071603981	-0.130450489	0.004121459
327	-0.000695441	-0.072126437	-0.056149137	-0.072637502	-0.024734678	0.314081311	-0.100224219	0.182175593	-0.012052474	-0.07806708	0.027689197	0.01733571	-0.005393642	-0.125842512	-0.041804248	-0.053622288	-0.049941721	0.019988152	0.009311241	-0.027511215	-0.068272317	-0.039365824	-0.030497572	-0.027139831	-0.042743648	-0.076359733	-0.06526138	0.066979152	-0.063697911	-0.092074756	-0.038992641	0.014003147	-0.053509884	-0.002209452	-0.039638891	-0.015753423	-0.05626274	-0.134719455	0.003677237	-0.012724801	-0.028932005	-0.010065165	-0.023199085	-0.076236838	-0.041497009	-0.074194376	-0.053004514	-0.095889609	-0.011649317
328	-0.002252016	-0.023883403	-0.080796556	0.151713124	-0.033846322	-0.059163371	-0.013673793	-0.041563852	0.018633006	0.190443455	-0.021858027	-0.09712126	0.020290595	-0.022905035	0.004629826	-0.039643087	0.069595625	-0.012746383	0.009989264	0.064146863	0.006360253	-0.054968442	-0.008963303	-0.027419493	-0.070796169	-0.042907609	0.0038379	0.003492294	0.072652123	0.002988423	-0.01415968	0.027131072	0.015908625	-0.046010567	-0.005867538	-0.030823995	0.00368533	0.029616257	0.012123147	-0.021942854	-0.051451236	-0.048013762	0.042175866	-0.028313032	-0.069868758	-0.029037216	-0.050198303	-0.025726234	-0.05385429
329	-0.011532716	-0.007200204	-0.00494972	-0.027184193	0.030189069	-0.049928832	-0.039554363	-0.052440694	0.003925426	-0.013566485	-0.006877379	-0.044790905	-0.063263881	-0.054106076	-0.007523928	-0.0355162	0.000938468	-0.068740819	-0.079630549	-0.081231486	-0.043888074	-0.064461961	0.00697503	-0.005096595	-0.030596488	-0.051337033	-0.050666804	-0.036753547	-0.044634139	-0.096421056	-0.020354507	0.147244228	-0.012100133	-0.015600553	-0.018127702	-0.017865126	-0.023046515	-0.022334621	-0.005457487	-0.036224797	0.001730394	0.012510118	-0.072343752	-0.015566982	-0.029881897	-0.041935836	-0.054052122	-0.036709485	-0.002162392
330	-0.035377419	-0.015615541	-0.078061984	-0.001229287	0.121160132	-0.055790342	-0.052864533	-0.067453414	0.013067643	-0.005913999	-0.003055632	-0.037564057	-0.069551029	-0.053157384	-0.021472555	-0.013817671	-0.008753781	-0.040232086	-0.031755302	-0.080708431	-0.032617668	-0.068301692	-0.008782557	-0.054266739	-0.047843807	-0.058369047	-0.052910394	-0.030058746	0.013243594	-0.087278838	-0.015255847	0.191501555	0.00715098	-0.00741602	0.006231063	0.009260284	-0.008158188	-0.034899925	-0.001422922	-0.060175909	0.025450703	-0.016761465	-0.0492619	-0.032069434	-0.048299719	-0.035347444	-0.035758694	-0.01043535	0.014002847
331	-0.021178505	0.021461398	0.121076503	-0.046938877	-0.054581771	0.34084403	0.029649229	0.211598548	-0.003272947	-0.064073492	0.048280169	0.396207203	-0.028324123	-0.048960956	-0.047177174	-0.006216142	-0.077341397	0.028874088	-0.006489809	-0.013517626	-0.068431182	-0.025691464	-0.006714318	-0.005803992	-0.040455096	-0.126637435	-0.098513575	0.016169403	-0.163030356	-0.116814197	-0.041173285	-0.047553954	-0.035472737	-0.050465375	-0.042245173	0.018990002	-0.1162237	-0.12764248	-0.04564278	-0.040018068	-0.095915986	-0.080879885	-0.029529696	-0.041067775	-0.040804599	-0.136496343	-0.08221315	-0.129035394	-0.035431073
332	-0.007860242	0.06265893	0.211754415	-0.05820119	-0.070738918	-0.033380818	0.214925116	0.000499342	0.008768403	-0.074058892	-0.024167561	0.127327682	-0.006173878	-0.006912149	-0.015343672	-0.062276821	-0.082219145	-0.036763439	-0.040630147	-0.031270914	0.04246452	0.057218561	0.014052605	-0.097192599	-0.094706815	0.053850028	0.046113913	-0.090329342	-0.030107904	0.010149328	-0.014553844	-0.079778923	-0.07248613	-0.081732659	0.04289945	-0.058352561	-0.014372798	-0.053670847	-0.083401039	-0.019889602	-0.07036064	-0.041172086	-0.043877883	-0.014661153	-0.094949909	0.017707993	0.045708059	0.05868791	-0.1157531
333	-0.049893762	-0.019171713	-0.014367403	-0.02308788	0.365750728	-0.059346515	0.073930835	-0.030361189	0.003658952	-0.049267295	-0.015656606	-0.036118987	-0.058529111	-0.035750901	-0.003321206	0.00209908	-0.082220944	-0.061771451	-0.057976681	-0.082668463	0.020861609	0.036041288	-0.015743831	-0.033987202	-0.080875389	0.11992848	0.154968952	-0.071709492	-0.006593221	-0.00294083	-0.073612871	-0.036365677	-0.034712584	-0.062687172	-0.025842835	-0.052395432	-0.016715604	-0.043350931	-0.026367388	-0.034150263	0.010083084	-0.039471334	-0.018235011	-0.029347451	-0.07973516	0.164657605	0.131046616	0.157114826	-0.065529652
334	0.016271316	0.019007687	-0.020347912	0.006153129	-0.009151243	0.003307052	-0.071658835	-0.035490422	-0.015729144	-0.039924848	0.049870016	0.005571924	-0.116969465	-0.051201848	-0.075701194	-0.026333817	-0.023823753	-0.080414681	-0.037567654	-0.085669508	0.023181035	-0.033252827	0.006367747	-0.059972682	-0.000877086	-0.015871523	-0.026480692	-0.00618287	-0.042049139	-0.009453386	-0.00797984	-0.072672871	-0.007812583	0.044445534	-0.023097771	-0.056247753	-0.007798794	-0.091788799	-0.020323633	0.001049674	-0.080492915	-0.022786636	-0.080825332	-0.057886758	-0.006653469	-0.010194655	-0.049870981	-0.016034884	-0.015219578
335	0.084494443	0.011148077	0.023081819	-0.014794839	-0.000730211	0.140909121	0.016037216	-0.015151535	3.41E-05	-0.077259867	-0.002468731	-0.000585135	-0.076306379	-0.051506389	0.001566733	-0.038449803	0.001835605	-0.055925827	-0.02595434	-0.000740103	0.012980418	-3.84E-05	0.025216902	-0.030269766	-0.006714917	-0.035542578	-0.015931472	0.035544311	-0.044907506	-0.032423133	-0.034993146	-0.044778916	0.026997985	-0.005339388	-0.037341946	-0.006327047	0.013817006	-0.069321724	0.009698511	0.022027017	-0.055046376	-0.060972931	-0.027499524	-0.013286523	-0.007490057	-0.028269569	-0.037193573	-0.038898222	0.033104987
336	-0.01244484	-0.014390483	-0.072899778	-0.022137389	0.430334053	-0.043711524	-0.069835487	-0.042499056	0.002162027	-0.057468014	0.018706444	-0.057620884	-0.102376986	0.012126145	0.018911169	-0.009825969	-0.048283532	-0.080293884	-0.075328611	-0.054051523	-0.00213002	-0.002379707	-0.010856192	-0.004412577	-0.000330651	0.027770728	0.116228729	-0.035856711	-0.033947636	-0.02923115	-0.034035761	0.009702408	0.017633657	-0.019811369	-0.02925513	-0.046869336	-0.01640357	-0.039314567	0.020339154	0.00138329	0.004436191	-0.005321103	-0.018455023	-0.024566221	-0.003978846	0.109636741	0.071343737	0.090814563	0.016504818
337	0.023824287	-0.022068448	-0.081429018	0.052439129	-0.007450791	-0.011698775	-0.052400828	-0.006442749	0.016510813	0.058076131	-0.008550854	-0.019649207	0.046792536	0.036477416	0.010807567	-0.029741016	0.027676308	-0.018167268	-0.042145357	-0.004055581	0.007004704	-0.010908947	0.001257996	-0.037841621	-0.085368265	-0.020768454	-0.054149239	-0.056410215	0.007109915	0.020126335	0.022983203	0.01564485	0.022512004	-0.091760623	-0.036401047	-0.020283467	-0.000565052	0.098362738	0.010107363	-0.014701019	-0.041549165	-0.041623202	0.069103444	-0.031286501	-0.086249814	-0.063933511	-0.02954888	-0.034977859	-0.043313763
338	0.057239243	0.030074567	-0.026944997	0.016475143	0.006384832	-0.043619203	-0.059315042	-0.064220666	0.000551797	0.048927319	0.007412957	-0.046461983	-0.035672367	-0.011404425	-0.051545955	-0.017607945	0.037042735	-0.056578671	0.025320613	-0.023951744	0.054678523	0.008566375	-0.016722798	-0.003149752	-0.041844414	0.044994966	0.016402605	-0.002671059	0.026372418	-0.038609268	-0.010746185	0.002239661	0.011660641	-0.071008388	0.005633072	-0.025814359	-0.002158795	-0.008150695	-0.01723746	0.003923028	-0.033778879	-0.014592811	-0.014531963	-0.086723411	-0.038043949	-0.024878855	0.027595377	0.029721467	-0.06810476
339	0.014537592	-0.053062664	-0.040809694	-0.001433113	0.035828768	-0.054398028	-0.106485889	-0.069785429	0.010735629	0.001862881	-0.002408183	-0.02925513	-0.061242102	0.035490656	-0.0659427	-0.009233073	0.00977045	-0.086404782	-0.084312563	-0.040476678	-0.006431958	0.001405471	-0.010476115	-0.053300062	-0.01367739	-0.009411721	-0.026511865	-0.023878007	-0.043463635	0.004242256	-0.019396822	-0.028331316	-0.005502749	0.008447976	-0.008231626	-0.020312542	0.052504174	-0.021057708	0.003906542	-0.024413352	-0.026148874	-0.053570132	0.019700397	0.006778997	-0.014133302	0.003288168	0.002664099	-0.004041792	-0.005461084
340	0.001683634	-0.007391441	-0.010567837	0.081587817	-0.0302299	-0.045225236	-0.042193017	-0.042310217	0.109398743	0.101058043	0.012617127	-0.014974686	0.001880266	0.022743107	-0.009524126	-0.039963814	0.015325322	0.000872524	0.010732631	-0.035453853	-0.027266623	-0.032411144	0.065628202	-0.015715955	-0.048983736	-0.041738604	-0.052454182	-0.011087295	0.009337019	-0.042556308	0.031169235	0.004570776	-0.006438852	-0.040372367	-0.017786892	-0.01113975	-0.033027419	0.019186635	-0.032995946	-0.018964889	-0.0284683	-0.007047634	-0.01528672	-0.021397918	-0.053057569	-0.044042443	-0.041793457	-0.047754483	-0.044704579
341	0.164117765	-0.014999565	0.013214818	-0.051477014	-0.038902118	-0.062942254	0.165890755	-0.069604084	-0.024943001	0.022155607	-0.033191979	-0.070786277	0.012787382	-0.018383984	0.012981617	0.037662008	-0.01111727	0.054449818	0.094104562	0.053664186	0.02088379	0.005630374	-0.018062657	0.00083086	0.008743524	0.025565505	0.030598521	-0.041254216	0.086005157	0.002295413	0.020688057	0.032077761	0.033305217	0.012247242	0.003973984	-0.00853257	0.033957461	0.01721821	-0.031027222	0.053021234	0.118323646	0.081219131	0.02041379	0.055802266	0.015949091	0.011130992	0.021786322	0.042002014	-0.004002826
342	0.041495445	0.002838551	-0.035772183	0.101394657	0.001069157	-0.053936121	-0.055479507	-0.043146805	0.027158948	0.183220804	0.010822854	-0.054544303	-0.011193405	0.028823132	-0.056648812	-0.042609362	0.087166368	0.001738487	0.020217757	0.027661621	-0.051300464	-0.079535829	-0.009907799	-0.02442684	-0.025771795	-0.032147068	-0.057759966	-0.06023376	-0.038213305	-0.0389237	-0.01063498	0.032571141	0.052526655	-0.044188418	0.021918509	-0.038153056	0.013701004	0.007070648	0.060233394	0.030742998	0.027836971	-0.01373674	-0.014207939	-0.022766553	-0.024950794	-0.05232769	-0.028477592	-0.005601665	-0.033623312
343	6.62E-05	-0.033270212	-0.046768322	-0.037079969	0.013589499	0.036369508	-0.035936143	0.029814088	0.01584358	-0.050809482	0.032068769	-0.024572816	-0.086780063	-0.041443055	-0.088607607	0.009176056	0.007429743	-0.083957066	-0.081864847	-0.036113592	-0.000153502	0.024709434	-0.012816823	-0.019887204	-0.057198544	-0.037077871	-0.003207902	-0.005362468	-0.062510622	-0.033107151	0.010291706	-0.052060318	-0.006460134	-0.042309018	-0.067714192	-0.006585427	0.064635148	-0.062557082	-0.039827431	0.016022528	-0.027531897	-0.085067021	-0.030311731	-0.011842352	-0.061059557	-0.029485634	-0.000102246	-0.034687406	-0.055579622
344	-0.055529864	0.005093232	-0.02830344	0.093753261	0.021626258	0.042171669	-0.096852689	-0.056215081	0.015793223	0.089813415	0.031273546	-0.008023303	-0.08863938	0.040973889	-0.059288964	-0.015986924	0.012380628	-0.103373938	-0.04956674	-0.070534192	0.024270307	-0.029184091	0.082369252	-0.04047458	-0.013727448	-0.046279438	-0.037096455	-0.019458869	-0.071712189	-0.04560741	-0.044772321	-0.031999294	0.001257397	0.005312045	0.018001444	-0.017489545	0.036279884	-0.042921697	-0.010295969	-0.031380021	-0.094939417	-0.08288278	-0.070797668	-0.095317695	-0.015034635	-0.024960386	-0.010261498	-0.000154701	0.006938761
345	0.048865271	-0.002986391	-0.024890845	-0.011584572	-0.012310854	0.022280601	-0.015335579	0.030196863	0.02995317	-0.02808073	0.076611453	-0.005249165	-0.017337575	-0.008605408	-0.04661875	0.045525215	0.037819973	-0.050374553	-0.042110587	-0.030091118	-0.026798721	0.004342371	-0.008709719	-0.032273561	-0.044791505	-0.042866843	-0.049858092	-0.031262821	-0.039462641	-0.012400178	-0.030505965	-0.028799518	0.007223818	-0.022559729	-0.023809965	-0.020461515	-0.017130151	-0.045468029	-0.05721503	-0.018709807	-0.022786336	-0.041056384	-0.011945764	0.018015831	-0.045566645	-0.0510232	-0.053030592	-0.035900773	-0.028700902
346	0.036648271	-0.019246949	-7.74E-05	-0.016246503	-0.042191818	-0.004727309	0.012670182	-0.007664808	0.01571439	-0.02742219	-0.004771671	-0.012039285	-0.013273934	0.038766867	-0.021805272	-0.040220696	0.083276879	-0.049290375	-0.062521113	-0.011555796	-0.031354243	-0.00053238	0.028447252	-0.035977807	-0.049559846	-0.042527532	-0.033025321	-0.035286296	-0.096371598	0.037313105	0.0077151	-0.055275381	0.02022585	-0.041586933	-0.019001458	-0.018632472	0.013855073	-0.007779011	-0.008033794	0.018979211	-0.016913735	-0.030501769	0.001056268	-0.018462517	-0.04969653	-0.086969502	-0.059714302	-0.053012607	-0.055921631
347	-0.064586954	-0.020776547	-0.011822269	-0.027033721	0.084821165	-0.059461617	-0.058344768	-0.039414682	0.002586166	-0.013203194	-0.00427949	0.031548712	-0.025018836	-0.032992948	-0.021738728	-0.024192739	-0.012105828	-0.03858289	-0.01457033	-0.088529674	-0.010750682	-0.07335629	0.010849831	0.012824251	-0.053856089	-0.037353337	-0.036895926	-0.049052977	0.015318428	-0.057218327	-0.039996187	0.187298233	-0.003436907	-0.025984614	-0.032555321	-0.015480056	-0.033643395	-0.042827577	-0.005626244	-0.035861506	-0.055580221	-0.076084867	-0.008879674	-0.082880083	-0.051013309	-0.034443114	-0.015168621	-0.00037981	-0.009992627
348	-0.013986128	0.012053906	0.037288826	-0.005908304	0.015604984	-0.048764323	0.01587895	-0.038400645	0.013070641	-0.001122577	-0.005287232	0.021176941	-0.056459673	-0.012505987	0.007793033	-0.013601855	0.011254187	-0.046188016	-0.071549428	-0.055592811	0.001329935	-0.026054155	-0.001118081	-0.016914035	-0.014534661	-0.016547147	-0.056738136	-0.001431614	-0.031764594	-0.012682837	0.006561082	-0.034934695	-0.065949295	0.020998293	-0.025475947	-0.000313566	-0.017093582	-0.021170112	-0.028767145	0.01293036	-0.057545648	-0.072410595	-0.056175515	0.026565154	-0.008712417	-0.030662432	0.001913238	-0.003196512	0.007408461
349	0.016888191	-0.043263406	-0.061975577	0.006663595	-0.049714814	0.006371344	0.02632266	0.060469294	0.009149079	0.003255796	0.038036989	-0.055528665	0.802173531	-0.038028662	0.005574022	-0.039869395	0.019463299	0.012139933	0.045303703	0.047533505	-0.080057685	-0.035828235	-0.035472737	-0.014663851	-0.032821494	-0.116556416	-0.135039883	-0.047065669	0.145316269	0.091507573	0.15703959	0.002537007	-0.078809248	-0.069753357	-0.04940248	-0.039882284	-0.066132739	0.040775757	-0.059078244	-0.057603499	-0.009752232	-0.035790167	0.058549428	0.004341172	-0.028169754	-0.10513344	-0.078091059	-0.090330241	-0.027478243
350	0.010168511	-0.009015459	-0.041773674	0.064108796	-0.018978378	-0.073451609	-0.031473542	-0.115334956	0.010410106	0.082514928	0.003970088	-0.084807142	-0.08263669	-0.035171494	0.018433676	-0.033713535	-0.013645917	0.028936735	0.033263552	0.012721738	-0.031231648	-0.062127248	-0.016866975	-0.088740694	-0.047841109	0.199357268	0.197580081	-0.03888803	0.169348912	-0.04705338	-0.014721102	0.087010201	-0.00423213	-0.012627384	-0.027391616	0.017669326	-0.038694995	0.109713176	-0.052603155	-0.007713367	0.020558567	-0.023249742	0.059065589	-0.051858889	-0.046913699	0.146508954	0.109918501	0.183019675	-0.020258288
351	0.030813737	0.035146249	-0.046879528	0.123487051	0.036462729	-0.048550006	-0.108512164	-0.106713995	0.01849902	0.19382098	-0.038059835	-0.067779837	-0.069227304	-0.027614626	-0.038493566	-0.066379429	0.010617229	-0.006389394	0.040181963	-0.029733823	-0.018779947	0.00597658	-0.000797354	-0.044366167	-0.075824988	0.000905496	0.007641063	-0.001855753	-0.048682193	-0.033324766	-0.030255079	-0.015034635	0.397358822	-0.020074245	0.434852706	0.030865893	0.014511514	-0.00903794	0.007626375	-0.012499993	0.016197579	0.046130999	-0.020207632	-0.079097902	-0.080537277	0.002751625	0.031177328	-0.021284615	-0.074844523
352	0.001528066	-0.038937788	-0.025939952	-0.034341201	-0.038791812	0.135515212	-0.020641063	0.086289615	0.008154226	-0.040622054	0.010226962	0.035520631	-0.046372359	-0.052324692	-0.043624299	-0.05703848	-0.026542739	-0.047805739	-0.066782585	-0.022414653	-0.032104205	-0.031609026	0.008011547	-0.054391733	-0.027325373	-0.074455454	-0.064101967	0.047814366	-0.058707759	-0.06942064	-0.069543236	-0.061026585	-0.025216068	0.004908888	-0.071892036	-0.029491329	-0.049676447	-0.018744277	-0.018786242	-0.034549823	-0.038413534	-0.052427205	-0.025870411	0.028671761	-0.027674875	-0.079951576	-0.105369039	-0.080684152	-0.024110309
353	0.036838009	0.000202894	-0.009038839	0.06758104	0.001093736	-0.016029788	-0.020127	-0.028437726	0.243726699	0.042465719	0.008932064	-0.023128945	0.005537453	-0.018185253	-0.017678385	-0.055885961	0.004510827	0.013042465	0.04897288	0.038327142	-0.02839786	-0.033010333	0.131215672	-0.029297094	-0.028407452	-0.011266243	-0.013894705	-0.018603097	0.012674978	-0.006976295	0.012799672	0.037064916	-0.018530259	-0.036821589	-0.029239843	-0.019719647	-0.005002475	0.048488492	0.002584067	-0.026693511	-0.020235508	-0.022544143	-0.007266747	-0.046152047	-0.030885143	-0.003035549	-0.014406969	-0.001533528	-0.034237189
354	0.016028523	0.046431343	0.074752136	0.033576785	-0.049297569	-0.063973677	0.228917805	-0.03498835	-0.00437331	0.038894559	-0.001981346	-0.005950268	-0.013675892	-0.043144707	0.013333517	-0.0174254	-0.0032103	0.009896942	0.03061081	-0.054734341	0.002188404	-0.071058146	-0.027713243	-0.003605664	-0.0341068	-0.030266769	-0.053964297	-0.036645939	-0.007496052	-0.018634571	0.003695222	-0.040460791	-0.001245173	-0.032305633	0.035078207	-0.008819126	-0.050498947	0.022145716	0.00039623	-0.080383508	0.072387449	0.089551738	0.012252937	-0.000562055	-0.035307578	-0.037891079	-0.074162304	-0.037346742	-0.004927838
355	0.036893762	0.005685527	-0.034840576	0.068913705	-0.073443515	-0.056835253	0.009510571	-0.042747245	0.010533001	0.07774299	0.026438961	-0.054144743	0.022831532	-0.007382149	-0.004427864	-0.040294433	0.058941794	0.000222677	-0.015668296	0.04104313	-0.013444788	-0.033699447	-0.013871025	0.000127658	-0.018349214	-0.016637371	-0.057998862	-0.01024741	0.016987107	0.074695484	0.071912653	-0.008316154	-0.064230558	0.016226055	0.005079743	-0.047755982	-0.012076153	0.031625147	0.011684621	-0.050686287	-0.010390089	-0.039726716	0.050356502	-0.073869153	-0.02167818	-0.045117927	-0.045635586	-0.026058351	-0.043013419
[truncated: 306 more columns]
