# Supplementary material for: Genome-wide association study reveals candidate loci for resistance to anthracnose in blueberry
Source: G3 (Bethesda). 2025 Sep 8;15(11):jkaf187. doi: 10.1093/g3journal/jkaf187 (PMC12610935; doi:10.1093/g3journal/jkaf187)
Supplement: jkaf187_Supplementary_Data [file jkaf187_supplementary_data.zip › Supplemental_File_S5_G3-2025-406108.xlsx]

## Sheet: Read.me
Paper: Genome-wide association study reveals candidate loci for resistance to anthracnose in blueberry
Authors: Lushan Ghimire1,Paul Adunola1, Philip F. Harmon2, Camila F. Azevedo1, 3, Tyler J. Schultz1, Bruno Leme1, Felix Enciso-Rodriguez1, Juliana Benevenuto1, Luis Felipe V. Ferrão1 and Patricio R. Munoz1, 4
Authors affiliations:
1 Blueberry Breeding and Genomics Lab, Horticultural Sciences Department, University of Florida, Gainesville, FL 32611, USA
2 Plant Pathology Department, University of Florida, Gainesville, FL 32611, USA
3 Department of Statistics, Universidade Federal de Viçosa, Viçosa, MG, 36570-000, Brazil
4 Plant Breeding Graduate Program, University of Florida, Gainesville, FL 32611, USA
* Correspondence: Corresponding Author: Patricio R. Munoz, p.munoz@ufl.edu
Table S1
In this supplementary material you will find the details of functional annotation of candidate genes underlying and flanking significant SNPs identified using binarized scale.
Genes-Annotation of candidate genes implicated in significant associations within a 100 Kb genomic window within combined population (Comb_popn)
Genes highlighted in blue are potentially more directly involved in resistance or defense mechanism
Genes highlighted in green may have a related function.

## Sheet: Genes
Name	GENE	PHENOTYPING	CHR	POSITION	START	END	STRAND	DESCRIPTION_PANZZER2	DESCRIPTION_EGGNOGMAPPER	evalue	score	COG_category	GOs	EC	KEGG_ko	KEGG_Pathway	KEGG_Module	KEGG_Reaction	KEGG_rclass	BRITE	KEGG_TC	CAZy	BiGG_Reaction	PFAMs
VaccDscaff7-augustus-gene-88.22	maker-VaccDscaff7-augustus-gene-88.22-mRNA-1	image	5	8957403	8859519	8866428	reverse	Detected protein of confused Function	WD domain, G-beta repeat	4.38999999999999ENA236	659	S	NA	NA	NA	NA	NA	NA	NA	NA	NA	NA	NA	WD40
VaccDscaff7-augustus-gene-89.32	maker-VaccDscaff7-augustus-gene-89.32-mRNA-1	image	5	8957403	8918211	8924156	forward	probable beta-D-xylosidase 7	Encoded by	0	1128	G	GO:0005575,GO:0005576,GO:0005618,GO:0005622,GO:0005623,GO:0005737,GO:0005911,GO:0009505,GO:0009506,GO:0009507,GO:0009536,GO:0030054,GO:0030312,GO:0043226,GO:0043227,GO:0043229,GO:0043231,GO:0044424,GO:0044444,GO:0044464,GO:0048046,GO:0055044,GO:0071944	3.2.1.37	ko:K15920	ko00520,ko01100,map00520,map01100	NA	R01433	RC00467	ko00000,ko00001,ko01000	NA	GH3	NA	Fn3NAlike,Glyco_hydro_3,Glyco_hydro_3_C
VaccDscaff7-augustus-gene-90.21	maker-VaccDscaff7-augustus-gene-90.21-mRNA-1	image	5	8957403	9049915	9055989	forward	Mannan endo-1	Belongs to the glycosyl hydrolase 5 (cellulase A) family	1.54999999999999ENA217	620	G	NA	NA	NA	NA	NA	NA	NA	NA	NA	NA	NA	Cellulase
VaccDscaff7-processed-gene-89.13	snap_masked-VaccDscaff7-processed-gene-89.13-mRNA-1	image	5	8957403	8894826	8897711	reverse	Uncharacterized protein	NA	NA	NA	NA	NA	NA	NA	NA	NA	NA	NA	NA	NA	NA	NA	NA
VaccDscaff7-processed-gene-89.5	augustus_masked-VaccDscaff7-processed-gene-89.5-mRNA-1	image	5	8957403	8969141	8970742	forward	Uncharacterized protein	NA	NA	NA	NA	NA	NA	NA	NA	NA	NA	NA	NA	NA	NA	NA	NA
VaccDscaff7-processed-gene-89.8	augustus_masked-VaccDscaff7-processed-gene-89.8-mRNA-1	image	5	8957403	8971167	8972763	reverse	Uncharacterized protein	NA	NA	NA	NA	NA	NA	NA	NA	NA	NA	NA	NA	NA	NA	NA	NA
VaccDscaff7-snap-gene-89.34	maker-VaccDscaff7-snap-gene-89.34-mRNA-1	image	5	8957403	8879612	8908008	forward	Uncharacterized protein	beta-D-xylosidase 7	0	2169	G	GO:0005575,GO:0005576,GO:0005618,GO:0005622,GO:0005623,GO:0005737,GO:0005911,GO:0009505,GO:0009506,GO:0009507,GO:0009536,GO:0030054,GO:0030312,GO:0043226,GO:0043227,GO:0043229,GO:0043231,GO:0044424,GO:0044444,GO:0044464,GO:0048046,GO:0055044,GO:0071944	3.2.1.37	ko:K15920	ko00520,ko01100,map00520,map01100	NA	R01433	RC00467	ko00000,ko00001,ko01000	NA	GH3	NA	Fn3NAlike,Glyco_hydro_3,Glyco_hydro_3_C
VaccDscaff7-snap-gene-89.36	maker-VaccDscaff7-snap-gene-89.36-mRNA-1	image	5	8957403	8953928	8957294	reverse	PGG domain-containing protein	Domain of unknown function	1.76ENA76	246	S	NA	NA	NA	NA	NA	NA	NA	NA	NA	NA	NA	PGG
VaccDscaff4-augustus-gene-92.40	maker-VaccDscaff4-augustus-gene-92.40-mRNA-1	visual	3	9278591	9284639	9287695	reverse	E3 ubiquitin-protein ligase BRE1A-like	Golgin subfamily A member 6-like protein	1.52999999999999ENA43	152	S	NA	NA	NA	NA	NA	NA	NA	NA	NA	NA	NA	NA
VaccDscaff4-augustus-gene-93.26	maker-VaccDscaff4-augustus-gene-93.26-mRNA-1	visual	3	9278591	9307723	9315770	forward	Chaperonin CPN60-2	Belongs to the chaperonin (HSP60) family	0	955	O	GO:0000166,GO:0003674,GO:0003735,GO:0005198,GO:0005488,GO:0005507,GO:0005515,GO:0005524,GO:0005575,GO:0005622,GO:0005623,GO:0005737,GO:0005739,GO:0005759,GO:0005773,GO:0005774,GO:0005829,GO:0005840,GO:0005844,GO:0005886,GO:0006457,GO:0006458,GO:0006605,GO:0006626,GO:0006810,GO:0006839,GO:0006886,GO:0006950,GO:0006996,GO:0007005,GO:0008104,GO:0008144,GO:0008150,GO:0009266,GO:0009408,GO:0009507,GO:…	NA	ko:K04077	ko03018,ko04212,ko04940,ko05134,ko05152,map03018,map04212,map04940,map05134,map05152	NA	NA	NA	ko00000,ko00001,ko03019,ko03029,ko03110,ko04147	NA	NA	NA	Cpn60_TCP1
VaccDscaff4-augustus-gene-93.28	maker-VaccDscaff4-augustus-gene-93.28-mRNA-1	visual	3	9278591	9296804	9300766	reverse	rhomboid-like protein 14	atrbl14,rbl14	4.09ENA163	464	P	GO:0005575,GO:0005623,GO:0005886,GO:0016020,GO:0044464,GO:0071944	NA	ko:K09651	NA	NA	NA	NA	ko00000,ko01000,ko01002	NA	NA	NA	Rhomboid
VaccDscaff4-augustus-gene-93.29	maker-VaccDscaff4-augustus-gene-93.29-mRNA-1	visual	3	9278591	9331841	9333618	reverse	PLAT domain-containing protein (Fragment)	Plant lipoxygenase may be involved in a number of diverse aspects of plant physiology including growth and development, pest resistance, and senescence or responses to wounding	1.76ENA56	184	C	GO:0003674,GO:0003824,GO:0005575,GO:0005622,GO:0005623,GO:0005737,GO:0006629,GO:0007275,GO:0008150,GO:0008152,GO:0009507,GO:0009536,GO:0009653,GO:0009791,GO:0009987,GO:0010015,GO:0010101,GO:0010102,GO:0010311,GO:0016491,GO:0016701,GO:0016702,GO:0022622,GO:0030258,GO:0031347,GO:0031348,GO:0032501,GO:0032502,GO:0034440,GO:0043226,GO:0043227,GO:0043229,GO:0043231,GO:0044237,GO:0044238,GO:0044255,GO:…	1.13.11.58	ko:K15718	ko00591,map00591	NA	R07057	RC00561	ko00000,ko00001,ko01000	NA	NA	NA	PLAT
VaccDscaff4-processed-gene-93.2	augustus_masked-VaccDscaff4-processed-gene-93.2-mRNA-1	visual	3	9278591	9322227	9325671	forward	Putative leucine-rich repeat-containing	receptor-like protein 12	1.36ENA149	475	B	NA	NA	NA	NA	NA	NA	NA	NA	NA	NA	NA	LRRNT_2,LRR_8
VaccDscaff4-augustus-gene-92.36	maker-VaccDscaff4-augustus-gene-92.36-mRNA-1	visual	3	9278591	9282053	9283521	forward	Malate dehydrogenase (Decarboxylating)	late embryogenesis abundant protein	3.6ENA24	94	S	NA	NA	NA	NA	NA	NA	NA	NA	NA	NA	NA	NA
VaccDscaff4-augustus-gene-93.27	maker-VaccDscaff4-augustus-gene-93.27-mRNA-1	visual	3	9278591	9343259	9348702	forward	Vacuole membrane protein KMS1	Vacuole membrane protein	1.83999999999999ENA224	628	S	GO:0000407,GO:0005575,GO:0005622,GO:0005623,GO:0005737,GO:0005783,GO:0005789,GO:0006810,GO:0006887,GO:0006996,GO:0007029,GO:0007030,GO:0008150,GO:0009987,GO:0010256,GO:0012505,GO:0016020,GO:0016043,GO:0016192,GO:0031984,GO:0032940,GO:0042175,GO:0043226,GO:0043227,GO:0043229,GO:0043231,GO:0044422,GO:0044424,GO:0044425,GO:0044432,GO:0044444,GO:0044446,GO:0044464,GO:0046903,GO:0051179,GO:0051234,GO:…	NA	ko:K21248	ko04140,map04140	NA	NA	NA	ko00000,ko00001	NA	NA	NA	NA
VaccDscaff4-processed-gene-92.1	augustus_masked-VaccDscaff4-processed-gene-92.1-mRNA-1	visual	3	9278591	9235475	9235681	forward	small acidic protein 1	Small acidic protein	1.66ENA20	83.2	S	NA	NA	NA	NA	NA	NA	NA	NA	NA	NA	NA	NA
VaccDscaff4-processed-gene-92.12	snap_masked-VaccDscaff4-processed-gene-92.12-mRNA-1	visual	3	9278591	9188615	9189955	reverse	Uncharacterized protein	NA	NA	NA	NA	NA	NA	NA	NA	NA	NA	NA	NA	NA	NA	NA	NA
VaccDscaff4-processed-gene-92.19	snap_masked-VaccDscaff4-processed-gene-92.19-mRNA-1	visual	3	9278591	9206362	9208458	reverse	Uncharacterized protein	NA	NA	NA	NA	NA	NA	NA	NA	NA	NA	NA	NA	NA	NA	NA	NA
VaccDscaff4-processed-gene-92.2	augustus_masked-VaccDscaff4-processed-gene-92.2-mRNA-1	visual	3	9278591	9237082	9240664	forward	Uncharacterized protein	NA	NA	NA	NA	NA	NA	NA	NA	NA	NA	NA	NA	NA	NA	NA	NA
VaccDscaff4-processed-gene-93.7	augustus_masked-VaccDscaff4-processed-gene-93.7-mRNA-1	visual	3	9278591	9360792	9362097	reverse	Uncharacterized protein	NA	NA	NA	NA	NA	NA	NA	NA	NA	NA	NA	NA	NA	NA	NA	NA
VaccDscaff4-snap-gene-92.41	maker-VaccDscaff4-snap-gene-92.41-mRNA-1	visual	3	9278591	9208994	9210059	forward	S-protein homolog	NA	NA	NA	NA	NA	NA	NA	NA	NA	NA	NA	NA	NA	NA	NA	NA
VaccDscaff4-snap-gene-92.42	maker-VaccDscaff4-snap-gene-92.42-mRNA-1	visual	3	9278591	9213976	9215187	forward	S-protein homolog	NA	NA	NA	NA	NA	NA	NA	NA	NA	NA	NA	NA	NA	NA	NA	NA
VaccDscaff4-snap-gene-92.44	maker-VaccDscaff4-snap-gene-92.44-mRNA-1	visual	3	9278591	9270985	9280698	forward	Beta-amylase	Beta-amylase	3.24ENA208	591	G	GO:0000272,GO:0001101,GO:0003674,GO:0003824,GO:0004553,GO:0005575,GO:0005622,GO:0005623,GO:0005634,GO:0005737,GO:0005829,GO:0005975,GO:0005976,GO:0005982,GO:0005983,GO:0006073,GO:0006950,GO:0008150,GO:0008152,GO:0009056,GO:0009057,GO:0009251,GO:0009414,GO:0009415,GO:0009628,GO:0009987,GO:0010035,GO:0016052,GO:0016160,GO:0016161,GO:0016787,GO:0016798,GO:0042221,GO:0043170,GO:0043226,GO:0043227,GO:…	3.2.1.2	ko:K01177	ko00500,map00500	NA	R02112,R11262	NA	ko00000,ko00001,ko01000	NA	GH14	NA	Glyco_hydro_14
VaccDscaff4-snap-gene-92.49	maker-VaccDscaff4-snap-gene-92.49-mRNA-1	visual	3	9278591	9227085	9232208	reverse	Heme oxygenase-like	-	2.66999999999999ENA48	169	NA	NA	NA	NA	NA	NA	NA	NA	NA	NA	NA	NA	NA
VaccDscaff4-snap-gene-92.50	maker-VaccDscaff4-snap-gene-92.50-mRNA-1	visual	3	9278591	9241090	9256109	reverse	Transducin family protein / WD-40 repeat family protein isoform 2	transducin family protein WD-40 repeat family	0	1026	S	GO:0000045,GO:0000422,GO:0000423,GO:0003674,GO:0005488,GO:0005515,GO:0005575,GO:0005622,GO:0005623,GO:0005737,GO:0005739,GO:0005829,GO:0005856,GO:0005929,GO:0005930,GO:0006914,GO:0006950,GO:0006996,GO:0007005,GO:0007033,GO:0007275,GO:0007399,GO:0008150,GO:0008152,GO:0008285,GO:0009056,GO:0009790,GO:0009792,GO:0009888,GO:0009893,GO:0009894,GO:0009896,GO:0009987,GO:0010506,GO:0010508,GO:0010562,GO:…	NA	ko:K17985	ko04137,ko04140,map04137,map04140	NA	NA	NA	ko00000,ko00001,ko03029,ko04131	NA	NA	NA	WD40
VaccDscaff4-augustus-gene-121.24	maker-VaccDscaff4-augustus-gene-121.24-mRNA-1	image	3	12214430	12114514	12123149	forward	E3 ubiquitin-protein ligase RNF4	NA	NA	NA	NA	NA	NA	NA	NA	NA	NA	NA	NA	NA	NA	NA	NA
VaccDscaff4-augustus-gene-121.28	maker-VaccDscaff4-augustus-gene-121.28-mRNA-1	image	3	12214430	12158495	12162227	reverse	Putative quinate O-hydroxycinnamoyltransferase	eceriferum	2.43ENA170	491	S	GO:0000038,GO:0005575,GO:0005622,GO:0005623,GO:0005737,GO:0005829,GO:0006082,GO:0006629,GO:0006631,GO:0006633,GO:0007275,GO:0008150,GO:0008152,GO:0008610,GO:0009058,GO:0009507,GO:0009534,GO:0009535,GO:0009536,GO:0009555,GO:0009579,GO:0009987,GO:0010025,GO:0010166,GO:0016020,GO:0016053,GO:0019752,GO:0031976,GO:0031984,GO:0032501,GO:0032502,GO:0032787,GO:0034357,GO:0042651,GO:0042761,GO:0043226,GO:…	NA	NA	NA	NA	NA	NA	NA	NA	NA	NA	Transferase
VaccDscaff4-augustus-gene-121.29	maker-VaccDscaff4-augustus-gene-121.29-mRNA-1	image	3	12214430	12165153	12174273	reverse	Electron transport complex protein rnfC	Myb-like protein X	6.81999999999999ENA86	283	S	NA	NA	NA	NA	NA	NA	NA	NA	NA	NA	NA	NA
VaccDscaff4-augustus-gene-122.39	maker-VaccDscaff4-augustus-gene-122.39-mRNA-1	image	3	12214430	12215755	12221982	reverse	Serine hydroxymethyltransferase	Interconversion of serine and glycine	0	903	E	GO:0000741,GO:0003674,GO:0003824,GO:0004372,GO:0005575,GO:0005622,GO:0005623,GO:0005737,GO:0005829,GO:0005886,GO:0005911,GO:0006730,GO:0006996,GO:0006997,GO:0007275,GO:0007623,GO:0008150,GO:0008152,GO:0009506,GO:0009553,GO:0009555,GO:0009559,GO:0009561,GO:0009987,GO:0010035,GO:0010038,GO:0010197,GO:0016020,GO:0016043,GO:0016740,GO:0016741,GO:0016742,GO:0030054,GO:0030154,GO:0032501,GO:0032502,GO:…	2.1.2.1	ko:K00600	ko00260,ko00460,ko00630,ko00670,ko00680,ko01100,ko01110,ko01120,ko01130,ko01200,ko01230,ko01523,map00260,map00460,map00630,map00670,map00680,map01100,map01110,map01120,map01130,map01200,map01230,map01523	M00140,M00141,M00346,M00532	R00945,R09099	RC00022,RC00112,RC01583,RC02958	ko00000,ko00001,ko00002,ko01000	NA	NA	NA	SHMT
VaccDscaff4-augustus-gene-122.41	maker-VaccDscaff4-augustus-gene-122.41-mRNA-1	image	3	12214430	12246762	12253358	reverse	Heat stress transcription factor A-5	Heat Stress Transcription Factor	6.49999999999999ENA211	598	K	GO:0003674,GO:0003700,GO:0006355,GO:0008150,GO:0009889,GO:0010468,GO:0010556,GO:0019219,GO:0019222,GO:0031323,GO:0031326,GO:0050789,GO:0050794,GO:0051171,GO:0051252,GO:0060255,GO:0065007,GO:0080090,GO:0140110,GO:1903506,GO:2000112,GO:2001141	NA	ko:K09419	NA	NA	NA	NA	ko00000,ko03000	NA	NA	NA	HSF_DNANAbind
VaccDscaff4-processed-gene-121.7	augustus_masked-VaccDscaff4-processed-gene-121.7-mRNA-1	image	3	12214430	12142952	12144262	reverse	histone-lysine N-methyltransferase	-	1.19ENA164	477	NA	NA	NA	NA	NA	NA	NA	NA	NA	NA	NA	NA	NA
VaccDscaff4-processed-gene-121.8	augustus_masked-VaccDscaff4-processed-gene-121.8-mRNA-1	image	3	12214430	12149447	12151603	reverse	Pentatricopeptide repeat-containing protein	Pentatricopeptide repeat-containing protein	0	998	U	GO:0003674,GO:0003676,GO:0003723,GO:0003824,GO:0004518,GO:0004519,GO:0005488,GO:0005575,GO:0005622,GO:0005623,GO:0006139,GO:0006725,GO:0006807,GO:0008150,GO:0008152,GO:0009451,GO:0009987,GO:0016070,GO:0016787,GO:0016788,GO:0034641,GO:0043170,GO:0043226,GO:0043227,GO:0043229,GO:0043231,GO:0043412,GO:0044237,GO:0044238,GO:0044424,GO:0044464,GO:0046483,GO:0071704,GO:0090304,GO:0090305,GO:0097159,GO:…	NA	NA	NA	NA	NA	NA	NA	NA	NA	NA	DYW_deaminase,PPR,PPR_2
VaccDscaff4-processed-gene-122.13	augustus_masked-VaccDscaff4-processed-gene-122.13-mRNA-1	image	3	12214430	12282585	12283976	reverse	Glycosyltransferase	Belongs to the UDP-glycosyltransferase family	7.95999999999999ENA209	592	CG	GO:0003674,GO:0003824,GO:0005575,GO:0005622,GO:0005623,GO:0005737,GO:0005794,GO:0008194,GO:0012505,GO:0016740,GO:0016757,GO:0016758,GO:0035251,GO:0043226,GO:0043227,GO:0043229,GO:0043231,GO:0044424,GO:0044444,GO:0044464,GO:0046527,GO:0080043,GO:0080044	2.4.1.218,2.4.1.271,2.4.1.324	ko:K08237,ko:K21371,ko:K21374	NA	NA	NA	NA	ko00000,ko01000,ko01003	NA	GT1	NA	UDPGT
VaccDscaff4-snap-gene-122.45	maker-VaccDscaff4-snap-gene-122.45-mRNA-1	image	3	12214430	12259592	12264183	forward	monothiol glutaredoxin-S15	Monothiol glutaredoxin-S15	8.77999999999999ENA80	241	O	GO:0003674,GO:0005488,GO:0005575,GO:0005622,GO:0005623,GO:0005737,GO:0005739,GO:0043167,GO:0043169,GO:0043226,GO:0043227,GO:0043229,GO:0043231,GO:0044424,GO:0044444,GO:0044464,GO:0046872	NA	ko:K07390	NA	NA	NA	NA	ko00000,ko03029,ko03110	NA	NA	NA	Glutaredoxin
VaccDscaff4-augustus-gene-122.34	maker-VaccDscaff4-augustus-gene-122.34-mRNA-1	image	3	12214430	12183893	12187640	forward	glycine-rich RNA-binding protein 2	RNA recognition motif	1.58ENA56	180	A	GO:0000166,GO:0000959,GO:0001101,GO:0003674,GO:0003676,GO:0003677,GO:0003690,GO:0003697,GO:0003723,GO:0005488,GO:0005507,GO:0005524,GO:0005575,GO:0005622,GO:0005623,GO:0005737,GO:0005739,GO:0006139,GO:0006355,GO:0006725,GO:0006807,GO:0006950,GO:0006970,GO:0007275,GO:0008144,GO:0008150,GO:0008152,GO:0009266,GO:0009409,GO:0009414,GO:0009415,GO:0009451,GO:0009628,GO:0009631,GO:0009651,GO:0009791,GO:…	NA	NA	NA	NA	NA	NA	NA	NA	NA	NA	RRM_1
VaccDscaff4-augustus-gene-122.37	maker-VaccDscaff4-augustus-gene-122.37-mRNA-1	image	3	12214430	12229501	12232601	forward	Adenosylhomocysteinase	Adenosylhomocysteinase	0	942	H	GO:0000003,GO:0000096,GO:0003006,GO:0003674,GO:0003824,GO:0004013,GO:0005488,GO:0005507,GO:0005575,GO:0005576,GO:0005622,GO:0005623,GO:0005737,GO:0005773,GO:0005774,GO:0005829,GO:0005886,GO:0005911,GO:0006082,GO:0006139,GO:0006259,GO:0006325,GO:0006342,GO:0006346,GO:0006355,GO:0006520,GO:0006534,GO:0006555,GO:0006575,GO:0006725,GO:0006732,GO:0006790,GO:0006807,GO:0006996,GO:0007275,GO:0008150,GO:…	3.3.1.1	ko:K01251	ko00270,ko01100,map00270,map01100	M00035	R00192,R04936	RC00056,RC00069,RC01161,RC01243	ko00000,ko00001,ko00002,ko01000,ko01009,ko04147	NA	NA	NA	AdoHcyase,AdoHcyase_NAD
VaccDscaff4-augustus-gene-122.40	maker-VaccDscaff4-augustus-gene-122.40-mRNA-1	image	3	12214430	12235414	12243650	reverse	Uncharacterized protein	NA	NA	NA	NA	NA	NA	NA	NA	NA	NA	NA	NA	NA	NA	NA	NA
VaccDscaff4-processed-gene-121.17	snap_masked-VaccDscaff4-processed-gene-121.17-mRNA-1	image	3	12214430	12146381	12150872	forward	Uncharacterized protein	NA	NA	NA	NA	NA	NA	NA	NA	NA	NA	NA	NA	NA	NA	NA	NA
VaccDscaff4-processed-gene-122.9	augustus_masked-VaccDscaff4-processed-gene-122.9-mRNA-1	image	3	12214430	12265617	12266059	reverse	Uncharacterized protein	NA	NA	NA	NA	NA	NA	NA	NA	NA	NA	NA	NA	NA	NA	NA	NA
VaccDscaff4-snap-gene-121.32	maker-VaccDscaff4-snap-gene-121.32-mRNA-1	image	3	12214430	12125461	12133469	forward	centrosomal protein of 290 kDa-like isoform X2	-	1.45ENA167	483	NA	NA	NA	NA	NA	NA	NA	NA	NA	NA	NA	NA	NA
VaccDscaff4-snap-gene-121.33	maker-VaccDscaff4-snap-gene-121.33-mRNA-1	image	3	12214430	12136003	12139928	forward	Uncharacterized protein	NA	NA	NA	NA	NA	NA	NA	NA	NA	NA	NA	NA	NA	NA	NA	NA
VaccDscaff4-snap-gene-122.43	maker-VaccDscaff4-snap-gene-122.43-mRNA-1	image	3	12214430	12189977	12214266	forward	DNA repair protein RAD50	DNA repair protein	0	1828	L	GO:0000003,GO:0000228,GO:0000280,GO:0000722,GO:0000723,GO:0000724,GO:0000725,GO:0000781,GO:0000784,GO:0000785,GO:0000790,GO:0000793,GO:0000794,GO:0003674,GO:0003676,GO:0003677,GO:0003690,GO:0003691,GO:0003697,GO:0003824,GO:0004017,GO:0005488,GO:0005575,GO:0005622,GO:0005623,GO:0005634,GO:0005694,GO:0005737,GO:0006139,GO:0006259,GO:0006278,GO:0006281,GO:0006302,GO:0006310,GO:0006312,GO:0006725,GO:…	NA	ko:K10866	ko03440,ko03450,ko04218,map03440,map03450,map04218	M00291,M00292,M00295	NA	NA	ko00000,ko00001,ko00002,ko01000,ko03032,ko03400	NA	NA	NA	AAA_23,Rad50_zn_hook
VaccDscaff4-snap-gene-122.52	maker-VaccDscaff4-snap-gene-122.52-mRNA-1	image	3	12214430	12266889	12271542	reverse	Uncharacterized protein	Carbohydrate-binding protein of the ER	3.84ENA110	363	T	GO:0000003,GO:0001558,GO:0003674,GO:0003824,GO:0004672,GO:0005575,GO:0005618,GO:0005623,GO:0005886,GO:0005911,GO:0006464,GO:0006468,GO:0006793,GO:0006796,GO:0006807,GO:0006950,GO:0006952,GO:0007275,GO:0008150,GO:0008152,GO:0009506,GO:0009605,GO:0009607,GO:0009620,GO:0009719,GO:0009723,GO:0009725,GO:0009741,GO:0009787,GO:0009788,GO:0009791,GO:0009856,GO:0009966,GO:0009968,GO:0009987,GO:0010033,GO:…	NA	NA	NA	NA	NA	NA	NA	NA	NA	NA	Pkinase_Tyr
VaccDscaff4-snap-gene-122.53	maker-VaccDscaff4-snap-gene-122.53-mRNA-1	image	3	12214430	12271586	12276558	reverse	Concanavalin A-like lectin/glucanase domain	receptor-like protein kinase	1.02999999999999ENA98	330	T	GO:0000003,GO:0001558,GO:0003674,GO:0003824,GO:0004672,GO:0005575,GO:0005618,GO:0005623,GO:0005886,GO:0005911,GO:0006464,GO:0006468,GO:0006793,GO:0006796,GO:0006807,GO:0006950,GO:0006952,GO:0007275,GO:0008150,GO:0008152,GO:0009506,GO:0009605,GO:0009607,GO:0009620,GO:0009719,GO:0009723,GO:0009725,GO:0009741,GO:0009787,GO:0009788,GO:0009791,GO:0009856,GO:0009966,GO:0009968,GO:0009987,GO:0010033,GO:…	NA	NA	NA	NA	NA	NA	NA	NA	NA	NA	Pkinase_Tyr
VaccDscaff22-augustus-gene-163.29	maker-VaccDscaff22-augustus-gene-163.29-mRNA-1	image	12	16417571	16334538	16339931	forward	Calcineurin B-like protein 1	calcineurin b-like protein	2.20999999999999ENA140	397	T	GO:0000003,GO:0000902,GO:0000904,GO:0001101,GO:0003006,GO:0003674,GO:0005488,GO:0005509,GO:0005515,GO:0005575,GO:0005622,GO:0005623,GO:0005737,GO:0005886,GO:0006950,GO:0006970,GO:0007154,GO:0007165,GO:0008150,GO:0009266,GO:0009409,GO:0009414,GO:0009415,GO:0009628,GO:0009651,GO:0009653,GO:0009719,GO:0009725,GO:0009737,GO:0009738,GO:0009755,GO:0009826,GO:0009856,GO:0009860,GO:0009932,GO:0009987,GO:…	NA	ko:K06268	ko04010,ko04020,ko04022,ko04114,ko04218,ko04310,ko04360,ko04370,ko04380,ko04650,ko04658,ko04659,ko04660,ko04662,ko04720,ko04724,ko04921,ko04922,ko04924,ko05010,ko05014,ko05031,ko05152,ko05166,ko05167,map04010,map04020,map04022,map04114,map04218,map04310,map04360,map04370,map04380,map04650,map04658,map04659,map04660,map04662,map04720,map04724,map04921,map04922,map04924,map05010,map05014,map05031,m…	NA	NA	NA	ko00000,ko00001,ko01009	NA	NA	NA	EFNAhand_5
VaccDscaff22-augustus-gene-164.27	maker-VaccDscaff22-augustus-gene-164.27-mRNA-1	image	12	16417571	16441171	16447137	forward	probable serine/threonine-protein kinase PBL19	belongs to the protein kinase superfamily	1.37ENA199	565	T	GO:0003674,GO:0003824,GO:0004672,GO:0004674,GO:0004675,GO:0004888,GO:0005575,GO:0005623,GO:0005886,GO:0006464,GO:0006468,GO:0006793,GO:0006796,GO:0006807,GO:0007154,GO:0007165,GO:0007166,GO:0007167,GO:0007178,GO:0008150,GO:0008152,GO:0009987,GO:0016020,GO:0016301,GO:0016310,GO:0016740,GO:0016772,GO:0016773,GO:0019199,GO:0019538,GO:0023052,GO:0036211,GO:0038023,GO:0043170,GO:0043412,GO:0044237,GO:…	NA	ko:K00924	NA	NA	NA	NA	ko00000,ko01000	NA	NA	NA	Pkinase_Tyr
VaccDscaff22-snap-gene-164.42	maker-VaccDscaff22-snap-gene-164.42-mRNA-1	image	12	16417571	16387462	16390029	reverse	Protein synthesis initiation factor	Ribosomal L37ae protein family	8.65ENA61	187	J	NA	NA	ko:K02921	ko03010,map03010	M00177,M00179	NA	NA	br01610,ko00000,ko00001,ko00002,ko03011	NA	NA	NA	Ribosomal_L37ae
VaccDscaff22-augustus-gene-163.30	maker-VaccDscaff22-augustus-gene-163.30-mRNA-1	image	12	16417571	16362652	16370953	forward	Decapping nuclease	Decapping nuclease DXO homolog	4.82ENA278	775	L	GO:0005575,GO:0005622,GO:0005623,GO:0005737,GO:0005829,GO:0044424,GO:0044444,GO:0044464	NA	ko:K14845	NA	NA	NA	NA	ko00000,ko03009,ko03021	NA	NA	NA	RAI1
VaccDscaff22-augustus-gene-163.31	maker-VaccDscaff22-augustus-gene-163.31-mRNA-1	image	12	16417571	16374444	16381416	forward	Casein kinase II subunit beta	casein kinase II subunit	2ENA138	401	DKT	GO:0000003,GO:0003006,GO:0003674,GO:0003824,GO:0004672,GO:0004674,GO:0005575,GO:0005622,GO:0005623,GO:0005634,GO:0005737,GO:0005829,GO:0006464,GO:0006468,GO:0006793,GO:0006796,GO:0006807,GO:0007275,GO:0007623,GO:0008150,GO:0008152,GO:0009314,GO:0009416,GO:0009628,GO:0009648,GO:0009791,GO:0009987,GO:0010228,GO:0016301,GO:0016310,GO:0016740,GO:0016772,GO:0016773,GO:0019538,GO:0022414,GO:0032501,GO:…	NA	ko:K03115	ko03008,ko04064,ko04137,ko04139,ko04310,ko04520,ko04712,ko05162,ko05168,ko05169,map03008,map04064,map04137,map04139,map04310,map04520,map04712,map05162,map05168,map05169	NA	NA	NA	ko00000,ko00001,ko03009	NA	NA	NA	CK_II_beta
VaccDscaff22-augustus-gene-164.28	maker-VaccDscaff22-augustus-gene-164.28-mRNA-1	image	12	16417571	16451117	16453266	forward	Uncharacterized protein	NA	NA	NA	NA	NA	NA	NA	NA	NA	NA	NA	NA	NA	NA	NA	NA
VaccDscaff22-augustus-gene-165.25	maker-VaccDscaff22-augustus-gene-165.25-mRNA-1	image	12	16417571	16491907	16495945	reverse	Uncharacterized protein	NA	NA	NA	NA	NA	NA	NA	NA	NA	NA	NA	NA	NA	NA	NA	NA
VaccDscaff22-processed-gene-163.7	augustus_masked-VaccDscaff22-processed-gene-163.7-mRNA-1	image	12	16417571	16325391	16327537	reverse	Uncharacterized protein	NA	NA	NA	NA	NA	NA	NA	NA	NA	NA	NA	NA	NA	NA	NA	NA
VaccDscaff22-processed-gene-164.15	snap_masked-VaccDscaff22-processed-gene-164.15-mRNA-1	image	12	16417571	16469433	16485672	forward	Protein ARABIDILLO like	ARABIDILLO 1-like	2.25ENA191	570	S	GO:0003674,GO:0005488,GO:0005515,GO:0005575,GO:0005622,GO:0005623,GO:0005634,GO:0005737,GO:0007275,GO:0008134,GO:0008150,GO:0009791,GO:0022622,GO:0032501,GO:0032502,GO:0043226,GO:0043227,GO:0043229,GO:0043231,GO:0044424,GO:0044464,GO:0048364,GO:0048527,GO:0048528,GO:0048731,GO:0048856,GO:0090696,GO:0099402	NA	NA	NA	NA	NA	NA	NA	NA	NA	NA	Arm,FNAboxNAlike
VaccDscaff22-processed-gene-164.18	snap_masked-VaccDscaff22-processed-gene-164.18-mRNA-1	image	12	16417571	16428147	16433456	reverse	Uncharacterized protein	NA	NA	NA	NA	NA	NA	NA	NA	NA	NA	NA	NA	NA	NA	NA	NA
VaccDscaff22-processed-gene-164.19	snap_masked-VaccDscaff22-processed-gene-164.19-mRNA-1	image	12	16417571	16451345	16456804	reverse	Uncharacterized protein	NA	NA	NA	NA	NA	NA	NA	NA	NA	NA	NA	NA	NA	NA	NA	NA
VaccDscaff22-processed-gene-165.2	augustus_masked-VaccDscaff22-processed-gene-165.2-mRNA-1	image	12	16417571	16512109	16515563	forward	Uncharacterized protein	NA	NA	NA	NA	NA	NA	NA	NA	NA	NA	NA	NA	NA	NA	NA	NA
VaccDscaff22-snap-gene-164.38	maker-VaccDscaff22-snap-gene-164.38-mRNA-1	image	12	16417571	16421900	16434287	forward	Target SNARE coiled-coil domain	Novel plant snare	3.45ENA149	425	U	NA	NA	ko:K08494	NA	NA	NA	NA	ko00000,ko04131	NA	NA	NA	Sec20
VaccDscaff22-snap-gene-164.43	maker-VaccDscaff22-snap-gene-164.43-mRNA-1	image	12	16417571	16394232	16407200	reverse	SNF2 domain-containing protein CLASSY 4-like	SNF2 domain-containing protein CLASSY	3.76999999999999ENA274	827	L	NA	NA	ko:K10875	ko03440,map03440	NA	NA	NA	ko00000,ko00001,ko01000,ko03400	NA	NA	NA	Helicase_C,SNF2_N
VaccDscaff20-augustus-gene-38.34	maker-VaccDscaff20-augustus-gene-38.34-mRNA-1	visual	10	3931407	3857835	3867887	forward	UDP-glucose pyrophosphorylase 3 isoform 1	UTP-monosaccharide-1-phosphate uridylyltransferase activity	1.23999999999999ENA301	852	S	GO:0003674,GO:0003824,GO:0003983,GO:0005575,GO:0005622,GO:0005623,GO:0005737,GO:0005829,GO:0006011,GO:0006082,GO:0006139,GO:0006629,GO:0006725,GO:0006790,GO:0006793,GO:0006807,GO:0008150,GO:0008152,GO:0008610,GO:0009058,GO:0009225,GO:0009226,GO:0009507,GO:0009536,GO:0009987,GO:0016740,GO:0016772,GO:0016779,GO:0018130,GO:0019438,GO:0034641,GO:0034654,GO:0043226,GO:0043227,GO:0043229,GO:0043231,GO:…	NA	NA	NA	NA	NA	NA	NA	NA	NA	NA	UDPGP
VaccDscaff20-augustus-gene-40.36	maker-VaccDscaff20-augustus-gene-40.36-mRNA-1	visual	10	3931407	4010663	4014911	reverse	PMR5 N-terminal domain / Protein trichome birefringence-like 28/ESKIMO 1	ESKIMO 1-like	5.34999999999999ENA281	778	S	GO:0000271,GO:0003674,GO:0003824,GO:0005575,GO:0005622,GO:0005623,GO:0005737,GO:0005794,GO:0005975,GO:0005976,GO:0006355,GO:0006950,GO:0008150,GO:0008152,GO:0008374,GO:0009058,GO:0009059,GO:0009266,GO:0009409,GO:0009628,GO:0009889,GO:0009891,GO:0009893,GO:0009987,GO:0010383,GO:0010410,GO:0010468,GO:0010556,GO:0010557,GO:0010604,GO:0010628,GO:0012505,GO:0016051,GO:0016407,GO:0016413,GO:0016740,GO:…	NA	NA	NA	NA	NA	NA	NA	NA	NA	NA	PCNAEsterase,PMR5N
VaccDscaff20-processed-gene-38.9	augustus_masked-VaccDscaff20-processed-gene-38.9-mRNA-1	visual	10	3931407	3871588	3873627	reverse	RING-type E3 ubiquitin transferase	RING-type E3 ubiquitin transferase	4.7ENA281	792	S	GO:0002237,GO:0002682,GO:0002683,GO:0003674,GO:0003824,GO:0004842,GO:0005102,GO:0005488,GO:0005515,GO:0005575,GO:0005622,GO:0005623,GO:0005634,GO:0005737,GO:0005829,GO:0005886,GO:0006464,GO:0006807,GO:0006950,GO:0006952,GO:0008150,GO:0008152,GO:0009605,GO:0009607,GO:0009608,GO:0009609,GO:0009610,GO:0009617,GO:0009620,GO:0009877,GO:0009987,GO:0010033,GO:0010941,GO:0016020,GO:0016567,GO:0016740,GO:…	NA	NA	NA	NA	NA	NA	NA	NA	NA	NA	Arm,UNAbox
VaccDscaff20-processed-gene-39.2	augustus_masked-VaccDscaff20-processed-gene-39.2-mRNA-1	visual	10	3931407	3917727	3918650	forward	Ethylene-responsive transcription factor ABI4	Ethylene-responsive transcription factor	3.85999999999999ENA71	229	K	GO:0000003,GO:0000272,GO:0001067,GO:0001101,GO:0003006,GO:0003674,GO:0003676,GO:0003677,GO:0003700,GO:0005488,GO:0005575,GO:0005622,GO:0005623,GO:0005634,GO:0005975,GO:0005976,GO:0005982,GO:0005983,GO:0006073,GO:0006355,GO:0006950,GO:0006970,GO:0007154,GO:0007165,GO:0007275,GO:0008150,GO:0008152,GO:0009056,GO:0009057,GO:0009251,GO:0009414,GO:0009415,GO:0009628,GO:0009719,GO:0009725,GO:0009737,GO:…	NA	ko:K09286	NA	NA	NA	NA	ko00000,ko03000	NA	NA	NA	AP2
VaccDscaff20-processed-gene-39.5	augustus_masked-VaccDscaff20-processed-gene-39.5-mRNA-1	visual	10	3931407	3910196	3911170	reverse	Pentatricopeptide repeat	Pentatricopeptide repeat-containing protein	3.79999999999999ENA55	189	S	GO:0003674,GO:0003676,GO:0003723,GO:0003824,GO:0004518,GO:0004519,GO:0005488,GO:0005575,GO:0005622,GO:0005623,GO:0005737,GO:0005739,GO:0006139,GO:0006725,GO:0006807,GO:0008150,GO:0008152,GO:0009451,GO:0009987,GO:0016070,GO:0016787,GO:0016788,GO:0034641,GO:0043170,GO:0043226,GO:0043227,GO:0043229,GO:0043231,GO:0043412,GO:0044237,GO:0044238,GO:0044424,GO:0044444,GO:0044464,GO:0046483,GO:0071704,GO:…	NA	ko:K17426	NA	NA	NA	NA	br01610,ko00000,ko03011	NA	NA	NA	PPR,PPR_2
VaccDscaff20-snap-gene-39.31	maker-VaccDscaff20-snap-gene-39.31-mRNA-1	visual	10	3931407	3937121	3955057	reverse	Clathrin heavy chain	Clathrin-H-link	0	3159	U	GO:0003674,GO:0005488,GO:0005515,GO:0005575,GO:0005622,GO:0005623,GO:0005737,GO:0005773,GO:0005774,GO:0005794,GO:0005829,GO:0005886,GO:0005911,GO:0006810,GO:0006897,GO:0006898,GO:0008150,GO:0009506,GO:0009507,GO:0009536,GO:0009987,GO:0010118,GO:0012505,GO:0016020,GO:0016192,GO:0030054,GO:0031090,GO:0042802,GO:0043226,GO:0043227,GO:0043229,GO:0043231,GO:0044422,GO:0044424,GO:0044437,GO:0044444,GO:…	NA	ko:K04646	ko04142,ko04144,ko04721,ko04961,ko05016,ko05100,map04142,map04144,map04721,map04961,map05016,map05100	NA	NA	NA	ko00000,ko00001,ko04131,ko04147	NA	NA	NA	Clathrin,ClathrinNAlink,Clathrin_H_link,Clathrin_propel
VaccDscaff20-snap-gene-39.32	maker-VaccDscaff20-snap-gene-39.32-mRNA-1	visual	10	3931407	3966870	3969445	reverse	Protein-serine/threonine phosphatase	phosphatase 2C	5.21999999999999ENA156	451	T	GO:0001101,GO:0003674,GO:0003824,GO:0004721,GO:0004722,GO:0005575,GO:0005622,GO:0005623,GO:0005634,GO:0006464,GO:0006470,GO:0006793,GO:0006796,GO:0006807,GO:0007154,GO:0007165,GO:0007275,GO:0008150,GO:0008152,GO:0009719,GO:0009725,GO:0009737,GO:0009738,GO:0009755,GO:0009791,GO:0009888,GO:0009987,GO:0010033,GO:0010374,GO:0010440,GO:0016311,GO:0016787,GO:0016788,GO:0016791,GO:0019538,GO:0023052,GO:…	3.1.3.16	ko:K17506	NA	NA	NA	NA	ko00000,ko01000,ko01009	NA	NA	NA	PP2C
VaccDscaff20-augustus-gene-38.38	maker-VaccDscaff20-augustus-gene-38.38-mRNA-1	visual	10	3931407	3877929	3880964	reverse	Uncharacterized protein	NA	NA	NA	NA	NA	NA	NA	NA	NA	NA	NA	NA	NA	NA	NA	NA
VaccDscaff20-augustus-gene-39.25	maker-VaccDscaff20-augustus-gene-39.25-mRNA-1	visual	10	3931407	3899164	3902407	reverse	Trihelix transcription factor ASIL2	transcription factor	2.53ENA75	243	K	NA	NA	NA	NA	NA	NA	NA	NA	NA	NA	NA	Myb_DNANAbind_4
VaccDscaff20-augustus-gene-40.33	maker-VaccDscaff20-augustus-gene-40.33-mRNA-1	visual	10	3931407	3980052	4008958	forward	Anaphase-promoting complex subunit 1	Anaphase-promoting complex subunit	0	2204	DO	GO:0000003,GO:0003006,GO:0007275,GO:0008150,GO:0009553,GO:0009790,GO:0009791,GO:0009793,GO:0009908,GO:0010154,GO:0010252,GO:0022414,GO:0032501,GO:0032502,GO:0035670,GO:0042592,GO:0048229,GO:0048316,GO:0048367,GO:0048437,GO:0048438,GO:0048440,GO:0048467,GO:0048481,GO:0048608,GO:0048731,GO:0048827,GO:0048856,GO:0048878,GO:0061458,GO:0065007,GO:0065008,GO:0090567,GO:0099402	NA	ko:K03348	ko04110,ko04111,ko04113,ko04114,ko04120,ko04914,ko05166,map04110,map04111,map04113,map04114,map04120,map04914,map05166	M00389	NA	NA	ko00000,ko00001,ko00002,ko03036,ko04121	NA	NA	NA	NA
VaccDscaff20-processed-gene-38.5	augustus_masked-VaccDscaff20-processed-gene-38.5-mRNA-1	visual	10	3931407	3838987	3842342	forward	Uncharacterized protein	NA	NA	NA	NA	NA	NA	NA	NA	NA	NA	NA	NA	NA	NA	NA	NA
VaccDscaff20-processed-gene-39.0	augustus_masked-VaccDscaff20-processed-gene-39.0-mRNA-1	visual	10	3931407	3895481	3896029	forward	LOB domain-containing protein	lob domain-containing protein	1.35ENA67	211	S	NA	NA	NA	NA	NA	NA	NA	NA	NA	NA	NA	LOB
VaccDscaff20-processed-gene-39.13	snap_masked-VaccDscaff20-processed-gene-39.13-mRNA-1	visual	10	3931407	3933021	3933482	forward	RING-H2 finger protein ATL66	RING-H2 finger protein	9.89ENA53	172	O	NA	NA	NA	NA	NA	NA	NA	NA	NA	NA	NA	zfNARING_2
VaccDscaff20-processed-gene-39.15	snap_masked-VaccDscaff20-processed-gene-39.15-mRNA-1	visual	10	3931407	3961337	3961986	forward	Uncharacterized protein	NA	NA	NA	NA	NA	NA	NA	NA	NA	NA	NA	NA	NA	NA	NA	NA
VaccDscaff20-processed-gene-40.22	snap_masked-VaccDscaff20-processed-gene-40.22-mRNA-1	visual	10	3931407	4019630	4022495	reverse	FBD domain-containing protein	-	5.88999999999999ENA80	251	NA	NA	NA	NA	NA	NA	NA	NA	NA	NA	NA	NA	NA
VaccDscaff20-snap-gene-38.43	maker-VaccDscaff20-snap-gene-38.43-mRNA-1	visual	10	3931407	3847273	3853613	forward	sorting and assembly machinery component 50 homolog	Sorting and assembly machinery	1.16ENA265	740	M	GO:0006996,GO:0007005,GO:0007006,GO:0007007,GO:0008150,GO:0009987,GO:0016043,GO:0042407,GO:0061024,GO:0071840	NA	ko:K07277	NA	NA	NA	NA	ko00000,ko02000,ko03029	1.B.33	NA	NA	Bac_surface_Ag,POTRA
VaccDscaff2-augustus-gene-286.26	maker-VaccDscaff2-augustus-gene-286.26-mRNA-1	visual	2	28697242	28622707	28626248	reverse	Pentatricopeptide repeat-containing protein	NA	NA	NA	NA	NA	NA	NA	NA	NA	NA	NA	NA	NA	NA	NA	NA
VaccDscaff2-augustus-gene-287.30	maker-VaccDscaff2-augustus-gene-287.30-mRNA-1	visual	2	28697242	28729438	28737950	forward	Chaperone DnaJ-domain superfamily protein	NA	NA	NA	NA	NA	NA	NA	NA	NA	NA	NA	NA	NA	NA	NA	NA
VaccDscaff2-augustus-gene-286.24	maker-VaccDscaff2-augustus-gene-286.24-mRNA-1	visual	2	28697242	28629638	28632704	forward	DNA-3-methyladenine glycosylase-like isoform X1	Methyladenine glycosylase	8.34ENA147	421	L	NA	3.2.2.20	ko:K01246	ko03410,map03410	NA	NA	NA	ko00000,ko00001,ko01000,ko03400	NA	NA	NA	Adenine_glyco
VaccDscaff2-augustus-gene-288.40	maker-VaccDscaff2-augustus-gene-288.40-mRNA-1	visual	2	28697242	28786682	28787950	reverse	Cytochrome	Cytochrome p450	4.21ENA91	286	IQ	GO:0003674,GO:0003824,GO:0004497,GO:0006629,GO:0008150,GO:0008152,GO:0008202,GO:0008395,GO:0009719,GO:0009725,GO:0009741,GO:0010033,GO:0010268,GO:0010817,GO:0014070,GO:0016128,GO:0016131,GO:0016491,GO:0033993,GO:0042221,GO:0042445,GO:0042592,GO:0044238,GO:0048878,GO:0050896,GO:0055088,GO:0055114,GO:0065007,GO:0065008,GO:0071704,GO:1901360,GO:1901615,GO:1901700	NA	ko:K15639	ko00905,map00905	NA	R09761,R09762	RC01216	ko00000,ko00001,ko00199,ko01000	NA	NA	NA	p450
VaccDscaff2-processed-gene-286.0	augustus_masked-VaccDscaff2-processed-gene-286.0-mRNA-1	visual	2	28697242	28603615	28604960	forward	UDP-glycosyltransferase 89A2	UDP-glycosyltransferase 89A2-like	1.25999999999999ENA179	516	CG	GO:0003674,GO:0003824,GO:0005575,GO:0005622,GO:0005623,GO:0008194,GO:0016740,GO:0016757,GO:0016758,GO:0035251,GO:0043226,GO:0043227,GO:0043229,GO:0043231,GO:0044424,GO:0044464,GO:0046527,GO:0080043,GO:0080044	NA	NA	NA	NA	NA	NA	NA	NA	NA	NA	NA
VaccDscaff2-augustus-gene-287.32	maker-VaccDscaff2-augustus-gene-287.32-mRNA-1	visual	2	28697242	28702483	28708038	reverse	Protein BREAKING OF ASYMMETRY IN THE STOMATAL LINEAGE like	NA	NA	NA	NA	NA	NA	NA	NA	NA	NA	NA	NA	NA	NA	NA	NA
VaccDscaff2-processed-gene-286.3	augustus_masked-VaccDscaff2-processed-gene-286.3-mRNA-1	visual	2	28697242	28606335	28608179	reverse	Pentatricopeptide repeat-containing protein	Pentatricopeptide repeat-containing protein	6.76eNA317	877	S	GO:0003674,GO:0003676,GO:0003723,GO:0003824,GO:0004518,GO:0004519,GO:0005488,GO:0005575,GO:0005622,GO:0005623,GO:0006139,GO:0006725,GO:0006807,GO:0008150,GO:0008152,GO:0009451,GO:0009987,GO:0016070,GO:0016787,GO:0016788,GO:0034641,GO:0043170,GO:0043226,GO:0043227,GO:0043229,GO:0043231,GO:0043412,GO:0044237,GO:0044238,GO:0044424,GO:0044464,GO:0046483,GO:0071704,GO:0090304,GO:0090305,GO:0097159,GO:…	NA	NA	NA	NA	NA	NA	NA	NA	NA	NA	DYW_deaminase,PPR
VaccDscaff2-processed-gene-287.24	snap_masked-VaccDscaff2-processed-gene-287.24-mRNA-1	visual	2	28697242	28756037	28758741	reverse	Cytochrome P450 group I	Cytochrome p450	1.05ENA219	625	IQ	GO:0003674,GO:0003824,GO:0004497,GO:0006629,GO:0008150,GO:0008152,GO:0008202,GO:0008395,GO:0009719,GO:0009725,GO:0009741,GO:0010033,GO:0010268,GO:0010817,GO:0014070,GO:0016128,GO:0016131,GO:0016491,GO:0033993,GO:0042221,GO:0042445,GO:0042592,GO:0044238,GO:0048878,GO:0050896,GO:0055088,GO:0055114,GO:0065007,GO:0065008,GO:0071704,GO:1901360,GO:1901615,GO:1901700	NA	ko:K15639	ko00905,map00905	NA	R09761,R09762	RC01216	ko00000,ko00001,ko00199,ko01000	NA	NA	NA	p450
VaccDscaff2-processed-gene-286.15	snap_masked-VaccDscaff2-processed-gene-286.15-mRNA-1	visual	2	28697242	28627972	28632676	reverse	Uncharacterized protein	NA	NA	NA	NA	NA	NA	NA	NA	NA	NA	NA	NA	NA	NA	NA	NA
VaccDscaff2-processed-gene-286.18	snap_masked-VaccDscaff2-processed-gene-286.18-mRNA-1	visual	2	28697242	28639355	28643702	reverse	Uncharacterized protein	NA	NA	NA	NA	NA	NA	NA	NA	NA	NA	NA	NA	NA	NA	NA	NA
VaccDscaff2-processed-gene-286.2	augustus_masked-VaccDscaff2-processed-gene-286.2-mRNA-1	visual	2	28697242	28666208	28671080	forward	Uncharacterized protein	NA	NA	NA	NA	NA	NA	NA	NA	NA	NA	NA	NA	NA	NA	NA	NA
VaccDscaff2-processed-gene-288.0	augustus_masked-VaccDscaff2-processed-gene-288.0-mRNA-1	visual	2	28697242	28773112	28776884	reverse	Putative cytochrome P450	Cytochrome p450	4.3ENA231	654	IQ	GO:0003674,GO:0003824,GO:0004497,GO:0006629,GO:0008150,GO:0008152,GO:0008202,GO:0008395,GO:0009719,GO:0009725,GO:0009741,GO:0010033,GO:0010268,GO:0010817,GO:0014070,GO:0016128,GO:0016131,GO:0016491,GO:0033993,GO:0042221,GO:0042445,GO:0042592,GO:0044238,GO:0048878,GO:0050896,GO:0055088,GO:0055114,GO:0065007,GO:0065008,GO:0071704,GO:1901360,GO:1901615,GO:1901700	NA	ko:K15639	ko00905,map00905	NA	R09761,R09762	RC01216	ko00000,ko00001,ko00199,ko01000	NA	NA	NA	p450
VaccDscaff2-processed-gene-286.6	augustus_masked-VaccDscaff2-processed-gene-286.6-mRNA-1	visual	2	28697242	28673173	28674318	reverse	Uncharacterized protein	NA	NA	NA	NA	NA	NA	NA	NA	NA	NA	NA	NA	NA	NA	NA	NA
VaccDscaff2-snap-gene-287.36	maker-VaccDscaff2-snap-gene-287.36-mRNA-1	visual	2	28697242	28693520	28699411	forward	E3 ubiquitin-protein ligase HAKAI homolog	E3 ubiquitin-protein ligase	1.21ENA170	494	O	GO:0001510,GO:0003674,GO:0003824,GO:0004842,GO:0005575,GO:0005622,GO:0005623,GO:0005634,GO:0005737,GO:0006139,GO:0006464,GO:0006725,GO:0006807,GO:0007162,GO:0008150,GO:0008152,GO:0009451,GO:0009987,GO:0016070,GO:0016071,GO:0016556,GO:0016567,GO:0016740,GO:0019538,GO:0019787,GO:0030100,GO:0030155,GO:0030334,GO:0030335,GO:0032259,GO:0032446,GO:0032879,GO:0032991,GO:0034641,GO:0034708,GO:0036211,GO:…	2.3.2.27	ko:K15685	NA	NA	NA	NA	ko00000,ko01000,ko04121,ko04131	NA	NA	NA	NA
VaccDscaff2-processed-gene-288.1	augustus_masked-VaccDscaff2-processed-gene-288.1-mRNA-1	visual	2	28697242	28780998	28783103	reverse	Putative 11-oxo-beta-amyrin 30-oxidase	Cytochrome p450	5.2ENA101	310	IQ	GO:0003674,GO:0003824,GO:0004497,GO:0006629,GO:0008150,GO:0008152,GO:0008202,GO:0008395,GO:0009719,GO:0009725,GO:0009741,GO:0010033,GO:0010268,GO:0010817,GO:0014070,GO:0016128,GO:0016131,GO:0016491,GO:0033993,GO:0042221,GO:0042445,GO:0042592,GO:0044238,GO:0048878,GO:0050896,GO:0055088,GO:0055114,GO:0065007,GO:0065008,GO:0071704,GO:1901360,GO:1901615,GO:1901700	NA	ko:K15639	ko00905,map00905	NA	R09761,R09762	RC01216	ko00000,ko00001,ko00199,ko01000	NA	NA	NA	p450
VaccDscaff2-snap-gene-286.28	maker-VaccDscaff2-snap-gene-286.28-mRNA-1	visual	2	28697242	28609755	28617917	reverse	Uncharacterized protein	NA	NA	NA	NA	NA	NA	NA	NA	NA	NA	NA	NA	NA	NA	NA	NA
VaccDscaff2-snap-gene-287.35	maker-VaccDscaff2-snap-gene-287.35-mRNA-1	visual	2	28697242	28682783	28690643	forward	Transcription factor BIM2	Transcription factor	7.63ENA128	377	K	NA	NA	NA	NA	NA	NA	NA	NA	NA	NA	NA	HLH
VaccDscaff2-snap-gene-287.39	maker-VaccDscaff2-snap-gene-287.39-mRNA-1	visual	2	28697242	28738502	28741021	reverse	Uncharacterized protein	Cytochrome p450	4.08ENA90	280	IQ	NA	NA	ko:K15639	ko00905,map00905	NA	R09761,R09762	RC01216	ko00000,ko00001,ko00199,ko01000	NA	NA	NA	p450
VaccDscaff17-augustus-gene-198.23	maker-VaccDscaff17-augustus-gene-198.23-mRNA-1	visual	9	19827384	19787969	19794422	forward	Protein translocase subunit SecA	SEC-C motif	2.00999999999999ENA100	297	S	NA	NA	NA	NA	NA	NA	NA	NA	NA	NA	NA	SECNAC
VaccDscaff17-augustus-gene-198.25	maker-VaccDscaff17-augustus-gene-198.25-mRNA-1	visual	9	19827384	19800110	19804343	reverse	Keratin-associated protein 10-6 isoform 1	Protein of unknown function (DUF1218)	1ENA78	240	S	NA	NA	NA	NA	NA	NA	NA	NA	NA	NA	NA	DUF1218
VaccDscaff17-processed-gene-197.5	augustus_masked-VaccDscaff17-processed-gene-197.5-mRNA-1	visual	9	19827384	19774164	19774556	forward	Uncharacterized protein	NA	NA	NA	NA	NA	NA	NA	NA	NA	NA	NA	NA	NA	NA	NA	NA
VaccDscaff17-processed-gene-198.18	snap_masked-VaccDscaff17-processed-gene-198.18-mRNA-1	visual	9	19827384	19879382	19885627	forward	Uncharacterized protein	NA	NA	NA	NA	NA	NA	NA	NA	NA	NA	NA	NA	NA	NA	NA	NA
VaccDscaff17-snap-gene-199.38	maker-VaccDscaff17-snap-gene-199.38-mRNA-1	visual	9	19827384	19886703	19888642	reverse	Uncharacterized protein	NA	NA	NA	NA	NA	NA	NA	NA	NA	NA	NA	NA	NA	NA	NA	NA
VaccDscaff17-augustus-gene-197.26	maker-VaccDscaff17-augustus-gene-197.26-mRNA-1	visual	9	19827384	19731407	19741422	reverse	subtilisin-like protease SBT4.15	Xylem serine proteinase	0	953	O	GO:0003674,GO:0003824,GO:0004175,GO:0004252,GO:0006508,GO:0006807,GO:0008150,GO:0008152,GO:0008233,GO:0008236,GO:0016787,GO:0017171,GO:0019538,GO:0043170,GO:0044238,GO:0070011,GO:0071704,GO:0140096,GO:1901564	NA	NA	NA	NA	NA	NA	NA	NA	NA	NA	Inhibitor_I9,Peptidase_S8
VaccDscaff17-augustus-gene-198.26	maker-VaccDscaff17-augustus-gene-198.26-mRNA-1	visual	9	19827384	19827562	19849519	reverse	Protein kinase domain-containing protein	serine threonine-protein kinase	0	1050	T	GO:0000165,GO:0000186,GO:0001101,GO:0001666,GO:0001932,GO:0001934,GO:0002229,GO:0002239,GO:0002831,GO:0003674,GO:0003824,GO:0004672,GO:0004674,GO:0004709,GO:0004712,GO:0005575,GO:0005622,GO:0005623,GO:0005634,GO:0005737,GO:0005768,GO:0005769,GO:0005783,GO:0005789,GO:0005794,GO:0005798,GO:0005802,GO:0005829,GO:0005886,GO:0006082,GO:0006464,GO:0006468,GO:0006629,GO:0006720,GO:0006721,GO:0006793,GO:…	NA	NA	NA	NA	NA	NA	NA	NA	NA	NA	EDR1,Pkinase_Tyr
VaccDscaff17-processed-gene-198.22	snap_masked-VaccDscaff17-processed-gene-198.22-mRNA-1	visual	9	19827384	19859053	19861812	reverse	Serine/threonine-protein kinase CTR1-like protein	NA	NA	NA	NA	NA	NA	NA	NA	NA	NA	NA	NA	NA	NA	NA	NA
VaccDscaff17-augustus-gene-135.30	maker-VaccDscaff17-augustus-gene-135.30-mRNA-1	image	9	13570208	13497985	13501128	reverse	Magnesium-protoporphyrin IX monomethyl ester [oxidative] cyclase 2	Protein of unknown function (DUF1682)	3.33999999999999ENA184	531	S	GO:0003674,GO:0005488,GO:0005509,GO:0005575,GO:0005622,GO:0005623,GO:0005737,GO:0005783,GO:0012505,GO:0043167,GO:0043169,GO:0043226,GO:0043227,GO:0043229,GO:0043231,GO:0044424,GO:0044444,GO:0044464,GO:0046872	NA	NA	NA	NA	NA	NA	NA	NA	NA	NA	DUF1682
VaccDscaff17-augustus-gene-135.32	maker-VaccDscaff17-augustus-gene-135.32-mRNA-1	image	9	13570208	13522768	13527171	reverse	probable sodium/metabolite cotransporter BASS2	sodium metabolite cotransporter	1.9ENA192	546	P	NA	NA	ko:K03453	NA	NA	NA	NA	ko00000	2.A.28	NA	NA	SBF
VaccDscaff17-augustus-gene-136.25	maker-VaccDscaff17-augustus-gene-136.25-mRNA-1	image	9	13570208	13597138	13599942	forward	Protein GLUTAMINE DUMPER like	-	2.61ENA73	223	NA	NA	NA	NA	NA	NA	NA	NA	NA	NA	NA	NA	NA
VaccDscaff17-processed-gene-134.22	snap_masked-VaccDscaff17-processed-gene-134.22-mRNA-1	image	9	13570208	13480523	13482145	forward	Uncharacterized protein	NA	NA	NA	NA	NA	NA	NA	NA	NA	NA	NA	NA	NA	NA	NA	NA
VaccDscaff17-processed-gene-135.1	augustus_masked-VaccDscaff17-processed-gene-135.1-mRNA-1	image	9	13570208	13493932	13494999	reverse	Uncharacterized protein	WEB family	2.15e-17	88.6	S	NA	NA	NA	NA	NA	NA	NA	NA	NA	NA	NA	NA
VaccDscaff17-processed-gene-135.27	snap_masked-VaccDscaff17-processed-gene-135.27-mRNA-1	image	9	13570208	13562378	13566460	reverse	Uncharacterized protein	NA	NA	NA	NA	NA	NA	NA	NA	NA	NA	NA	NA	NA	NA	NA	NA
VaccDscaff17-processed-gene-135.3	augustus_masked-VaccDscaff17-processed-gene-135.3-mRNA-1	image	9	13570208	13533490	13534134	forward	DUF679 domain-containing protein	Protein of unknown function (DUF679)	1.29999999999999ENA81	249	S	GO:0000325,GO:0005575,GO:0005622,GO:0005623,GO:0005737,GO:0005773,GO:0005774,GO:0005783,GO:0007275,GO:0007568,GO:0008150,GO:0009705,GO:0009987,GO:0010256,GO:0012505,GO:0016020,GO:0016043,GO:0031090,GO:0032501,GO:0032502,GO:0043226,GO:0043227,GO:0043229,GO:0043231,GO:0044422,GO:0044424,GO:0044437,GO:0044444,GO:0044446,GO:0044464,GO:0048731,GO:0048856,GO:0071840,GO:0090693,GO:0098588,GO:0098805,GO:…	NA	NA	NA	NA	NA	NA	NA	NA	NA	NA	DUF679
VaccDscaff17-processed-gene-135.5	augustus_masked-VaccDscaff17-processed-gene-135.5-mRNA-1	image	9	13570208	13561994	13563403	forward	Uncharacterized protein	NA	NA	NA	NA	NA	NA	NA	NA	NA	NA	NA	NA	NA	NA	NA	NA
VaccDscaff17-processed-gene-136.0	augustus_masked-VaccDscaff17-processed-gene-136.0-mRNA-1	image	9	13570208	13584969	13590076	forward	60S ribosomal protein L3	60S ribosomal protein	1.37ENA267	734	J	GO:0000027,GO:0003674,GO:0003676,GO:0003723,GO:0003735,GO:0005198,GO:0005488,GO:0005575,GO:0005622,GO:0005623,GO:0005737,GO:0005829,GO:0005840,GO:0006412,GO:0006518,GO:0006807,GO:0006996,GO:0008150,GO:0008152,GO:0009058,GO:0009059,GO:0009987,GO:0010467,GO:0015934,GO:0016020,GO:0016043,GO:0019538,GO:0022607,GO:0022613,GO:0022618,GO:0022625,GO:0022626,GO:0032991,GO:0034622,GO:0034641,GO:0034645,GO:…	NA	ko:K02925	ko03010,map03010	M00177	NA	NA	br01610,ko00000,ko00001,ko00002,ko03011	NA	NA	NA	Ribosomal_L3
VaccDscaff17-augustus-gene-135.31	maker-VaccDscaff17-augustus-gene-135.31-mRNA-1	image	9	13570208	13506719	13520416	reverse	Ion channel POLLUX	Ion channel	0	1270	P	NA	NA	ko:K21866	NA	NA	NA	NA	ko00000,ko02000	1.A.1.23	NA	NA	Castor_Poll_mid
VaccDscaff17-augustus-gene-135.34	maker-VaccDscaff17-augustus-gene-135.34-mRNA-1	image	9	13570208	13576837	13580885	reverse	YTH domain-containing protein	YT521-B-like domain	1.55999999999999ENA124	375	S	NA	NA	ko:K20102	NA	NA	NA	NA	ko00000,ko03019	NA	NA	NA	YTH
VaccDscaff17-augustus-gene-136.26	maker-VaccDscaff17-augustus-gene-136.26-mRNA-1	image	9	13570208	13639875	13655188	forward	Coatomer subunit delta	The coatomer is a cytosolic protein complex that binds to dilysine motifs and reversibly associates with Golgi non- clathrin-coated vesicles, which further mediate biosynthetic protein transport from the ER, via the Golgi up to the trans Golgi network. Coatomer complex is required for budding from Golgi membranes, and is essential for the retrograde Golgi-to-ER transport of dilysine-tagged protei…	7.75ENA290	813	U	GO:0005575,GO:0005622,GO:0005623,GO:0005737,GO:0005798,GO:0005829,GO:0005911,GO:0009506,GO:0016020,GO:0030054,GO:0031410,GO:0031982,GO:0043226,GO:0043227,GO:0043229,GO:0044424,GO:0044444,GO:0044464,GO:0055044,GO:0097708	NA	ko:K20471	NA	NA	NA	NA	ko00000,ko04131	NA	NA	NA	Adap_comp_sub
VaccDscaff17-augustus-gene-136.29	maker-VaccDscaff17-augustus-gene-136.29-mRNA-1	image	9	13570208	13600718	13608469	reverse	MACPF domain-containing protein	MACPF domain-containing protein	0	1028	S	GO:0005575,GO:0005623,GO:0005886,GO:0016020,GO:0044464,GO:0071944	NA	NA	NA	NA	NA	NA	NA	NA	NA	NA	MACPF
VaccDscaff17-processed-gene-135.26	snap_masked-VaccDscaff17-processed-gene-135.26-mRNA-1	image	9	13570208	13542133	13551282	reverse	YTH domain-containing protein	YTH domain-containing family protein	4.72999999999999ENA213	615	S	NA	NA	ko:K20102	NA	NA	NA	NA	ko00000,ko03019	NA	NA	NA	YTH
VaccDscaff17-processed-gene-135.6	augustus_masked-VaccDscaff17-processed-gene-135.6-mRNA-1	image	9	13570208	13571784	13575899	forward	Ribosomal protein L3	60S ribosomal protein	1.43ENA269	739	J	GO:0000027,GO:0003674,GO:0003676,GO:0003723,GO:0003735,GO:0005198,GO:0005488,GO:0005575,GO:0005622,GO:0005623,GO:0005737,GO:0005829,GO:0005840,GO:0006412,GO:0006518,GO:0006807,GO:0006996,GO:0008150,GO:0008152,GO:0009058,GO:0009059,GO:0009987,GO:0010467,GO:0015934,GO:0016020,GO:0016043,GO:0019538,GO:0022607,GO:0022613,GO:0022618,GO:0022625,GO:0022626,GO:0032991,GO:0034622,GO:0034641,GO:0034645,GO:…	NA	ko:K02925	ko03010,map03010	M00177	NA	NA	br01610,ko00000,ko00001,ko00002,ko03011	NA	NA	NA	Ribosomal_L3
VaccDscaff11-augustus-gene-330.46	maker-VaccDscaff11-augustus-gene-330.46-mRNA-1	visual	6	33079458	33036173	33041637	forward	S-acyltransferase	Belongs to the DHHC palmitoyltransferase family	3ENA106	320	I	NA	2.3.1.225	ko:K20029,ko:K20032	NA	NA	NA	NA	ko00000,ko01000,ko04131	9.B.37.1,9.B.37.2,9.B.37.3	NA	NA	DHHC
VaccDscaff11-augustus-gene-330.51	maker-VaccDscaff11-augustus-gene-330.51-mRNA-1	visual	6	33079458	33059545	33060730	reverse	Uncharacterized protein	NA	NA	NA	NA	NA	NA	NA	NA	NA	NA	NA	NA	NA	NA	NA	NA
VaccDscaff11-augustus-gene-331.40	maker-VaccDscaff11-augustus-gene-331.40-mRNA-1	visual	6	33079458	33100071	33100552	reverse	Mitochondrial distribution and morphology protein	Protein of unknown function (DUF674)	2.04999999999999ENA18	84	L	NA	NA	NA	NA	NA	NA	NA	NA	NA	NA	NA	DUF674
VaccDscaff11-augustus-gene-331.41	maker-VaccDscaff11-augustus-gene-331.41-mRNA-1	visual	6	33079458	33138320	33144601	reverse	Uncharacterized protein	At3g17950-like	5.55ENA64	205	S	NA	NA	NA	NA	NA	NA	NA	NA	NA	NA	NA	NA
VaccDscaff11-augustus-gene-331.42	maker-VaccDscaff11-augustus-gene-331.42-mRNA-1	visual	6	33079458	33174524	33177447	reverse	ENTH domain-containing protein	ENTH domain	6.79999999999999ENA132	386	F	NA	NA	ko:K12471	ko04144,map04144	NA	NA	NA	ko00000,ko00001,ko04131	NA	NA	NA	ENTH
VaccDscaff11-processed-gene-330.2	augustus_masked-VaccDscaff11-processed-gene-330.2-mRNA-1	visual	6	33079458	32990366	32991302	forward	Uncharacterized protein	NA	NA	NA	NA	NA	NA	NA	NA	NA	NA	NA	NA	NA	NA	NA	NA
VaccDscaff11-processed-gene-330.36	snap_masked-VaccDscaff11-processed-gene-330.36-mRNA-1	visual	6	33079458	33008449	33013395	reverse	Mediator of RNA polymerase II transcription subunit 37e	heat shock	0	1200	O	NA	NA	ko:K03283	ko03040,ko04010,ko04141,ko04144,ko04213,ko04612,ko04915,ko05134,ko05145,ko05162,ko05164,ko05169,map03040,map04010,map04141,map04144,map04213,map04612,map04915,map05134,map05145,map05162,map05164,map05169	M00353,M00355	NA	NA	ko00000,ko00001,ko00002,ko01009,ko03009,ko03029,ko03041,ko03051,ko03110,ko04131,ko04147,ko04516	1.A.33.1	NA	NA	HSP70
VaccDscaff11-processed-gene-331.10	augustus_masked-VaccDscaff11-processed-gene-331.10-mRNA-1	visual	6	33079458	33172034	33173257	reverse	Uncharacterized protein	NA	NA	NA	NA	NA	NA	NA	NA	NA	NA	NA	NA	NA	NA	NA	NA
VaccDscaff11-processed-gene-331.13	snap_masked-VaccDscaff11-processed-gene-331.13-mRNA-1	visual	6	33079458	33089647	33092810	forward	Uncharacterized protein	NA	NA	NA	NA	NA	NA	NA	NA	NA	NA	NA	NA	NA	NA	NA	NA
VaccDscaff11-processed-gene-331.25	snap_masked-VaccDscaff11-processed-gene-331.25-mRNA-1	visual	6	33079458	33109675	33110003	reverse	Uncharacterized protein	NA	NA	NA	NA	NA	NA	NA	NA	NA	NA	NA	NA	NA	NA	NA	NA
VaccDscaff11-processed-gene-331.32	snap_masked-VaccDscaff11-processed-gene-331.32-mRNA-1	visual	6	33079458	33149263	33149676	reverse	Uncharacterized protein	cyclin-dependent protein kinase inhibitor	2.46e-14	72.8	S	GO:0005575,GO:0005622,GO:0005623,GO:0005634,GO:0043226,GO:0043227,GO:0043229,GO:0043231,GO:0044424,GO:0044464	NA	NA	NA	NA	NA	NA	NA	NA	NA	NA	NA
VaccDscaff11-processed-gene-331.8	augustus_masked-VaccDscaff11-processed-gene-331.8-mRNA-1	visual	6	33079458	33112851	33114593	reverse	H/ACA ribonucleoprotein complex subunit 4	H ACA ribonucleoprotein complex subunit 4	2.95ENA280	783	J	GO:0000154,GO:0000495,GO:0001522,GO:0003674,GO:0003824,GO:0005575,GO:0005622,GO:0005623,GO:0005634,GO:0005730,GO:0005732,GO:0005737,GO:0005829,GO:0005911,GO:0006139,GO:0006364,GO:0006396,GO:0006725,GO:0006807,GO:0008150,GO:0008152,GO:0009451,GO:0009506,GO:0009982,GO:0009987,GO:0010467,GO:0016070,GO:0016071,GO:0016072,GO:0016073,GO:0016074,GO:0016556,GO:0016853,GO:0016866,GO:0022613,GO:0030054,GO:…	NA	ko:K11131	ko03008,map03008	M00425	NA	NA	ko00000,ko00001,ko00002,ko01000,ko03009,ko03032	NA	NA	NA	DKCLD,PUA,TruB_C_2,TruB_N
VaccDscaff11-snap-gene-330.53	maker-VaccDscaff11-snap-gene-330.53-mRNA-1	visual	6	33079458	32980795	32989078	forward	Uncharacterized protein	mediator of RNA polymerase II transcription subunit	0	1196	O	NA	NA	ko:K03283	ko03040,ko04010,ko04141,ko04144,ko04213,ko04612,ko04915,ko05134,ko05145,ko05162,ko05164,ko05169,map03040,map04010,map04141,map04144,map04213,map04612,map04915,map05134,map05145,map05162,map05164,map05169	M00353,M00355	NA	NA	ko00000,ko00001,ko00002,ko01009,ko03009,ko03029,ko03041,ko03051,ko03110,ko04131,ko04147,ko04516	1.A.33.1	NA	NA	HSP70,MreB_Mbl
VaccDscaff11-snap-gene-330.59	maker-VaccDscaff11-snap-gene-330.59-mRNA-1	visual	6	33079458	33053956	33055048	forward	Exonuclease 3'-5' domain-containing protein	NA	NA	NA	NA	NA	NA	NA	NA	NA	NA	NA	NA	NA	NA	NA	NA
VaccDscaff11-snap-gene-330.64	maker-VaccDscaff11-snap-gene-330.64-mRNA-1	visual	6	33079458	33041883	33050956	reverse	Uncharacterized protein	NA	NA	NA	NA	NA	NA	NA	NA	NA	NA	NA	NA	NA	NA	NA	NA
VaccDscaff11-snap-gene-331.46	maker-VaccDscaff11-snap-gene-331.46-mRNA-1	visual	6	33079458	33079269	33086534	reverse	Uncharacterized protein	NA	NA	NA	NA	NA	NA	NA	NA	NA	NA	NA	NA	NA	NA	NA	NA
VaccDscaff11-augustus-gene-330.45	maker-VaccDscaff11-augustus-gene-330.45-mRNA-1	visual	6	33079458	33025388	33027124	forward	Dof zinc finger protein DOF5.1	dof zinc finger protein	4.76ENA75	239	K	NA	NA	NA	NA	NA	NA	NA	NA	NA	NA	NA	zfNADof
VaccDscaff11-processed-gene-330.3	augustus_masked-VaccDscaff11-processed-gene-330.3-mRNA-1	visual	6	33079458	32997215	32999471	forward	Transcription factor SUM-1	-	4.47ENA92	283	NA	NA	NA	NA	NA	NA	NA	NA	NA	NA	NA	NA	NA
VaccDscaff11-processed-gene-330.4	augustus_masked-VaccDscaff11-processed-gene-330.4-mRNA-1	visual	6	33079458	32992622	32994028	reverse	HSP20-like chaperones superfamily protein isoform 1	SLT1 protein	4.96999999999999ENA270	748	U	NA	NA	NA	NA	NA	NA	NA	NA	NA	NA	NA	NA
VaccDscaff11-processed-gene-330.8	augustus_masked-VaccDscaff11-processed-gene-330.8-mRNA-1	visual	6	33079458	33076326	33077231	forward	Extensin like	Plant protein of unknown function (DUF868)	1.95999999999999ENA161	458	S	NA	NA	NA	NA	NA	NA	NA	NA	NA	NA	NA	DUF868
VaccDscaff11-snap-gene-331.44	maker-VaccDscaff11-snap-gene-331.44-mRNA-1	visual	6	33079458	33130388	33134879	forward	putative E3 ubiquitin-protein ligase XBAT31	E3 ubiquitin-protein ligase	4.06999999999999ENA155	447	O	GO:0003674,GO:0003824,GO:0004842,GO:0006464,GO:0006807,GO:0006950,GO:0006952,GO:0008150,GO:0008152,GO:0009605,GO:0009607,GO:0009617,GO:0009987,GO:0016567,GO:0016740,GO:0019538,GO:0019787,GO:0032446,GO:0036211,GO:0042742,GO:0043170,GO:0043207,GO:0043412,GO:0044237,GO:0044238,GO:0044260,GO:0044267,GO:0050896,GO:0051704,GO:0051707,GO:0051865,GO:0070647,GO:0071704,GO:0098542,GO:0140096,GO:1901564	2.3.2.27	ko:K19044	NA	NA	NA	NA	ko00000,ko01000,ko04121	NA	NA	NA	Ank_5
VaccDscaff11-snap-gene-331.45	maker-VaccDscaff11-snap-gene-331.45-mRNA-1	visual	6	33079458	33162825	33176266	forward	E3 ubiquitin ligase	U-box domain-containing protein	0	1050	T	NA	NA	NA	NA	NA	NA	NA	NA	NA	NA	NA	Pkinase_Tyr,UNAbox
VaccDscaff11-snap-gene-331.48	maker-VaccDscaff11-snap-gene-331.48-mRNA-1	visual	6	33079458	33103818	33106588	reverse	18.1 kDa class I heat shock protein-like	Belongs to the small heat shock protein (HSP20) family	2.20999999999999ENA93	275	O	GO:0000302,GO:0006950,GO:0006979,GO:0008150,GO:0009266,GO:0009408,GO:0009628,GO:0009636,GO:0010033,GO:0010035,GO:0010038,GO:0042221,GO:0042493,GO:0042542,GO:0045471,GO:0046677,GO:0046685,GO:0046686,GO:0046688,GO:0050896,GO:0097305,GO:1901700	NA	ko:K13993	ko04141,map04141	NA	NA	NA	ko00000,ko00001,ko03110	NA	NA	NA	HSP20
